# Supplementary material for: Genomic Data Characterize Reproductive Ecology Patterns in Michigan Invasive Red Swamp Crayfish (Procambarus clarkii)
Source: Evol Appl. 2024 Sep 15;17(9):e70007. doi: 10.1111/eva.70007 (PMC11403126; doi:10.1111/eva.70007)
Supplement: Supplementary file 1 — Appendix S1. [file EVA-17-e70007-s001.zip]

Archive with 5 entries (5 files):
- RSC_baits.fasta
- RSC_ms1_sampleMetadata_7-31-2024.txt
- TableS4_EastGC2-EastGC4_sibship.xlsx
- 3_RSC_ms1_suppMeths_9-7-24.docx
- 6_Supplement_TrackChanges_9-7-24.docx
