# Supplementary material for: Genomic Data Characterize Reproductive Ecology Patterns in Michigan Invasive Red Swamp Crayfish (Procambarus clarkii)
Source: Evol Appl. 2024 Sep 15;17(9):e70007. doi: 10.1111/eva.70007 (PMC11403126; doi:10.1111/eva.70007)
Supplement: Supplementary file 1 — Appendix S1. [file EVA-17-e70007-s001.zip › RSC_baits.fasta]

>CLocus-33_0
GGTCCCCCTAACCAGCCACAGTGCCGTTGGCCATCTCCAGGGTCCGCTCAGCCTCTTGCGGCCAAATCAGGACTGCCCAA
>CLocus-33_40
ACGTAACCTGTCAATGACAGGTTAGGCCTGGACCCTGTTCGGTCCCCCTAACCAGCCACAGTGCCGTTGGCCATCTCCAG
>CLocus-33_70
ATTTACACCCAAACAAACTGAACTAGTCCTACGTAACCTGTCAATGACAGGTTAGGCCTGGACCCTGTTCGGTCCCCCTA
>CLocus-36_0
TTCCTGGAGACGACTTGAAAGCTCCAGGAGGAATCCAGGAAACCTCTTGGTGGCGTCCTTAACACATGTCTTCCAGACAT
>CLocus-36_40
TGACTTGGGCATCCCTCCGATAACTACAGGATCTGGAGCCTTCCTGGAGACGACTTGAAAGCTCCAGGAGGAATCCAGGA
>CLocus-36_70
TATTAAGGAACTCTTGCGCTCAGGGGCTTGTGACTTGGGCATCCCTCCGATAACTACAGGATCTGGAGCCTTCCTGGAGA
>CLocus-37_0
ACCAGGCAGAGTCAACAACACATTACAGACGGGGTCAAGCTGCCCTCCAGAAGGCACTCCTTTATTACGTCCCAGGGACA
>CLocus-37_40
AAATCCCTCCGCAAGGATTTTAGAACATCTCCAATTAGCCACCAGGCAGAGTCAACAACACATTACAGACGGGGTCAAGC
>CLocus-37_70
CACCTCCTAGAGGATTCCTGGATGCCTCATAAATCCCTCCGCAAGGATTTTAGAACATCTCCAATTAGCCACCAGGCAGA
>CLocus-50_0
CTAAGCCAGTCCCACTTGAAAGGGAGATGAGAGCAAGGAGCTGGAAGTTGGAACTGGGAAATGGTGCAATCGAACGCTGG
>CLocus-50_40
TACTGACGTGACGAAGGTAGTTTACTAGGAGGAGAAAGTGCTAAGCCAGTCCCACTTGAAAGGGAGATGAGAGCAAGGAG
>CLocus-50_70
CTCATAATGTGCAGATGATCGAATGCTTCGTACTGACGTGACGAAGGTAGTTTACTAGGAGGAGAAAGTGCTAAGCCAGT
>CLocus-52_0
ATTGAGGGATGATAAACTGGTCTGTTTTCATCCCTCCATGTTGGTAGGGTAACTCCATTGGGCATTTGAGACTTATCAGG
>CLocus-52_40
GGGTCTCCCTAAAGGAGGCAGCCTCACCATTCTCAGCTCAATTGAGGGATGATAAACTGGTCTGTTTTCATCCCTCCATG
>CLocus-52_70
GTTCTAGGCCCTTGTATTTATTAGTTTTCTGGGTCTCCCTAAAGGAGGCAGCCTCACCATTCTCAGCTCAATTGAGGGAT
>CLocus-177_0
AAGAGCCAGTTTAGGAAAGCCTACAACTGGTCCATTCCAAAAAGGGAGGAACGTATTTGGTCAGAATGTGAATTGGTTTC
>CLocus-177_40
TAAAGGAACCTTTAGCTTTTGCCTTAATAACCGTGAATGGAAGAGCCAGTTTAGGAAAGCCTACAACTGGTCCATTCCAA
>CLocus-177_70
TTTCTCCTCATAACTCCATCCCTCAGCTCTTAAAGGAACCTTTAGCTTTTGCCTTAATAACCGTGAATGGAAGAGCCAGT
>CLocus-210_0
CACGTGACCGTCCCCAAAGGTTCTAAATCACTTGCAAAAAAACCATTCCTGACCACAAAGGAAGGGAAGGCTAATTAGCC
>CLocus-210_40
TGTTAAGACGTTTTACGATACGTTCTCCACAAGGAAGAACCACGTGACCGTCCCCAAAGGTTCTAAATCACTTGCAAAAA
>CLocus-210_70
ACAATCTAATGACGTACAATATAAATCATATGTTAAGACGTTTTACGATACGTTCTCCACAAGGAAGAACCACGTGACCG
>CLocus-229_0
ACCTCTGTGAGCGAACACCTGTCACCAGACAACACCCAGATGCTCCTCATTCCAACCAAGTATGCATCAGAAACCTTGTA
>CLocus-229_40
AATCAGTAGAGATGAATAATTCCACTCCACAGCCAGGCTGACCTCTGTGAGCGAACACCTGTCACCAGACAACACCCAGA
>CLocus-229_70
TCGCCACATAACCTCACGCTCATAATGCCTAATCAGTAGAGATGAATAATTCCACTCCACAGCCAGGCTGACCTCTGTGA
>CLocus-317_0
TCATCTGTGTTACCCAAgtacgcacggacgtacggacgtacgcgtgtgcgtgcgtgtgtatgtGTACTCACCTATTTGTG
>CLocus-317_40
ACTCCTCTGACCCGGAAGTTCTAATTTCTGTGCTTAATTCTCATCTGTGTTACCCAAgtacgcacggacgtacggacgta
>CLocus-317_70
GTGGAGGTAGATAAGGGGTTCATTCTACCTACTCCTCTGACCCGGAAGTTCTAATTTCTGTGCTTAATTCTCATCTGTGT
>CLocus-480_0
TTCCTGAAGAGTTGACATATTATTGCCACTTACCTCGGCCCACGGTGCTGGGTGTGCTCAACTGACTGCTGTCTTCCCTG
>CLocus-480_40
AAGCTTTTGAACCAGTGTACATAATAATTCACCTTCCAGTTTCCTGAAGAGTTGACATATTATTGCCACTTACCTCGGCC
>CLocus-480_70
GACGTTGCCTCCTTTTCTTGGCGGGTCCCGAAGCTTTTGAACCAGTGTACATAATAATTCACCTTCCAGTTTCCTGAAGA
>CLocus-497_0
AATGATAGATATTTGGGGAGATGAGGTGGCCCACGACGCCTTCTGTGTTAGACGGGTCAAGTGCCGCCTCCATGTAGTGA
>CLocus-497_40
TGGACGTACCAGAAGGAAGCGCACTGCTGCACACCTTCGGAATGATAGATATTTGGGGAGATGAGGTGGCCCACGACGCC
>CLocus-497_70
GAGAGCAAGTCCATGTTGGTGGCGCCATTGTGGACGTACCAGAAGGAAGCGCACTGCTGCACACCTTCGGAATGATAGAT
>CLocus-606_0
AAAAAAATGGCCAAACACCTGTCCTACCGCAGGAATCGAACCGGGGGCCATTGGTTGTAACCCAGATCGTTGACAATTAC
>CLocus-606_40
GGCTGACGTTTCCCAGGTGAACAGCGGCATCAGGTGAAAGAAAAAAATGGCCAAACACCTGTCCTACCGCAGGAATCGAA
>CLocus-606_70
TTGTCAAGAGGAAGGTCTCCTTAGGCCACCGGCTGACGTTTCCCAGGTGAACAGCGGCATCAGGTGAAAGAAAAAAATGG
>CLocus-705_0
TGCTCACCACGACGGTGAGAGCGACAGCGGGCATCAGCCACCCGTTTATGGAATAAATTAAAAATTTACCCCACTGCCGA
>CLocus-705_40
AAGTAGTGTGGAGGCAGGCCGTCAGGTCGCAGGAGGTCAGTGCTCACCACGACGGTGAGAGCGACAGCGGGCATCAGCCA
>CLocus-705_70
AACCAACACCAGCGTTCACCGAGGGCTGGGAAGTAGTGTGGAGGCAGGCCGTCAGGTCGCAGGAGGTCAGTGCTCACCAC
>CLocus-742_0
TAGTCCTAAGAAAGCTCCTCACTGAGGGAAAAATTTTCTGTGAATAAGACCTGTCCTTAACCGGTGTTTCCCTCAGCACT
>CLocus-742_40
CTGATTTATTAACTTGTTCATTCTATAAGTCCTCTGACAATAGTCCTAAGAAAGCTCCTCACTGAGGGAAAAATTTTCTG
>CLocus-742_70
CCTCTCCAACCTTTCCCTCTCCCTCTGTGACTGATTTATTAACTTGTTCATTCTATAAGTCCTCTGACAATAGTCCTAAG
>CLocus-756_0
GTTGTTCTCACATCTTTCTTCCTTCTTGGTGCTTCTTTCCTCCTCCGTGGTGAGATTGTTTATGCACTCACCTATTTGTG
>CLocus-756_40
GTCGCAGTCAATTCCGTCAACTCCACTTAGTAACCTGCAAGTTGTTCTCACATCTTTCTTCCTTCTTGGTGCTTCTTTCC
>CLocus-756_70
CGACCTCTTGTTGCACCGCTTCTGTGTAACGTCGCAGTCAATTCCGTCAACTCCACTTAGTAACCTGCAAGTTGTTCTCA
>CLocus-801_0
GGTAACTTGATCTAAAAGGCTGTTGCTTGAAGCAGCCTTAAAGTCCACATGTTCATTACAGTTCAATTGGTCTAGCACTT
>CLocus-801_70
AGATGAACTCCCAGAACCCTATCAAGCAGGTAAACTTACCAAGCTCAGTCTAGGGCCAGGCTTGTCTAGTGGTAACTTGA
>CLocus-894_0
GACGATATTGGGGTTTCTGCTGGGATTGTTCTAGCTGTTGTGGGGACACCAGGGCTGCATACCGGGCACCGCCATTACCA
>CLocus-894_40
AGTGGACTCCAGGTTCCTGAAGTAAAAATTGAATGAAACCGACGATATTGGGGTTTCTGCTGGGATTGTTCTAGCTGTTG
>CLocus-894_70
TGTTCATTTATACCATCACTGCGCTTTCCTAGTGGACTCCAGGTTCCTGAAGTAAAAATTGAATGAAACCGACGATATTG
>CLocus-928_0
ATTGGGGAGGTGGCGTGTGTGTGGGAGTGTCGACGGCCTCAGGCAGAGTGTTCCCTGGCTCCCTCCACCAGTGTGGCGAC
>CLocus-928_40
CAGGTTCTCACAATTTGTTGTGTGAATAATGGCAGGACAAATTGGGGAGGTGGCGTGTGTGTGGGAGTGTCGACGGCCTC
>CLocus-928_70
CTGTAACTGGTTTAAAGCTGCGATGAGCTTCAGGTTCTCACAATTTGTTGTGTGAATAATGGCAGGACAAATTGGGGAGG
>CLocus-987_0
TCACCGACACCCACGCGCACCCAATAAGCGCAAGCGTGGCACCTATTCACACACATACACTCTACACATGTGCCTTTTCG
>CLocus-987_40
CCAGTACAGTCGAGGTGAGTTACACCTTTTTTACACCCACTCACCGACACCCACGCGCACCCAATAAGCGCAAGCGTGGC
>CLocus-987_70
AACTGTCACTCTCACCGCTGCCCAGACCTTCCAGTACAGTCGAGGTGAGTTACACCTTTTTTACACCCACTCACCGACAC
>CLocus-994_0
TCATGACCACAACAGACAGGACACATTAATGGCAGTCAAGAACTGATACTGAAAGACCGGGCCCAGGAGCTGACGCCCAC
>CLocus-994_40
AAATGAGTTACTAGACAGGGAGAGAGACTTAACAGACGCCTCATGACCACAACAGACAGGACACATTAATGGCAGTCAAG
>CLocus-994_70
AGATTAAGCAGCTTTGAGGAAAAGTTGAATAAATGAGTTACTAGACAGGGAGAGAGACTTAACAGACGCCTCATGACCAC
>CLocus-1088_0
GTCGCTACCACCTAGCTGTCCCAGCACTGCCTGCACTGCTTACTCTACACATGACTTGTTATCCTGGCTTACCCTACTAG
>CLocus-1088_40
GGGCCGGGCGCAACAACAGTGTAAGGCTCCTCCCTGAGAAGTCGCTACCACCTAGCTGTCCCAGCACTGCCTGCACTGCT
>CLocus-1088_70
CGAGCATGCGGCACTCATCCGCGAGCTCTCGGGCCGGGCGCAACAACAGTGTAAGGCTCCTCCCTGAGAAGTCGCTACCA
>CLocus-1218_0
AGCAGTGATTTAGATACCGTGTAGAAACTTTACTCACCGAGGCTGAGGGCTACTGCCTTCATGAGCCTGATGGAGAGGGT
>CLocus-1218_40
AAACAAAAACAATCTTAATTTACAAAAGTTCACGCAAGAGAGCAGTGATTTAGATACCGTGTAGAAACTTTACTCACCGA
>CLocus-1218_70
GTAATCCATCTCCTTCCCTGCTCAAACGAAAAACAAAAACAATCTTAATTTACAAAAGTTCACGCAAGAGAGCAGTGATT
>CLocus-1277_0
GGCGGCTGGATTAACGAGCATTTGTTGTTAAGGTTGGGCTGTATTACCCGCAGTTTGAAGGTTGTCTGTCACCCGAGGGA
>CLocus-1277_40
CAGTCGGGTGTAAACCGTTCGTTCATTCATAAGCGGGTTTGGCGGCTGGATTAACGAGCATTTGTTGTTAAGGTTGGGCT
>CLocus-1277_70
ATGGAATGGACTTGGTCTAAGGATGGGTTGCAGTCGGGTGTAAACCGTTCGTTCATTCATAAGCGGGTTTGGCGGCTGGA
>CLocus-1332_0
TCCCCAAGTCTTACCACGAGTTGAGTTGCTACCCTCGACCTGGCCTTGTACCCGTGGCGAGTGGAGAAACCTTGGCTCAC
>CLocus-1332_40
CGCTCCCCAATACTTGGGTGCCACTGACCACGCTGGGAGCTCCCCAAGTCTTACCACGAGTTGAGTTGCTACCCTCGACC
>CLocus-1332_70
GAGATACTATAACTATCGCTGCGGGGTCCTCGCTCCCCAATACTTGGGTGCCACTGACCACGCTGGGAGCTCCCCAAGTC
>CLocus-1355_0
GCACTAAGGATCAAAAGAGACAGCGTTTGTGTACAGAGTAAAGATTTACATAATCTCCAGTTCCTCACATTTCAGCCACA
>CLocus-1355_40
AGCCAGTGCTTGTGTACAAGGAACATGCTTGCGCTTGTATGCACTAAGGATCAAAAGAGACAGCGTTTGTGTACAGAGTA
>CLocus-1355_70
CGAGGCAGAGCTTATTACAAGGGGAAAGATAGCCAGTGCTTGTGTACAAGGAACATGCTTGCGCTTGTATGCACTAAGGA
>CLocus-1356_0
CGGTCGTCACTCTCGCCCCGGGGACTCACGACTCTGGCAGCGGCCAGTCTTGGAACCGTCAACTGGTGGCGCTGAAGTCT
>CLocus-1356_40
CAGCTGTACAGCGGACAGGCTTAGCAAGGTCGACAAAAACCGGTCGTCACTCTCGCCCCGGGGACTCACGACTCTGGCAG
>CLocus-1356_70
CCATGGAGGTATGTAGGGGAAAAAAACACGCAGCTGTACAGCGGACAGGCTTAGCAAGGTCGACAAAAACCGGTCGTCAC
>CLocus-1417_0
AAATTCCTGGAAAAATGTCAAGTGTAGGAGTTGGGCGACATGTTGCGAGTGAGCGACTTACGGAGATGGTACTGGACCAG
>CLocus-1417_40
GCAGGCGTTGAAATTCTCCCCCGACGTGCTTTGACCGAGGAAATTCCTGGAAAAATGTCAAGTGTAGGAGTTGGGCGACA
>CLocus-1417_70
CACGCCCGTCAGGATACCCTCGTGGGCGACGCAGGCGTTGAAATTCTCCCCCGACGTGCTTTGACCGAGGAAATTCCTGG
>CLocus-1492_0
TGAACTCCTATCTTAACACCCTGTATGGTTATAAGGTGCCGTCCGCCGATGGCTTCGTGACCTATGACTTGCCCACACCC
>CLocus-1492_40
TCAATTCTTCTGAGTGTGGAGCTGCGTGTTGGAAATTACCTGAACTCCTATCTTAACACCCTGTATGGTTATAAGGTGCC
>CLocus-1492_70
TTCACACGTGTTTTCATCAGACAACACCCGTCAATTCTTCTGAGTGTGGAGCTGCGTGTTGGAAATTACCTGAACTCCTA
>CLocus-1618_0
CGGGGCAAACAAGCAGGCGCTAGTTTTGTAAGTTGGTCGTTTGTTTACATAGTTTGGGGAATTCTATGGCCGTTCACAAG
>CLocus-1618_40
TGATATGAATGACAATCTGCCCCCCTAACTATGGGGAGGACGGGGCAAACAAGCAGGCGCTAGTTTTGTAAGTTGGTCGT
>CLocus-1618_70
CACTTTCCCAAAAATCAGGACATTCAACCATGATATGAATGACAATCTGCCCCCCTAACTATGGGGAGGACGGGGCAAAC
>CLocus-1648_0
CTCCAGGCGGGTGTGGACGACCTGGCCGGGGAGCTGAGGCTCCAGCGTGAAGACCACGTGGTCGTTCTCCTGGTCGTAGG
>CLocus-1648_40
TCAGTGGCTTGGCAACCTTGACGCGGTTCCCGTCGTCGATCTCCAGGCGGGTGTGGACGACCTGGCCGGGGAGCTGAGGC
>CLocus-1648_70
TCTGCCGCTCGGGTTGACTTACCAGTCCCGTCAGTGGCTTGGCAACCTTGACGCGGTTCCCGTCGTCGATCTCCAGGCGG
>CLocus-1676_0
GCTGTCTCGAGGTGTTCCGAGCACGCGCCCACTACTTGATAGTGTGTGTGTACTCACCTATTTTTACTTACCTTTTTGTG
>CLocus-1676_40
ACAGATAAGATCACGTTGAGGAGAGAGAGACACTGATGTGGCTGTCTCGAGGTGTTCCGAGCACGCGCCCACTACTTGAT
>CLocus-1676_70
GACAGTTGTTTCATCATAATATTGGAGTGCACAGATAAGATCACGTTGAGGAGAGAGAGACACTGATGTGGCTGTCTCGA
>CLocus-1774_0
GAATGACGGAATCCCTAATTATACTTGAAGTGATTTTATGTGTGTGTATGTACTCATCTATTTGTTATCACCTATTTGTG
>CLocus-1774_40
GGTAATTAAGGGTGATGTACAGCCGCCTAATTCGGCCCTTGAATGACGGAATCCCTAATTATACTTGAAGTGATTTTATG
>CLocus-1774_70
CCTGGGTAATGACGTTACCTTTAATTATCGGGTAATTAAGGGTGATGTACAGCCGCCTAATTCGGCCCTTGAATGACGGA
>CLocus-1791_0
ATGTTGGTGAGTTACGCGTGTTGTTGACTACTTATGGGTGACGTCTCGGCTCTTGGTGTTCCTGTCTATTGACGTAGAAA
>CLocus-1791_40
TTCCCACATATTATAACTTTTATGACTTTCGGCCGGAGGGATGTTGGTGAGTTACGCGTGTTGTTGACTACTTATGGGTG
>CLocus-1791_70
GATAATCCTATCTATCTTCTCCACACTTAGTTCCCACATATTATAACTTTTATGACTTTCGGCCGGAGGGATGTTGGTGA
>CLocus-1869_0
TGAGCTTGGCGTCTCCTTCAACAAGGTGCTTCCAGGTGAAGTCGTTGGCAAGGGATTGGCCAGCGTCGTTGTAGTGGAGG
>CLocus-1869_40
TAAGACTGAGAGGTTAGGTCTAGCAGGAGAGCTCTGCAGGTGAGCTTGGCGTCTCCTTCAACAAGGTGCTTCCAGGTGAA
>CLocus-1869_70
AGAGCGGCAACTTACTCAAGCACCTCGGTATAAGACTGAGAGGTTAGGTCTAGCAGGAGAGCTCTGCAGGTGAGCTTGGC
>CLocus-1965_0
CGACTCCTCGGGAGACAGATATGGAGATCCAGAACTGTCTCATCTCTCACGAGGGTGGAACTTGCCACCCTCACACCTCT
>CLocus-1965_40
GGAATTATCACCATGACACCACACTCGTGGCTGCGCTAGCCGACTCCTCGGGAGACAGATATGGAGATCCAGAACTGTCT
>CLocus-1965_70
CGCAAGGGAAGACAATGTCCACCAGTTAGAGGAATTATCACCATGACACCACACTCGTGGCTGCGCTAGCCGACTCCTCG
>CLocus-2009_0
GCTCAGGAAGAAATTGTGAGTTTGGTGGCTCTAGTGGTCTTGGTCTCTCTTAGCTCGTGGCTATTGGATACGAATTGTAG
>CLocus-2009_40
TGTCCCTGAAGACTTTCGCTAATCTTGAGTGTCCTTTATAGCTCAGGAAGAAATTGTGAGTTTGGTGGCTCTAGTGGTCT
>CLocus-2009_70
TAGTGACTTCCATGGTCTTGGTGGCTCTAGTGTCCCTGAAGACTTTCGCTAATCTTGAGTGTCCTTTATAGCTCAGGAAG
>CLocus-2010_0
AGCAAATAAAAGGCACTAAAGCCATCAAAGACAAGAGAGTCAGTTGAGCCGGCTGGGTCACCATCAGGGGCTCTGGTGCA
>CLocus-2010_40
AACCAGAGCCACTAGGGCCATCCGTGGCACCTTGCAAGCAAGCAAATAAAAGGCACTAAAGCCATCAAAGACAAGAGAGT
>CLocus-2010_70
GTCCAAAAGGACGACCAGAGTCGATACAGCAACCAGAGCCACTAGGGCCATCCGTGGCACCTTGCAAGCAAGCAAATAAA
>CLocus-2095_0
TTTGTAACAACTGTGGAACCCGCAGACTCGGCTTGTACTCAACACTTCGCAGAATTTAATAACCGCGTTTGTTATTAATC
>CLocus-2095_40
GCTGACCACTGCTGGAGAGGGAGAGGGGACGGCCTCAATATTTGTAACAACTGTGGAACCCGCAGACTCGGCTTGTACTC
>CLocus-2095_70
CGACGAGGAGGCCTCAAGCTCTGCGTGGTTGCTGACCACTGCTGGAGAGGGAGAGGGGACGGCCTCAATATTTGTAACAA
>CLocus-2096_0
TCCACTATCCTTCAACTCCGCCCCGACCACCTCCAGCCGACCGTCCACAGCCTGAACGCTCTCCCGTCCCAGCTCCGCCA
>CLocus-2096_40
TGATGGATCCTTGGCGCGAGGTCGCTACACACGCGTACTGTCCACTATCCTTCAACTCCGCCCCGACCACCTCCAGCCGA
>CLocus-2096_70
TACCGATGACGGAGAGTGTGATGGTGGTGTTGATGGATCCTTGGCGCGAGGTCGCTACACACGCGTACTGTCCACTATCC
>CLocus-2221_0
TAACTCCTAAGAGTTTTCTAACACCCTCCCAAGGGACGCTCACCAATATGTAATACCAAATACACCGAAGCACCAGGCTT
>CLocus-2221_40
AGAGGCTTGCGAGGGCGGCATTACAGCTTGTCTCTGGAGGTAACTCCTAAGAGTTTTCTAACACCCTCCCAAGGGACGCT
>CLocus-2221_70
GTGCGTCACGGCGGAAGGAAGACCACGTTAAGAGGCTTGCGAGGGCGGCATTACAGCTTGTCTCTGGAGGTAACTCCTAA
>CLocus-2290_0
TGTAATTTGACTCTGCTGTCATTGAATCATTGATAAGTCAGGAGATTTCTTAGGTACCAATCTCACAAGTACCTGGCATC
>CLocus-2290_40
GTTCTTTTTAAGAACTTACACTCTGCAATTCCTAATAATATGTAATTTGACTCTGCTGTCATTGAATCATTGATAAGTCA
>CLocus-2290_70
AAGTACAGGTATTATTTTTGTGGGGTCATTGTTCTTTTTAAGAACTTACACTCTGCAATTCCTAATAATATGTAATTTGA
>CLocus-2324_0
GAGCCATTAACCTTTTTCCTCTGGGTGCACCAAGTGTCGACACCTCGGTCAAAGAAGTTAGGAGCGACTAGCGTGACGAA
>CLocus-2324_40
GCCACAGTCCCGGCGCTCCTACAGACACCGCTAATCATCAGAGCCATTAACCTTTTTCCTCTGGGTGCACCAAGTGTCGA
>CLocus-2324_70
AGCAATTGTGAGCATGTCCCTCCTGCTGCAGCCACAGTCCCGGCGCTCCTACAGACACCGCTAATCATCAGAGCCATTAA
>CLocus-2325_0
ATCATCTGCACTTGACATCTGCGGTATGGTTACATGTTCCAAAATCTCAGCATTTAACCGACTGGAGAATAGCTAGTCTC
>CLocus-2325_40
ATTTCATCACATAATTTGTATTTCACATATCCGTTTTAATATCATCTGCACTTGACATCTGCGGTATGGTTACATGTTCC
>CLocus-2325_70
TGTCGTATGCATGGCTTTTAATATTGAATTATTTCATCACATAATTTGTATTTCACATATCCGTTTTAATATCATCTGCA
>CLocus-2363_0
TGACAGAGCAGTCCATAGGTCTATATTTTATCACTTAATTCCCTTCACCCACAGTTTGGGCTGGTGTGTGGGTTGCAGTA
>CLocus-2363_40
GCTTTTAAATACCTGTGCAGTTCAGAGGTTAATCTTCTGATGACAGAGCAGTCCATAGGTCTATATTTTATCACTTAATT
>CLocus-2363_70
TATTTTTAAACATGCACTCCTTGATGTAGTGCTTTTAAATACCTGTGCAGTTCAGAGGTTAATCTTCTGATGACAGAGCA
>CLocus-2364_0
TGAAACATACTTGTCAGAGAGGAGGCCAGAGACCACAGAGCCCAACATGTTCCCTGCCATGTAGAGTGTCTGGTACGCCA
>CLocus-2364_40
TGATCACTCGTTGTGAAGATGATAATGAGTGATTATTTGGTGAAACATACTTGTCAGAGAGGAGGCCAGAGACCACAGAG
>CLocus-2364_70
GTGAGTGGTCTTATAAATACTTCATGAAAATGATCACTCGTTGTGAAGATGATAATGAGTGATTATTTGGTGAAACATAC
>CLocus-2370_0
TCAGTAGTAAAGATGGCAGAAGTATCGTCCTCCATCCCTGGAGTGAACTCCGGCTCGAGAAATAAGTGCTTCTTACGATA
>CLocus-2370_40
GGCCATAGTCAGTACCTGAAGGGTGAAAGTGACACCAAAGTCAGTAGTAAAGATGGCAGAAGTATCGTCCTCCATCCCTG
>CLocus-2370_70
CCATAGTCAGTACCTGAAGGGTGAAAGTGAGGCCATAGTCAGTACCTGAAGGGTGAAAGTGACACCAAAGTCAGTAGTAA
>CLocus-2514_0
ATACGAGGCCCATGTGTAGGTATTTACAACAGCACAGTGTCCATTACTCATAGCATCGGCTGTTGTATTTGGCATTGATG
>CLocus-2514_40
CACGGGGTATGACACGCATTCAAAAAGTGTCATGCTTGCAATACGAGGCCCATGTGTAGGTATTTACAACAGCACAGTGT
>CLocus-2514_70
CCTGAAACTCTGCACACACCAGTCACATGACACGGGGTATGACACGCATTCAAAAAGTGTCATGCTTGCAATACGAGGCC
>CLocus-2529_0
gacgacCCCGCTGGTGGTGCAGGAGGAGGTGGTGGCGAGGACTTGGACCCCAGACAAACCCAGGGAGACTCGGAGACCAG
>CLocus-2529_40
ttacgactactacggtgactacaattacgaggactactacgacgacCCCGCTGGTGGTGCAGGAGGAGGTGGTGGCGAGG
>CLocus-2529_70
AGACTTAAAAAAAGGCGGGAacgacgactattacgactactacggtgactacaattacgaggactactacgacgacCCCG
>CLocus-2530_0
agtacctcctacactagaacctccactaccaccaccacCAGTAAATAAATCTCCATAGTCTGTTTCTCCTCCTGCTCCCT
>CLocus-2530_40
ACACTTCATAGTTGTCCATATTACTCGAGCCCTTACCTccagtacctcctacactagaacctccactaccaccaccacCA
>CLocus-2530_70
AGACTTTCCCATATCCGCCACCAGCAGATGACACTTCATAGTTGTCCATATTACTCGAGCCCTTACCTccagtacctcct
>CLocus-2570_0
AGTATAATAATGTTGTGACTGGTTTTGGAAGAGAGGCTGTCACGTGGGGTACAGGGTACCTCTTCTCACACCTCTCGCAA
>CLocus-2570_40
GGTTTTGTCATGAATGTTGTTTTTGCGGTGTGGAGAGACGAGTATAATAATGTTGTGACTGGTTTTGGAAGAGAGGCTGT
>CLocus-2570_70
ACCTTGGGATTTGATCGTGTAAGGGATTTGGGTTTTGTCATGAATGTTGTTTTTGCGGTGTGGAGAGACGAGTATAATAA
>CLocus-2716_0
TCGTGGTTCTTCATGACCAGGCGACCTGTTCTTCACCTACCAAGCTAGTGAAGGTTTGGTGGATCACCGGTCATATACAG
>CLocus-2716_40
CACTTGCTGATACCTTCTTCGTGGTCTGGCCCCCTGTTCTTCGTGGTTCTTCATGACCAGGCGACCTGTTCTTCACCTAC
>CLocus-2716_70
CGCCCCCGCTGACTACCTCCGCCCCTGCCTCACTTGCTGATACCTTCTTCGTGGTCTGGCCCCCTGTTCTTCGTGGTTCT
>CLocus-2816_0
GTTGATGAGGCCGTTGGCTGTGAAGATGAATTATTTTGAAATGATTTCCACATTTTACTAGATACGCTCATATCAAAACG
>CLocus-2816_40
GAAGGGTTTGGCTGCTGCATGGAATGAACATTTGGTCTTTGTTGATGAGGCCGTTGGCTGTGAAGATGAATTATTTTGAA
>CLocus-2816_70
GAACGAGCCGAGCCAGAGGGAAAGGGGAGGGAAGGGTTTGGCTGCTGCATGGAATGAACATTTGGTCTTTGTTGATGAGG
>CLocus-2820_0
AAGGTAATTATCAAAAGGCGGCACCAAACCGGGAAGGCTATGTATCCAAGATGAAAACTTTGCCCAAATGCTTCTCTCCA
>CLocus-2820_70
AAGCCTAGGCCAATTACTGTTCTTGTCAGGTTCCAACCCACAACAGTTCCCCAACTCCAAGATGAAAGGTAAGGTAATTA
>CLocus-2838_0
CACCTGCAGCACACCTGTAGACACAACACGGTTCCTACAGACCTACAGGAGACCTGTGGACACCATACGGGTCCTACAGA
>CLocus-2838_40
CTGAGGGCAGTGTTTATCCTGACCTCAGAGGTCTCTTACACACCTGCAGCACACCTGTAGACACAACACGGTTCCTACAG
>CLocus-2838_70
AGCCTTTATGTATAGCACTCTGAACCCCAACTGAGGGCAGTGTTTATCCTGACCTCAGAGGTCTCTTACACACCTGCAGC
>CLocus-2948_0
GCGATTCATGTGGCCCCCAGCAGCGCCGGCAGGATCAGCATACTGGAGGTCTTGCTGAGTAACAACCAAAGTGATTACTG
>CLocus-2948_40
GTACCAGGCTGGGACGCTGCAGCTGATGGGCATGACAGGCGCGATTCATGTGGCCCCCAGCAGCGCCGGCAGGATCAGCA
>CLocus-2948_70
GCGGCTGAGCGGCGACACCATTGGGGTCAAGTACCAGGCTGGGACGCTGCAGCTGATGGGCATGACAGGCGCGATTCATG
>CLocus-3217_0
AATGAACAACGTCTCCGCCCCCTCGACCTTCACATAGAGGTTAGTTTGCCGTGTGAAGCTCAGTGGATGACCAGGCCGGA
>CLocus-3217_40
TGCAATATAAATCCTCAGCTCGTATCTTGCCGTTGAAATTAATGAACAACGTCTCCGCCCCCTCGACCTTCACATAGAGG
>CLocus-3217_70
TATATAATTGTCGACACTATACTGCAGCTTTGCAATATAAATCCTCAGCTCGTATCTTGCCGTTGAAATTAATGAACAAC
>CLocus-3247_0
ATGTCCGGCATGCTCATAAACTCCCACCCGGCGCTCGACTACCCCAGACTACTGCCGCCTTCATTCATCAACGTGGGAGG
>CLocus-3247_40
CCTGCCGTCCTGCCCTCCACCCGGGACGCTGCTGGCGGAGATGTCCGGCATGCTCATAAACTCCCACCCGGCGCTCGACT
>CLocus-3247_70
GGCAGTGACGGGATGGCAGATCAAGCGGTACCTGCCGTCCTGCCCTCCACCCGGGACGCTGCTGGCGGAGATGTCCGGCA
>CLocus-3411_0
GGTACATAGCGAGGCTTATTTGGTCTCATCGGCACCAAACACACATGTGCTGTGTAAAGGTTTGTTTTGTACTGGTTATA
>CLocus-3411_40
GTTTCTTCGCTACGACGTATTCAGGAATACGGTAAAAATGGGTACATAGCGAGGCTTATTTGGTCTCATCGGCACCAAAC
>CLocus-3411_70
AACATTACACGGACCACAATGTATCCAAATGTTTCTTCGCTACGACGTATTCAGGAATACGGTAAAAATGGGTACATAGC
>CLocus-3419_0
CCACCGAGCCCTCAGGTAGGCTCAACACGCCAACAGGTAGCTCACAGCCGCACTTGTATGTTAAATTACCAATGACTATG
>CLocus-3419_40
ACAATCCCAAAATCTTGATCCTCCTGTGTTAGTAATGAGGCCACCGAGCCCTCAGGTAGGCTCAACACGCCAACAGGTAG
>CLocus-3419_70
GTAGTATTGCTCAAGCTTTAATTTGGGTTCACAATCCCAAAATCTTGATCCTCCTGTGTTAGTAATGAGGCCACCGAGCC
>CLocus-3424_0
TTGCTGTTGATGCTGTGTCTGGCCTGGCTGAGGGCGTCGCCTAGCCTCTGGTTGCTCACTACCACCACCACCAGGCCGGA
>CLocus-3424_40
CATCTTGGTGTTGGCGAGGAAGGTGTTGAGGTCCCGCAGGTTGCTGTTGATGCTGTGTCTGGCCTGGCTGAGGGCGTCGC
>CLocus-3424_70
GAGGGAGTCGGTGACGAGGAAGCGCAGTTGCATCTTGGTGTTGGCGAGGAAGGTGTTGAGGTCCCGCAGGTTGCTGTTGA
>CLocus-3434_0
AGCCGCCGGCTTCCCGTAGCTGTCGAGGCCACGAGAGATGGTGCCCTCTGGTAAATTCAGGGAAGTATTATCCGGCACTT
>CLocus-3434_40
TACAAGTTGAGCCTTGCAGCATGCCGCATAACCTTTGACAAGCCGCCGGCTTCCCGTAGCTGTCGAGGCCACGAGAGATG
>CLocus-3434_70
GATTTGTTCGACCCGTGAAAACTTTACTGATACAAGTTGAGCCTTGCAGCATGCCGCATAACCTTTGACAAGCCGCCGGC
>CLocus-3435_0
TCCAGTCTCATTCCAATTGTTTCGTAACTCCTTTCACCAGAGATAAGAAGGTGGAAATATTGAAGGCAATTTGATAAGTT
>CLocus-3435_40
GAGAATACAACTGGAGGGCTCGTAAGCCCGGCCTGGAGCATCCAGTCTCATTCCAATTGTTTCGTAACTCCTTTCACCAG
>CLocus-3435_70
GCGATTTGAATGCGTCTTGCCTAAGCTCCGGAGAATACAACTGGAGGGCTCGTAAGCCCGGCCTGGAGCATCCAGTCTCA
>CLocus-3521_0
AAACCCAGTCCTGACTTCAAAACCTTCAGACACTTCAGAGCCTGTCCCTGGGGGAAAGACCAGAAGTTGGGCGAATCACA
>CLocus-3521_40
TAGGGCTACGCCTGGAGAAGGCCGAGCTACATCTTGAGCTAAACCCAGTCCTGACTTCAAAACCTTCAGACACTTCAGAG
>CLocus-3521_70
GGGCTCAACTGCCTCTGCTGACGATGTAGATAGGGCTACGCCTGGAGAAGGCCGAGCTACATCTTGAGCTAAACCCAGTC
>CLocus-3596_0
GGTTGCGGGCGGCCAGGCGGCCCAACAGGTCCGGATCCGTAAACACGGCCAGACGCAGCTGACGGACCTCTCTCCCACCT
>CLocus-3596_70
GCCAGTAGTGAGCTTACCGCAGCGACAGTTGTGGTGATGAAGCGGAGGGCGGCCTCTGGTGGGTGGTACGGGTTGCGGGC
>CLocus-3606_0
CGTGATCAGTGAGGGGCGTTGCAGTAGCAGCATGAGGACGCGACCTTCCCCGGCTCCTCGGGTAGGTGATGACGGCCTCA
>CLocus-3606_40
GTGGCGGCTACGAGGTCGCGACCAGTGGTAGTTACAGGGTCGTGATCAGTGAGGGGCGTTGCAGTAGCAGCATGAGGACG
>CLocus-3606_70
CTAGTGGTCCTGGTAACGGAGGTGTGCTCAGTGGCGGCTACGAGGTCGCGACCAGTGGTAGTTACAGGGTCGTGATCAGT
>CLocus-3609_0
TCATCCTTGGGTTTCACGGCTTCAGTAACTTCTTTTAAAGAATCAACATAAAGCTGACTAGACGCGTTACTCTCTCGGTC
>CLocus-3609_40
GCTGGTTTCTAAATAGAGAGGTTTTGCACAATCGTTATTTTCATCCTTGGGTTTCACGGCTTCAGTAACTTCTTTTAAAG
>CLocus-3609_70
CGGAGACTCCGTAGCTGTGAGCTCATCTATGCTGGTTTCTAAATAGAGAGGTTTTGCACAATCGTTATTTTCATCCTTGG
>CLocus-3610_0
AGCGGCAAACTTCAAGTCATTTTGTCAGAGAAGCAGTATACGTCTTGCTGCAGAGATTCTCAAACTGCGTAGCCATGATA
>CLocus-3610_40
TCTCTATTAAGTCTTGTCCTGAAGCCAGGCGGAAAGTGAGAGCGGCAAACTTCAAGTCATTTTGTCAGAGAAGCAGTATA
>CLocus-3610_70
CCCACAGTATTGGATCCTTCGACAGTCAACTCTCTATTAAGTCTTGTCCTGAAGCCAGGCGGAAAGTGAGAGCGGCAAAC
>CLocus-3648_0
ACAAGAGACATGATGGTGCTCGGGGCAAGAGGCAAAATTCCATACTTTTCCGGCACTGGACTTCTGCATCACCCGTGAAA
>CLocus-3648_40
AGAAAAGGACAGGCAAAGAAGAATTCATGAATATGTGATGACAAGAGACATGATGGTGCTCGGGGCAAGAGGCAAAATTC
>CLocus-3648_70
AACTTTAACTTTAGTACACAGAGATTATTTAGAAAAGGACAGGCAAAGAAGAATTCATGAATATGTGATGACAAGAGACA
>CLocus-3649_0
TTTCTTTCGTGTAGTTGACTGTGAAACAGATGAGGAGTGTCCCTCATCTGAAGTGTGTGAGCACAACACCTGCCTGGACC
>CLocus-3649_40
ATTTTGCCAACTTTTACGGTATTCTAAACTCTGTATTCTCTTTCTTTCGTGTAGTTGACTGTGAAACAGATGAGGAGTGT
>CLocus-3649_70
TGTGAAAATGTTGTCTTTCATACTTTTAACATTTTGCCAACTTTTACGGTATTCTAAACTCTGTATTCTCTTTCTTTCGT
>CLocus-3668_0
TGCGTGACCAATGCAGAGTGCCCAATGACAGAAGCATGCGACAACCGACGGTGCCGTGACCCGTGTGCTGGCACCTGTGG
>CLocus-3668_40
CTTCGGCAATCCCAATACGCAGTCAGGATGCAAGTATGAATGCGTGACCAATGCAGAGTGCCCAATGACAGAAGCATGCG
>CLocus-3668_70
CGTCGCAGTGTGCGAATGCCTCCCGGGGACCTTCGGCAATCCCAATACGCAGTCAGGATGCAAGTATGAATGCGTGACCA
>CLocus-3669_0
GGTACATCTGTAGAACGGGTCTCCTGTGTAGCCAGGTGGGCAATGGCACATGGGGTTGTGTGCCACGACGTCGCAGAGAG
>CLocus-3669_40
AGGGTAAACCATTATTAAGCTGAGCAGGAGCCTTACTGAGGGTACATCTGTAGAACGGGTCTCCTGTGTAGCCAGGTGGG
>CLocus-3669_70
GATAATGTTCACTAACTCAAGATTAGAGGAAGGGTAAACCATTATTAAGCTGAGCAGGAGCCTTACTGAGGGTACATCTG
>CLocus-3813_0
AACGATCGGTTAGAGGTATCTGTGGGTAGGATAAGAGTGATAATGTGAGTGATGGCGGCATGAAGGGCGCGAGCCGGCTG
>CLocus-3813_40
TAGAGACGTAGGGAGGAGCCCTGTAACTAACGGGCATAAGAACGATCGGTTAGAGGTATCTGTGGGTAGGATAAGAGTGA
>CLocus-3813_70
GTAATAAATTCTTGTCAAGTAACAAAACACTAGAGACGTAGGGAGGAGCCCTGTAACTAACGGGCATAAGAACGATCGGT
>CLocus-4084_0
GTACTGTACTATAAAATGCAAGTGAACTGCAGTTAGGCATGGTGGCATACAGCCATCAGTGCCACAGGGAGTACTGCAAC
>CLocus-4084_40
AAGCTACAGTACTACTTAAGCTATTTTTGTATTATCCCATGTACTGTACTATAAAATGCAAGTGAACTGCAGTTAGGCAT
>CLocus-4084_70
TTAATGAAGACTTTACCAAATTTATTTTCTAAGCTACAGTACTACTTAAGCTATTTTTGTATTATCCCATGTACTGTACT
>CLocus-4151_0
ccaccaccaccacgaccaccactaccacaacgacaccacgaccaGCTGTACTGGCCAGAATCAACGTGGACCATCGGCTA
>CLocus-4151_40
acctcggacactaccctcacaacctccaacacctcttccaccaccaccaccacgaccaccactaccacaacgacaccacg
>CLocus-4151_70
Cccacccccgtctccaccaccaccaccaccacctcggacactaccctcacaacctccaacacctcttccaccaccaccac
>CLocus-4180_0
AGGCTTAAGAGCAAATAATCACACTCGTTCCCTCTAGCACGAATCTGTTGACACTGTGGAGGAATGCCAGTGTGCGCCTG
>CLocus-4180_40
AAAAAGCCAACGGTCACAAATGTATGTGTACATAGGTAATAGGCTTAAGAGCAAATAATCACACTCGTTCCCTCTAGCAC
>CLocus-4180_70
TCCTTCACGCACCACACAGTCGCGTGATGCAAAAAGCCAACGGTCACAAATGTATGTGTACATAGGTAATAGGCTTAAGA
>CLocus-4225_0
AGGCACATGTAGGTAAGCACACGCACAAAATGTAAACAATCGAAGGCTCGAAAGGCGGGATCCAAGAGTCAATGATCGAT
>CLocus-4225_40
CGCTCGGAAGGTGGGGCTAGGAGCTTTGCTCGCCTTCTTTAGGCACATGTAGGTAAGCACACGCACAAAATGTAAACAAT
>CLocus-4501_0
AAGAAGGCAGTAACTAGACGCTCAGGCTGTGTAGGAACACTCAGAAGTATTTGCTCAAGAAGTCGAGGCTTGGGAATCTC
>CLocus-4501_40
ACGCCTTCGTAAGCTCCATTACACTGTTTCCTCAGGCAGTAAGAAGGCAGTAACTAGACGCTCAGGCTGTGTAGGAACAC
>CLocus-4501_70
AACAATTTCATAGTGAAAGTTTCACCCTTGACGCCTTCGTAAGCTCCATTACACTGTTTCCTCAGGCAGTAAGAAGGCAG
>CLocus-4522_0
TGACTTGGCACAGGGCGAGGCTTTGTGGCGCTAACCGGCGAGGCGCCAAGCATGAAAAAGACCTACGGTAGCAGGACACA
>CLocus-4522_40
CGAAGATGACAGAGGACAAGGGATCGCCAGGTGGCGAGGATGACTTGGCACAGGGCGAGGCTTTGTGGCGCTAACCGGCG
>CLocus-4522_70
GAGCAGGGGATGAAAGGAAGCTGATGTTGTCGAAGATGACAGAGGACAAGGGATCGCCAGGTGGCGAGGATGACTTGGCA
>CLocus-4627_0
CAAAACTGGTGCAACACTGCAGAGGCAGTTCTCGCGAGACATATTGCGAGGACTGAGGACAAGACGTCTCCTCTACCTCG
>CLocus-4627_40
ATTTACATATACACTTAACAACCCTACAGATATTAACCAACAAAACTGGTGCAACACTGCAGAGGCAGTTCTCGCGAGAC
>CLocus-4627_70
TAATTGGTTGGTAATATCTGGATAGTTAACATTTACATATACACTTAACAACCCTACAGATATTAACCAACAAAACTGGT
>CLocus-4633_0
ATACTCTCAAGCAGCGCACCTTACTTCTGGACAATGATTTCTAGTGTGTGTACTCACCTATTTGTCCTCACCTATTTGAG
>CLocus-4633_70
TTGTTCACTCAGCCGCGAGGCCCTGTAAAATCAATAGGAGCAATATGGAGGATTCGAACTCTCGACCTGGATACTCTCAA
>CLocus-4643_0
AGTGACGTGTGTGGACGGCAGATGGATATATCCGAGTAATGATGGATCTCTGCCTGTCTGCGCTCCCTACTGCTCCATTC
>CLocus-4643_40
AGAACGTGCTTGAGGGACAAGGACTCGGCTCCAGACACAGAGTGACGTGTGTGGACGGCAGATGGATATATCCGAGTAAT
>CLocus-4643_70
ACGACGTGTACGGACTCCAGTGCGCAGACGAGAACGTGCTTGAGGGACAAGGACTCGGCTCCAGACACAGAGTGACGTGT
>CLocus-4656_0
TTTGAGGGAAGATGTACAGGTTTCGTAAGCTAGTTCCGTGAATCCTCGATGAATCCTAGCCCCTGGGAGGGCGAGAAGTT
>CLocus-4656_70
ACCATAAACAACCTCTCACTGCTATACTGAGCTCATAAACAGTTTAATAAATGTAAACAAAGTCGCCATGTTTGAGGGAA
>CLocus-4686_0
GACTTCCCCTCCGTTGAAGGTTCCAACGATGGTGTAGTCGTCGGTGTGCCAGGTCCAGTCACTGGTCGTCTCAATCCTCA
>CLocus-4686_40
AAGCAGCGTTGCCAACTTACTCGGCTTTACCGGCGTATGCGACTTCCCCTCCGTTGAAGGTTCCAACGATGGTGTAGTCG
>CLocus-4686_70
CTTAACATCTAGAGAAGTTTCTGACTCAAGAAGCAGCGTTGCCAACTTACTCGGCTTTACCGGCGTATGCGACTTCCCCT
>CLocus-4727_0
CTCCCTCTCAGCTGGTTAGAGTGCATGTACTAGTACTCCAGTTGCACTCTACTTGGACTGGTCGGTAGTACAGCCACCGG
>CLocus-4727_40
GGCGAAACGTGAGATCTGGCTGCTCTCTCTTTCTACCTTCCTCCCTCTCAGCTGGTTAGAGTGCATGTACTAGTACTCCA
>CLocus-4727_70
CCGGCACAGACCACTGCATATTGGACGTTTGGCGAAACGTGAGATCTGGCTGCTCTCTCTTTCTACCTTCCTCCCTCTCA
>CLocus-5033_0
AAAGTGGAGGTGTTCCAGAAACTAATGGACACGGTCCAGCAAGACGTGGCGGACCAACCGGGTTGCAGTGGATAAGTGGG
>CLocus-5033_40
TAACATCCTCCCAGCAAACTTAACAAATATTCCCAGTACAAAAGTGGAGGTGTTCCAGAAACTAATGGACACGGTCCAGC
>CLocus-5033_70
CCAAGTCCCCCCAAGAGGTCTCCGTCTACTTAACATCCTCCCAGCAAACTTAACAAATATTCCCAGTACAAAAGTGGAGG
>CLocus-5191_0
CGTCACTTTAAGTTAGAACACAACGTCGAGGCGACGTCATGTTACCACACCGTTGTGACGTGACTGAAGACGTTGCTGAT
>CLocus-5191_40
TTATTGTCCAACCATTCCATGAGACCTCGCTAAACGCTGACGTCACTTTAAGTTAGAACACAACGTCGAGGCGACGTCAT
>CLocus-5191_70
GAACATGTGACGGCAATGAGAACCACTTTGTTATTGTCCAACCATTCCATGAGACCTCGCTAAACGCTGACGTCACTTTA
>CLocus-5251_0
CAGGAGTATTGTCTGTGACAGCGTTCGCAGATGATGGGTCGCCAAGGGAGCCAAGACAACACGGACCAACTAATGAGAGA
>CLocus-5251_40
AAAGAAAGACAGGGGTGGTTCAGACGGGATTAAACACTAACAGGAGTATTGTCTGTGACAGCGTTCGCAGATGATGGGTC
>CLocus-5251_70
GACACAGAATAGGTGGTCAAGACCTTGTTAAAAGAAAGACAGGGGTGGTTCAGACGGGATTAAACACTAACAGGAGTATT
>CLocus-5409_0
CGAGGCGAGTATGACTGTCAGAGCCACTAGCGAACCTCCTGGCTGCCCGAAGGGGGGGAGGGGAAGGGAGAGGGGTGTTT
>CLocus-5409_40
ATATGGCAGCTGTTGCCTTGTGTTGGTGAGAGGCAGCGAGCGAGGCGAGTATGACTGTCAGAGCCACTAGCGAACCTCCT
>CLocus-5409_70
GCGAAGTTCCTCTCCCAGCCAGCGAGGGCTATATGGCAGCTGTTGCCTTGTGTTGGTGAGAGGCAGCGAGCGAGGCGAGT
>CLocus-5503_0
GCGAGACAAGACTGTGGCGGCGTGTCACGGAACCTCTCTATATACCAGTCGCTCCATTTCTCAGCACCGATGACGTAACA
>CLocus-5503_40
TGTGTAATCTGTCCTTAAAGTTGATAACGGTGGCCAGGGGGCGAGACAAGACTGTGGCGGCGTGTCACGGAACCTCTCTA
>CLocus-5503_70
ATTAACCGTACCTGTTGCGTTCAGATTCTGTGTGTAATCTGTCCTTAAAGTTGATAACGGTGGCCAGGGGGCGAGACAAG
>CLocus-5505_0
AGCTGTGGTAGTACGCGTACGACGCCTTCCAGCTTGAGCTGACCGTGGTGAGTGTGCGAGCATTAATCCACGGGTCAGAC
>CLocus-5505_40
GGCTGCTCCAGGAACACCAGGTAGTTCTCACTCATACCGAAGCTGTGGTAGTACGCGTACGACGCCTTCCAGCTTGAGCT
>CLocus-5505_70
GTCGCCAGCTTGAGGGTGCTGACCAGCAGCGGCTGCTCCAGGAACACCAGGTAGTTCTCACTCATACCGAAGCTGTGGTA
>CLocus-5633_0
ACTGAGGCCTTCCTGCCAATTATGCTTGTTCAGGATTTTTTCAAGATGGCAGCTGTTTACTGTTGCCATGGGCTGTTTAC
>CLocus-5633_40
AGCTGGAAGAGCATGCATCGGTAATGGTAGCTCGAGGCAAACTGAGGCCTTCCTGCCAATTATGCTTGTTCAGGATTTTT
>CLocus-5633_70
CTGTAGTGCACACCACATGTCGGTGTTGGGAGCTGGAAGAGCATGCATCGGTAATGGTAGCTCGAGGCAAACTGAGGCCT
>CLocus-5682_0
ACACACAAGAGCAGAAGCGCAAGGGGGACATTCTGACTCCCTCGCTATCGCCGCCAGCACCTCGGAGCCCAGCTCCTGCT
>CLocus-5682_40
GTGGGTGGGGTAAATTCAGGTCGAGGAATGCAAGCATGCGACACACAAGAGCAGAAGCGCAAGGGGGACATTCTGACTCC
>CLocus-5682_70
AATCAAATATATAATAAATACTATTTGGATGTGGGTGGGGTAAATTCAGGTCGAGGAATGCAAGCATGCGACACACAAGA
>CLocus-5787_0
TGACGTTTCTCGCTTTTGTGGTGCGAGTGCTTCTGCCATGTGTCTGAGTGTACCCACCTATTTATACTCACCTATTTGTG
>CLocus-5787_40
AGATAAACGCGGTGATGGGTCTGAGATTGTTTTGCCAGGCTGACGTTTCTCGCTTTTGTGGTGCGAGTGCTTCTGCCATG
>CLocus-5787_70
GTGTTGAGGAGCTGGAGTCTCTTGTTGACAAGATAAACGCGGTGATGGGTCTGAGATTGTTTTGCCAGGCTGACGTTTCT
>CLocus-5859_0
GTAGAGCCACACTACTTCAGATGTGGCCGCCAGCAACCGCCAGGTGCAGGTAGTATTGGGCAGCAGAGAGTGAGCTGGCG
>CLocus-5859_40
GTGGCATCTCCGCATGTACCACATGGCGGTAGTGGAGAAAGTAGAGCCACACTACTTCAGATGTGGCCGCCAGCAACCGC
>CLocus-5859_70
TTGTGAGGGTGTTGGTGCACTGGGCAGGGGGTGGCATCTCCGCATGTACCACATGGCGGTAGTGGAGAAAGTAGAGCCAC
>CLocus-5943_0
GCCTCCACAACAAGCAGGAATGAAATCATGTACATGAAGCCACTACTAAAATATAGAAACAATACACAAGGCAAATGGCT
>CLocus-5943_40
AACCCTTAGCTCATGCAGCCTGAAATGCAACAAGAGCTATGCCTCCACAACAAGCAGGAATGAAATCATGTACATGAAGC
>CLocus-5943_70
ACAAGGGCAGTGTTAGCATGCAGGGAAGAAAACCCTTAGCTCATGCAGCCTGAAATGCAACAAGAGCTATGCCTCCACAA
>CLocus-6084_0
GACTTCCTTAGCGACGACTACTACGGCGATCTGGACCTGGCCGGCCTCCGGAAGAGTCAGCTCCTCCTGGGCAACCTTGG
>CLocus-6084_40
ACTCTCCTTTAATAAGGCCGTCAGCCTAACCCCCGACTATGACTTCCTTAGCGACGACTACTACGGCGATCTGGACCTGG
>CLocus-6084_70
TTTACCTGGCCACTCTGGTGGACCTGGACCACTCTCCTTTAATAAGGCCGTCAGCCTAACCCCCGACTATGACTTCCTTA
>CLocus-6089_0
CTGGCTACTGCTGGAGGAGACACCTTGATCACGGCCTGCGCTGGGGCCCTCGGCGGCACACTGAGGGCCGCCACTCCACA
>CLocus-6089_40
TGACTGCACGAAGTAACTGGCAAGGAGTGAGCGAAGTTCACTGGCTACTGCTGGAGGAGACACCTTGATCACGGCCTGCG
>CLocus-6089_70
TGGAGACAAAGTGGGAGCCTCACAGGATGATGACTGCACGAAGTAACTGGCAAGGAGTGAGCGAAGTTCACTGGCTACTG
>CLocus-6182_0
GCCTGGTGGTGGCGGCGCGCCCCGACCACACTCACTTTCATTCCCATCCTGGAGACGCAGTCACCGCGGCGGCTCCTGCT
>CLocus-6182_40
CAAGGTCGCGGCCAGGGTATCTCTGGTGCCCTACATGCAGGCCTGGTGGTGGCGGCGCGCCCCGACCACACTCACTTTCA
>CLocus-6182_70
AGGGATTTTTGGTAAGTGTAGTAGCGGGTCCAAGGTCGCGGCCAGGGTATCTCTGGTGCCCTACATGCAGGCCTGGTGGT
>CLocus-6226_0
AAGGAAAACACACCTAAATGTGAGGATGGAGTGAATAAACGATACCCAAACACTTGGACCCTCGGGGATTGAACCCCGAG
>CLocus-6226_40
AAACGCTAAGAAATGTGACTATAACAGATGAGAAGAACAGAAGGAAAACACACCTAAATGTGAGGATGGAGTGAATAAAC
>CLocus-6226_70
GAGATATCCAGAGAGGTAATTACAAAGAGTAAACGCTAAGAAATGTGACTATAACAGATGAGAAGAACAGAAGGAAAACA
>CLocus-6259_0
ATCAAACAGTAAGCTACAAAGTGGTGAGGAGCTACACCAGAGGGAGGACTTACTTATAAGCATGGTGAGGTTATATTCAG
>CLocus-6259_40
TGATTGACAGATCCATTGACAGATAGATGAATGAGAAGGAATCAAACAGTAAGCTACAAAGTGGTGAGGAGCTACACCAG
>CLocus-6259_70
ATCAGTTGACAGAGTGGTAGTTCAATTGACTGATTGACAGATCCATTGACAGATAGATGAATGAGAAGGAATCAAACAGT
>CLocus-6270_0
GACACTTTGGTGGTAAAAACTCATTGTTCTGGTTGGCTAATGAAATCTCTTCCATTTTCTGGTTGCCCGTTGAAGCATCA
>CLocus-6270_40
CCCATTTTCAAGCTCTTTGGCATAATATCTTCAATTTCCTGACACTTTGGTGGTAAAAACTCATTGTTCTGGTTGGCTAA
>CLocus-6270_70
TCCTCTTGTTGAGTCTTTGTTGCAATCTCACCCATTTTCAAGCTCTTTGGCATAATATCTTCAATTTCCTGACACTTTGG
>CLocus-6300_0
CACAGCTAGGCACTGCGTGGTTGTCGTCGAAATACTGTCCGCCGGGGCACTCGCTCGGGTAAGTTGAGGGCACTAATCCC
>CLocus-6300_40
AGGTTGGAGTAGAATCCGTCAGGGGTGTTATCCATCACGTCACAGCTAGGCACTGCGTGGTTGTCGTCGAAATACTGTCC
>CLocus-6300_70
GCGGTGCGGTGGGGCAGACGTAGGTTGCAGAGGTTGGAGTAGAATCCGTCAGGGGTGTTATCCATCACGTCACAGCTAGG
>CLocus-6383_0
CCATCTGCTGGGGATTTTGCTGTGGAGCTGCTTGTGCATACTGATTAAGATGTGATGTATCTTGAGTGGTGATAATGGTT
>CLocus-6383_40
TGCCCTGGTCCACCAGAAAGCATTAATGTTGGCACCTGGGCCATCTGCTGGGGATTTTGCTGTGGAGCTGCTTGTGCATA
>CLocus-6383_70
TTGTTGGCTGGCCTTGCAGCACGAGCAGGCTGCCCTGGTCCACCAGAAAGCATTAATGTTGGCACCTGGGCCATCTGCTG
>CLocus-6384_0
CCCACATGCAGCTGCAGCCACATCTTCTGCAACAACATATACAACAGCAGCCTCAACAGCAGCATCAGATCACAACAATA
>CLocus-6384_40
TGCTTACAAGTTCACGGGGAAGAACCCGATAATAGACAAGCCCACATGCAGCTGCAGCCACATCTTCTGCAACAACATAT
>CLocus-6384_70
TTCCGCGAGTTTCGTAGCCTTAAAAGACACTGCTTACAAGTTCACGGGGAAGAACCCGATAATAGACAAGCCCACATGCA
>CLocus-6572_0
TTTTTTTATGGCGCCTGCGAACCTGCTGGAGCTATTCTTAGGCGCACCAGCCACCAGTGTGTGTGGGGCGGCCCCGGGGG
>CLocus-6572_40
TGGACGCCCCTGTCTTTGACTTGTGCCCATTGGAGCCTTTTTTTTTTATGGCGCCTGCGAACCTGCTGGAGCTATTCTTA
>CLocus-6572_70
GTTCCCCTCAGGGCACTATAGTACCACCGCTGGACGCCCCTGTCTTTGACTTGTGCCCATTGGAGCCTTTTTTTTTTATG
>CLocus-6596_0
ATGGTCGATGCCTTCAAGAGGGAACTTGACAAGTTCATCCAGGAGATACTAGACCAGTCGGGTTGCAGCGACTATCTGGA
>CLocus-6596_40
TTCTGTCATCAAATATAGACCAGGGGTTATCGCAGGAAGAATGGTCGATGCCTTCAAGAGGGAACTTGACAAGTTCATCC
>CLocus-6596_70
TGAACATCAAAAGTCCACGAACGTTCAGCCTTCTGTCATCAAATATAGACCAGGGGTTATCGCAGGAAGAATGGTCGATG
>CLocus-6675_0
ATTCTGAAGTGCAATGGACCGTAGTTCCTGAATTCATATAAAGTTTTGTGCCTCAGTGGTTGCAGTACGTACTAGAGCGG
>CLocus-6675_40
GACGTGAACATATCAGCCATTGTGGTGCGGTGCCGTTGACATTCTGAAGTGCAATGGACCGTAGTTCCTGAATTCATATA
>CLocus-6675_70
CAGTGCTGGTTTCAACTTGACTGAGTGAGTGACGTGAACATATCAGCCATTGTGGTGCGGTGCCGTTGACATTCTGAAGT
>CLocus-6760_0
TCAAGGTCAGGGAGGTCCGAACGCCGAGCGACCCACAGTGCAGACGGGATGTTGACGCTAGCAGCATCCCACCAGTCTCG
>CLocus-6760_40
CCTCCAGTCGGCGCCGCCCACCTCACCTTTCACTTTCGTCTCAAGGTCAGGGAGGTCCGAACGCCGAGCGACCCACAGTG
>CLocus-6760_70
GCCCCTCCCTCGCTGACCTCCACCCACGCCCCTCCAGTCGGCGCCGCCCACCTCACCTTTCACTTTCGTCTCAAGGTCAG
>CLocus-6833_0
GTAGACGGCACTCGAACATCTGAAGGGGAAGCTCTCGCAGTCCGAACCTCCCCGGAAGACGCAGGAACCAATTTCAGCTC
>CLocus-6833_40
TTTCGAACCCCAGGTATCTTCAGCTGTCAATTCTCCGACCGTAGACGGCACTCGAACATCTGAAGGGGAAGCTCTCGCAG
>CLocus-6833_70
GCATATCACTTCTCTTTGCGTCGTGGGAGGTTTCGAACCCCAGGTATCTTCAGCTGTCAATTCTCCGACCGTAGACGGCA
>CLocus-6884_0
TACTGACCGCACTCGCTCCCCGAGGTCACATGATGAGGAACACTCGCCCCACGCACCCACCACCCACTCCCCACACACCT
>CLocus-6884_40
GTCTGGTGTCCGAGAGACACCGAGCGCCACCGACGCACTTTACTGACCGCACTCGCTCCCCGAGGTCACATGATGAGGAA
>CLocus-6884_70
ACTGCAGTTCACAAGGCTGCACCTCGAGCGGTCTGGTGTCCGAGAGACACCGAGCGCCACCGACGCACTTTACTGACCGC
>CLocus-6979_0
TGATGGCATTAGATTTTGTGGTGGAAGCACTCACAGACGTGTGGCTCATGGAAGGGAACGGAGGGATGGGCGGGGCACAG
>CLocus-6979_40
GCTGATGTCAAGGAATTTGATGCAAGGTCCAAGTATGGATTGATGGCATTAGATTTTGTGGTGGAAGCACTCACAGACGT
>CLocus-6979_70
GATGATGCAGATGAAGTAGAGGCAATACACGCTGATGTCAAGGAATTTGATGCAAGGTCCAAGTATGGATTGATGGCATT
>CLocus-7034_0
ACTAACAATTTGGGCCTCCAACTCCTGCTCACGTAACTGTCCAACCGTCTACTACTCTGTTTGCAAAAGTACTATTTGTG
>CLocus-7034_40
CCCGTCTTCCCAGTACTCAGTCAAATGTCGCTCCGAAACTACTAACAATTTGGGCCTCCAACTCCTGCTCACGTAACTGT
>CLocus-7069_0
ATACTGTAGTCATGTGTGGACTTATACACTGTACACATGGGTGAAGGTGGCCACACATGCCACTCGGGTCAGCTGTACAA
>CLocus-7069_40
TAATATTCACATTGTGTACTAATAGACACAATGTGTACTAATACTGTAGTCATGTGTGGACTTATACACTGTACACATGG
>CLocus-7069_70
ATATTTTGTACTAATAGTCACAATGTGTACTAATATTCACATTGTGTACTAATAGACACAATGTGTACTAATACTGTAGT
>CLocus-7092_0
GAGGGAGAGGTAGCTTGCAAGAGACAGGTGAAGGAGCCTCTAGGAAATAGGTGAGGGAGCCTACGGATGACGGGAGGGAG
>CLocus-7092_40
GCTAGGAATCTCTTGGAGACAGGTGAGGGAACACACGGGAGAGGGAGAGGTAGCTTGCAAGAGACAGGTGAAGGAGCCTC
>CLocus-7092_70
TCAACGGGTAAGAAAGCTTGCTGGTGACGGGCTAGGAATCTCTTGGAGACAGGTGAGGGAACACACGGGAGAGGGAGAGG
>CLocus-7209_0
TCCTGCCTGGTGTCTGCTGGGCGACTGAGGCCCTGCCACGCCGGGGCTGTTATATACCCAGGTGGGACTTCGATGGTGGT
>CLocus-7209_40
CCATATTTCCTGCCTGGCCACGACTCGAGCCCCGACAGCCTCCTGCCTGGTGTCTGCTGGGCGACTGAGGCCCTGCCACG
>CLocus-7209_70
CGGGAACACTTTCACTATACTCCTGCGAGTCCATATTTCCTGCCTGGCCACGACTCGAGCCCCGACAGCCTCCTGCCTGG
>CLocus-7270_0
TGTTTGAGTGAGCCTTGGTGCGTGTCTGAGTGTTTATACGTGGGTGAGTGTGTTTTTGCTCTTTTTATTTACTATTTGTG
>CLocus-7270_40
CCAAAACAACTTAATGGACTTTGTTGGTGACGAGTGTTTGTGTTTGAGTGAGCCTTGGTGCGTGTCTGAGTGTTTATACG
>CLocus-7270_70
TGCTTCCAGAGCTCCCTGGTGGGGAGACAGCCAAAACAACTTAATGGACTTTGTTGGTGACGAGTGTTTGTGTTTGAGTG
>CLocus-7317_0
AATAGTACAGCTACTGTGCAAGTTTTAGTTAAACCATAACAACTGCTCAGTAAACGCACAGGTATACATAAGTGTGAACA
>CLocus-7317_40
AGAGTGTGATGTGCAAATTTGGCATCGTATTGCCTCATTAAATAGTACAGCTACTGTGCAAGTTTTAGTTAAACCATAAC
>CLocus-7317_70
AGCAAACCCGTATTTGTGCAGCTCTGGCCTAGAGTGTGATGTGCAAATTTGGCATCGTATTGCCTCATTAAATAGTACAG
>CLocus-7333_0
GTTGCTTGAAATCAGAAGCCTGGAACTGAATTATATCGTTGTGCTTGAGACTTATAACGAACAATGTATTTAGCTGAGGC
>CLocus-7333_40
CAAATATAATTCTGCGCAAAATTCATTCTGCGTAGGATAGGTTGCTTGAAATCAGAAGCCTGGAACTGAATTATATCGTT
>CLocus-7333_70
CCCTTAAAAATTAACAATAATTCATTCTAGCAAATATAATTCTGCGCAAAATTCATTCTGCGTAGGATAGGTTGCTTGAA
>CLocus-7395_0
GCTCACACAAGAAACCAGAATGAAAACATGTACATGAAGCCAATGCTAAAATATAGAAACCATACACAAATCAAATGGCC
>CLocus-7395_40
CCCACAGAGACTATGCAGCCCAAAATGCAACAAGAGCCAAGCTCACACAAGAAACCAGAATGAAAACATGTACATGAAGC
>CLocus-7395_70
CTAAAGAAATTAAACATCACAGGTCAATTCCCCACAGAGACTATGCAGCCCAAAATGCAACAAGAGCCAAGCTCACACAA
>CLocus-7632_0
GTAGAGCACTTGCAAGAGAGATGAGGATTGAATGAAGGAACGGTGCCTGGCCGCTTGGACCACTGGGGATCTAAAGAGGA
>CLocus-7632_40
GGTAAGGAAATTATCACGAGAAAACGCTGTCAAGATGACCGTAGAGCACTTGCAAGAGAGATGAGGATTGAATGAAGGAA
>CLocus-7632_70
ACGAATTATTGTAAATTAAGAATAACTGAAGGTAAGGAAATTATCACGAGAAAACGCTGTCAAGATGACCGTAGAGCACT
>CLocus-7680_0
CGACGCCTCATGTTACCAACACCATAGTTACCCAAGCTGGGCCTAAGCCCTGAACCAGCTGTGCTGGTAACAGCCCGACA
>CLocus-7680_40
AGAGTTAAGTCTGGCGCTAACACCAAGAGCAGCTACTCCTCGACGCCTCATGTTACCAACACCATAGTTACCCAAGCTGG
>CLocus-7680_70
TGGCCCACCACCATAAAAAGCAGAATGAAGAGAGTTAAGTCTGGCGCTAACACCAAGAGCAGCTACTCCTCGACGCCTCA
>CLocus-7852_0
TCGCAAGAAGCCCCAGTCCAAGGAGCTACACCGTGAGTCGCGTCCTGTGTTGTGAGGGCAGGGCGCCCTTGGCGGCACCT
>CLocus-7852_40
GTTACACATAAGGTGCATAGTGCTCTTCCCAGACGTAGAGTCGCAAGAAGCCCCAGTCCAAGGAGCTACACCGTGAGTCG
>CLocus-7852_70
TGCAATGGCCAGTCAAGAAGGCCGGATGATGTTACACATAAGGTGCATAGTGCTCTTCCCAGACGTAGAGTCGCAAGAAG
>CLocus-7853_0
CGCAGATTAAGGTGAACATGCACACTCGTGGATATTAAAGGCAGCAAGATAGCTGCCAGGCTGGGCTTACTCTTGTAGTG
>CLocus-7853_40
GCCGTGTCAGACTGGCAGTAGCGGGGATATGGACGGCAGACGCAGATTAAGGTGAACATGCACACTCGTGGATATTAAAG
>CLocus-7853_70
CAGCTTGACTGGACTGACAGTGTCAGACTGGCCGTGTCAGACTGGCAGTAGCGGGGATATGGACGGCAGACGCAGATTAA
>CLocus-7950_0
GTGGCTGGCGTACCGTGATGCCGGGAGGTTGGCCAACACCTTCCACTGGCAACGGTGACGTAATGTGGCTCGTGTGACCT
>CLocus-7950_40
TCCTCGGTTGCTCATTCAATGTTAACCTAAGAAATCAAGAGTGGCTGGCGTACCGTGATGCCGGGAGGTTGGCCAACACC
>CLocus-7950_70
GAAGCTATATATATATTTCATTTTTATTGGTCCTCGGTTGCTCATTCAATGTTAACCTAAGAAATCAAGAGTGGCTGGCG
>CLocus-7953_0
ATTAATAGGAATAAACTTTATGATATCCGTCATCTACTCCGCCATCATGCTCAAACTTTATAATGCCTTCCCCAACTGCA
>CLocus-7953_40
GAGAAGGCCTAGAGCTGAGAAACTTGAGTTATGAGGCAGTATTAATAGGAATAAACTTTATGATATCCGTCATCTACTCC
>CLocus-7953_70
CCCCCTAATAATTCATTCGAAACGTAGTGGGAGAAGGCCTAGAGCTGAGAAACTTGAGTTATGAGGCAGTATTAATAGGA
>CLocus-8148_0
TTGATTGTAGTCTGTAGCGTGAGTCATCATCTTCTTGCCATCCTCCGTCACCCCGGGCCACCACGCCAACCCCTCCTCCA
>CLocus-8148_40
TAATTCCAAGGACTTTCCTCACCTGAACATTTTTGAGGAGTTGATTGTAGTCTGTAGCGTGAGTCATCATCTTCTTGCCA
>CLocus-8148_70
GTGAACTTACCGTTATGTACACCAAGAAAATAATTCCAAGGACTTTCCTCACCTGAACATTTTTGAGGAGTTGATTGTAG
>CLocus-8162_0
CTCCCTACTGTCCTATGTCTGACGTAGAGTATGTATGAATTAAAGAGAAAGTTTGAATTCGACAAAATGTCCACTCCGCA
>CLocus-8162_40
GGTCGCCGTCACCAGCGCTATTTCCCCCTTAAACACACGTCTCCCTACTGTCCTATGTCTGACGTAGAGTATGTATGAAT
>CLocus-8242_0
TCAGCAATCGTAACCGTGCAGAGTATGGCAGCCGCCCTAAGTCCATGCCAGGAGCCCAGCCTCCCGCAGCATCACCAGTA
>CLocus-8242_40
TTATAATAACTGTTCTGGTGCCCTTCAGAGATCTCCTACATCAGCAATCGTAACCGTGCAGAGTATGGCAGCCGCCCTAA
>CLocus-8242_70
GTTCATGTACATATGCGTGGGTAGTGGGTTTTATAATAACTGTTCTGGTGCCCTTCAGAGATCTCCTACATCAGCAATCG
>CLocus-8297_0
GTTATCACATTCTTCACGTAGCCACGTTAGTTACTCGCTCCCTCTTATCTCTTCCTCACTCTTAACTAAAGTGACTAGCT
>CLocus-8297_40
GCATTGTTTCACAGGCTGTGTTATTGAGGGACTCTCTAGAGTTATCACATTCTTCACGTAGCCACGTTAGTTACTCGCTC
>CLocus-8297_70
GCTGATGACATCTGTTCACCTCTCACATTTGCATTGTTTCACAGGCTGTGTTATTGAGGGACTCTCTAGAGTTATCACAT
>CLocus-8335_0
TTTTAAAAATGAGCTTTATTAATCAGATTTACAATGGAACTCTAGTCTGCCCTATTTATTGGGCTCGGAGTCGTAACCTC
>CLocus-8335_40
TGGACACTGCACAATTGTGCAAACAAAGAATAAAAAACTATTTTAAAAATGAGCTTTATTAATCAGATTTACAATGGAAC
>CLocus-8335_70
AGACTCCACCTCGACAAATATGCCCAAAACTGGACACTGCACAATTGTGCAAACAAAGAATAAAAAACTATTTTAAAAAT
>CLocus-8505_0
TAGGTGGCCCCTCCAAACATTTGTGTTAACAGTGGTGTCACCCAGGGAATTTTGGTATATCCTTTTCATACACTTACAGA
>CLocus-8505_40
TTGCTAGGTGTGACAGTCGAATACCAGGACAAAAAGCGAGTAGGTGGCCCCTCCAAACATTTGTGTTAACAGTGGTGTCA
>CLocus-8505_70
AATCGGCAATGCAGAGCAAACATGATAGGTTTGCTAGGTGTGACAGTCGAATACCAGGACAAAAAGCGAGTAGGTGGCCC
>CLocus-8517_0
GTGGACTATCAGCGTCAGGACCTCCAGAACGAAGCAGAGCCCAGCGAGGGCGAGCCCCAGCAGGAGCAGCATGAAGGCTC
>CLocus-8517_40
CTGCGGGATGTATTTTGAACAATCCTCAACCCCTGTCACAGTGGACTATCAGCGTCAGGACCTCCAGAACGAAGCAGAGC
>CLocus-8517_70
TCCATTACAATGTAGATTTTTATGTGTATTCTGCGGGATGTATTTTGAACAATCCTCAACCCCTGTCACAGTGGACTATC
>CLocus-8634_0
GTTGGGGTGCTGGCCCGCCGACACGTGGGGAGGCACCACGTGGTTGGGCACTACCATACGCGTCCGGCTCTCCTCTGGCA
>CLocus-8634_40
TGTACTTGGTGGTGCAGATGCTGTTGTCGGGGTAGGCGCCGTTGGGGTGCTGGCCCGCCGACACGTGGGGAGGCACCACG
>CLocus-8634_70
AGAGGTTCTTGGGGAGGAAGGAGAGGACTGTGTACTTGGTGGTGCAGATGCTGTTGTCGGGGTAGGCGCCGTTGGGGTGC
>CLocus-8645_0
AGCCTTGACGTCTATATGATGTCGAGGAAGCTCTATACCTCCCTTCGGGTGGCCACTACCCGCGCAGTCTTGAGCTACCT
>CLocus-8645_40
CCCACTCCATCTCCATACATATCCTAATAGCAGGTTCAGCAGCCTTGACGTCTATATGATGTCGAGGAAGCTCTATACCT
>CLocus-8645_70
TCACGGATCATTTCAACCACTTGCTCTACTCCCACTCCATCTCCATACATATCCTAATAGCAGGTTCAGCAGCCTTGACG
>CLocus-8784_0
GTCCTGGGCCATCGACAACATCTACTTGGGTGAGACCTGCCCCTGGATGTGCTCCGGCCACGGCTACTGCGACCACCACT
>CLocus-8784_40
TGGAAGAAGGTGATGGTGGAGGCAAGGGGTCACGGGGCGGGTCCTGGGCCATCGACAACATCTACTTGGGTGAGACCTGC
>CLocus-8784_70
TCAGAGGCGAGCGGACGCGAGTTCGGGTGGTGGAAGAAGGTGATGGTGGAGGCAAGGGGTCACGGGGCGGGTCCTGGGCC
>CLocus-8790_0
CAGAGCCAGTACAGAGGCCATGACCGTGGCAGGCGTAGGGGCACGGTGGTCCAATGTAGAGGCCACGTAAGGCAAACTCT
>CLocus-8790_40
CAATACATACCGTTGTAACCTTCATCACACCTGCAGATACCAGAGCCAGTACAGAGGCCATGACCGTGGCAGGCGTAGGG
>CLocus-8790_70
TGTACACCTGAGCATTTTAACTTCAATAACCAATACATACCGTTGTAACCTTCATCACACCTGCAGATACCAGAGCCAGT
>CLocus-8836_0
agggggaggagtgagAGGCACCAGGTGGCCAGGAGGCAGCGTACCAACCACCACAACCTCATGGTTCAAACGCGCCTCAA
>CLocus-8836_40
TCACCTGAGAAGGGGCGCTggagggagggaggcaggagagagggggaggagtgagAGGCACCAGGTGGCCAGGAGGCAGC
>CLocus-8836_70
TATAATTTTTACCATCTTCGCCTTGTGCTCTCACCTGAGAAGGGGCGCTggagggagggaggcaggagagagggggagga
>CLocus-8847_0
TTGGTGGCACATAAAGACCTCCAGGGAATGTTGGGCAAAATACCTGGGAAAATCAAGAAACCCCAGCTGGAGACATATAT
>CLocus-8847_40
GAAGGGGTTCAGGATATAACCTCATGTGTCAGAACACAACTTGGTGGCACATAAAGACCTCCAGGGAATGTTGGGCAAAA
>CLocus-8847_70
TCCTGGGAAACCAGGTGCTATCCTGCAACCGAAGGGGTTCAGGATATAACCTCATGTGTCAGAACACAACTTGGTGGCAC
>CLocus-8971_0
GCATGGACACGGAGGCTCCTGGAGAACTGGGTAGTGGCGCGGACTTTCTTACAGGAGAACTGGGTAGTGGCACGGACTCT
>CLocus-8971_70
ATACCCCGCCCAATAATAAGTGATGAGCGCCTCCACCGCCCATCAGCGGCCAGCGCCTCCCCGCCCGCCTGCATGGACAC
>CLocus-9044_0
AGGTACATATTGCATTTCTGGTAATCGAGTTGCTTTGTGTGCTACTAAATAATGCTGTAGGGGCTTGATTATATAGCATT
>CLocus-9044_40
AACAGTGGAATGAGTTATAGTGACAGCACAACACCATTGTAGGTACATATTGCATTTCTGGTAATCGAGTTGCTTTGTGT
>CLocus-9044_70
ATCCCATCATGTTAATTTGCCGTGCAATAAAACAGTGGAATGAGTTATAGTGACAGCACAACACCATTGTAGGTACATAT
>CLocus-9142_0
CACTCATCTTCTTATACATTAACTGACGTCTTGTAGCATGACTTGAGTCGAACCCCACACTGTGTGTTCACCTAGTTGTG
>CLocus-9142_40
TAGGTCGGAGTTTGGTTGACTTGCTCTAGTATTTCTCCATCACTCATCTTCTTATACATTAACTGACGTCTTGTAGCATG
>CLocus-9142_70
AATGACAGGTGACACTCATGTCAGTCAAGTTAGGTCGGAGTTTGGTTGACTTGCTCTAGTATTTCTCCATCACTCATCTT
>CLocus-9194_0
AGGAGAGCTCGTTAGACGGTAATGGAAGGGGGGGCTGTGGGAGCAAGGAAGGCACGCGGACGCCATCTCCTGAAACCACT
>CLocus-9194_40
GTGGAGATAGTTGAACCACAGGAGGAGTCTCAGAAAAATGAGGAGAGCTCGTTAGACGGTAATGGAAGGGGGGGCTGTGG
>CLocus-9194_70
AAGCTCTCCACCAGCAGTAATTCCGTTAAGGTGGAGATAGTTGAACCACAGGAGGAGTCTCAGAAAAATGAGGAGAGCTC
>CLocus-9215_0
AGTGTAACCTCAATGGTGTAACACCTGTGTCCATTAGTCTGCAGGGAGGGCGAGTGTATACGAACATGCACCTATTTGTG
>CLocus-9215_40
GAGAGTGAGTGGTGAGAGTGAGTGGTGAGAGTGAGTGGAGAGTGTAACCTCAATGGTGTAACACCTGTGTCCATTAGTCT
>CLocus-9421_0
CTAATACCACTACATTATTAATTTTACGTAACCAATTTTCCTCATCTCTTCGTATCTTTCATGTCAACATGCTCTACCTG
>CLocus-9421_40
TGTACTTCTCTCGTCCAATTTAGGAGAGAAACTAAGAACACTAATACCACTACATTATTAATTTTACGTAACCAATTTTC
>CLocus-9421_70
TGGAATGACCTCCCTAGCGAGATTAAAAATTGTACTTCTCTCGTCCAATTTAGGAGAGAAACTAAGAACACTAATACCAC
>CLocus-9449_0
CACGACAAGGACGCAAGTGTTCCGCCATGCCCACAGGCCTCCCCCCGCCGCATAGACCTCACAAGCCGAGGACGATCGCA
>CLocus-9449_40
CACTTAACTAGGCCAGTGAGTTGGAACATTTGCGTCCAGCCACGACAAGGACGCAAGTGTTCCGCCATGCCCACAGGCCT
>CLocus-9449_70
TTCTGAAGTCTGACCAGAGGAAGACGACAACACTTAACTAGGCCAGTGAGTTGGAACATTTGCGTCCAGCCACGACAAGG
>CLocus-9473_0
GCAAACCTTTCATTAGCGGAGGAGAGCATCCAGGCAGCGTAGAGGCGCGTGGCATTGTCAACACATGGCTGATGCTGGAG
>CLocus-9473_40
GATGAGTGGATTTCAGCACAAATACACCCCACATATCGCGGCAAACCTTTCATTAGCGGAGGAGAGCATCCAGGCAGCGT
>CLocus-9473_70
TCACATTTTTGACAATTTTGTTGAGTGTAAGATGAGTGGATTTCAGCACAAATACACCCCACATATCGCGGCAAACCTTT
>CLocus-9475_0
GCATGAATAGCCCATGAACTGCATAGTCACCAACTTAAGAGTTATATAGTGCCATCTACACCTGTGTCTCACCTGCTGCA
>CLocus-9475_40
TATTTTCGTTAAAGATTAGGCCACCCAAGAGGTGGCATGGGCATGAATAGCCCATGAACTGCATAGTCACCAACTTAAGA
>CLocus-9475_70
GTCATCTAGTAACTGAGTGGAGACGTCTCCTATTTTCGTTAAAGATTAGGCCACCCAAGAGGTGGCATGGGCATGAATAG
>CLocus-9590_0
GCACGCAAACATTGCCATGGAGGTTAGACCTGAGCATTAGTTGTGATGCACAGTCCTGTGCACCCGGCAGCTAATGGGTA
>CLocus-9590_40
ACCTCCTCTCCCGCGCCTTCTACGAGGAGGTCTCCGTCCAGCACGCAAACATTGCCATGGAGGTTAGACCTGAGCATTAG
>CLocus-9590_70
GGCTCAATGTCACTGTGCAGTGTTACCACGACCTCCTCTCCCGCGCCTTCTACGAGGAGGTCTCCGTCCAGCACGCAAAC
>CLocus-9627_0
CAGATTCATTATCATTCAGAGAAAAGAGATGATCGCATACAGGATAAACCCATCAGCAGAGAAGGAAGAGAGAGCTCCGC
>CLocus-9627_40
ACCCATAAACAGGCACAAGGGAGGTTCCACCCGGGCAGGACAGATTCATTATCATTCAGAGAAAAGAGATGATCGCATAC
>CLocus-9627_70
ACACGATAAGGTCCTACTTAAAAAGAACAGACCCATAAACAGGCACAAGGGAGGTTCCACCCGGGCAGGACAGATTCATT
>CLocus-9672_0
GGAGGAATAACCTGTAAACTATTTAAGAGAACTCTACTACCCTCACTAGCCAGTCTGAGATCTTGCTTGGCTATTTGCTG
>CLocus-9672_40
CCATGTATTCATTTTGCTTAACAGCACTAAAGCACAGCCAGGAGGAATAACCTGTAAACTATTTAAGAGAACTCTACTAC
>CLocus-9672_70
TGGCCGCACTTCCCCAAAAATAAAACTCGTCCATGTATTCATTTTGCTTAACAGCACTAAAGCACAGCCAGGAGGAATAA
>CLocus-9680_0
ATCACAAACTTACTGGCCCTTTTCCACCCCGTACTCGACAGCTTCGTTAATAAGCGACTCATACTGGGGCATGTTAGCTG
>CLocus-9680_40
TACTGTACTATTAGGATAGTATTCTAATAAATGTTGTACAATCACAAACTTACTGGCCCTTTTCCACCCCGTACTCGACA
>CLocus-9680_70
AATATGTCTGCAAGTGACTGAAATTCTTGGTACTGTACTATTAGGATAGTATTCTAATAAATGTTGTACAATCACAAACT
>CLocus-9718_0
TTTCCTCAGCACAACATACTGCCTCTGCCGACCAGGACCTACTACCTAAACCGACAGTCCCGCGCCCCCGGCACACATGA
>CLocus-9718_40
CGTCCCTACTCACTCACGTCAGCACCAAGACATTTCCACTTTTCCTCAGCACAACATACTGCCTCTGCCGACCAGGACCT
>CLocus-9718_70
GCACTCCAATTCACCCTTTCCACACACAGACGTCCCTACTCACTCACGTCAGCACCAAGACATTTCCACTTTTCCTCAGC
>CLocus-9719_0
GGGTGCCGGGACCTTGAGACTGAGACGTGGGCGGCGGTCGTCCCCCCTCAGTATTTCTACACTGTCGCCGTCGTGGAAGC
>CLocus-9719_40
GGTAGAATGGTGGACGTGAAGGGTAGATGTCCGCCTCGTGGGGTGCCGGGACCTTGAGACTGAGACGTGGGCGGCGGTCG
>CLocus-9719_70
CCAGTCTAAGTTCCGGAGAGCATCAGTGGTGGTAGAATGGTGGACGTGAAGGGTAGATGTCCGCCTCGTGGGGTGCCGGG
>CLocus-9727_0
AGGCGGCGGGATGAGACATAATCCTCTTAGCCTGCTGGGCATTTACCCTTAATAATCACATGCTGAACCATCACACCTTA
>CLocus-9727_40
TAAATAGTGAAAGAAAATGCAGCAGTAATATAGCAGTGGCAGGCGGCGGGATGAGACATAATCCTCTTAGCCTGCTGGGC
>CLocus-9727_70
CCCAACACCCAGCAGTCGTCGCTAGAAAAATAAATAGTGAAAGAAAATGCAGCAGTAATATAGCAGTGGCAGGCGGCGGG
>CLocus-9891_0
TAAAATCGAACGCTGACATCTCGGGGCAGCGAAGACCCTGTGTATGTGTGTACTCACATACTTGTACTCACCTATTAGTG
>CLocus-9891_40
ATCTCAACCTATTTTAAATTCTCCTCTACATTTCTAATAGTAAAATCGAACGCTGACATCTCGGGGCAGCGAAGACCCTG
>CLocus-9891_70
AGGAACCAATTAGTTAAGTATTATTTATCAATCTCAACCTATTTTAAATTCTCCTCTACATTTCTAATAGTAAAATCGAA
>CLocus-9944_0
CCAAGACGGGCTGGTTATGTTCACAAGCTTGTTCAAGGAATTAACATACTAGTAAGTAGGTGAAGACAGGAAACTGTAGA
>CLocus-9944_40
AAATATTATATGAGACAGACTGCAGAATACTCCCGGGAGACCAAGACGGGCTGGTTATGTTCACAAGCTTGTTCAAGGAA
>CLocus-9944_70
AAAGCCCCACTTGTTAAATTTTGCAAATAAAAATATTATATGAGACAGACTGCAGAATACTCCCGGGAGACCAAGACGGG
>CLocus-10102_0
AATGAGCAACAACCAGTAGCACGACCAACGAGCATCTTTCAAATAAGAAGAGTCGACCCCATAACGAGCTATGCTCTAGA
>CLocus-10102_40
CCAATAGCAGTAAAGCAAACATAGCAGCAGAGGCAGAGAAAATGAGCAACAACCAGTAGCACGACCAACGAGCATCTTTC
>CLocus-10102_70
AATATAGAAAATCTCATAGGTGTCACTGACCCAATAGCAGTAAAGCAAACATAGCAGCAGAGGCAGAGAAAATGAGCAAC
>CLocus-10212_0
TCACGTGACTGCAGGTGATGGTCACACGGGAGGTTAATTAACAGGTACACGACCAAGGGTGTTGGAAAGTTTGCAACACA
>CLocus-10212_40
GCTAAGAATGTGTGAACCAGCGCTAGCATACACAAACGTTTCACGTGACTGCAGGTGATGGTCACACGGGAGGTTAATTA
>CLocus-10212_70
AAACGTTTCAGGTAACTAAATATGGCAGTGGCTAAGAATGTGTGAACCAGCGCTAGCATACACAAACGTTTCACGTGACT
>CLocus-10213_0
TTCAGCATGAGGTGCTGAATGTTGTGCTGCTTGTGTGGGCTTTCCCTGCCCCGGTCTCCGTGTTGCTGGAGCTCTGGTGA
>CLocus-10213_40
TGTGCTGCACTCATTGACAGGTACTGAGCCCTGAACTGAATTCAGCATGAGGTGCTGAATGTTGTGCTGCTTGTGTGGGC
>CLocus-10213_70
GTGCTGCACTCACTGTGAGGTGCTGAGTGCTGTGCTGCACTCATTGACAGGTACTGAGCCCTGAACTGAATTCAGCATGA
>CLocus-10407_0
TGGTACTTCGTGGCGGCTTCTTCCAGGGTGCGGTGGACGGCGTAGGAGCTCTCAGGGTAGGCAGGAGGAACGCCATAGGA
>CLocus-10407_40
CCGGTGACTCCTGAGCTATGAAGACACAACGGAATTCTTCTGGTACTTCGTGGCGGCTTCTTCCAGGGTGCGGTGGACGG
>CLocus-10407_70
AAAGGAGTCTTGGGAGACTAGGAGACAAGTCCGGTGACTCCTGAGCTATGAAGACACAACGGAATTCTTCTGGTACTTCG
>CLocus-10455_0
TGAATTTACTTGTGGTCTGCAGATCTGGAGCCGTTAGTTTATCTTAGTCCAACAGGAGAGTTATGACTAACTAGTCCTGC
>CLocus-10455_40
TGTGTCACAAAACTTGTGACACCATAGGATGATTTTACCCTGAATTTACTTGTGGTCTGCAGATCTGGAGCCGTTAGTTT
>CLocus-10455_70
GTTCTGCAAACCAAATAATTTTATAAAATTTGTGTCACAAAACTTGTGACACCATAGGATGATTTTACCCTGAATTTACT
>CLocus-10483_0
CAAATTAATTTTTTTCCCGTTTAAAGTTTGTGCTTAGTTGAAAGGCCGCGAGTATAGCAAGCTGTGAATGCGTACAGAGT
>CLocus-10483_40
CCGTAGCAGTGCCACAGTGTAACTTTTTTGTTATTCCTGTCAAATTAATTTTTTTCCCGTTTAAAGTTTGTGCTTAGTTG
>CLocus-10483_70
AATAGGGCGAGAGCACACCTTTACTCCGGGCCGTAGCAGTGCCACAGTGTAACTTTTTTGTTATTCCTGTCAAATTAATT
>CLocus-10528_0
ACAAAGATTGAACTTTTGAATTCACAACAATTTCCCATGGAATCTTATCGGCAGTGAAAAATCTGCTTCTTGCAACTTAC
>CLocus-10528_40
GATGTGCTTCATACGAAGGGAATGCACGCACACCCAACCAACAAAGATTGAACTTTTGAATTCACAACAATTTCCCATGG
>CLocus-10528_70
AGCTTAGAAGAGTAGGTTACAGCGAGAGTTGATGTGCTTCATACGAAGGGAATGCACGCACACCCAACCAACAAAGATTG
>CLocus-10671_0
AGGCAAATTGTGGTAACACTTTACATGAAAAGATTTAGAAAAGACACACTTAACCAGACCAGTGTCACTGACAAGCATCA
>CLocus-10671_40
GAGTCATTTACAAAAGAAGAAATACCCAGCTGCTGGAAAAAGGCAAATTGTGGTAACACTTTACATGAAAAGATTTAGAA
>CLocus-10671_70
CTCAGCGTACCTCCAACACTGAACTTTGACGAGTCATTTACAAAAGAAGAAATACCCAGCTGCTGGAAAAAGGCAAATTG
>CLocus-10675_0
GTTTTCTCCAGGCCTCACTACCTACGAGGGAGAACGACCCCCTGTTGCTCCTGGGCCACACCATGGGTGCCGCCGCCACA
>CLocus-10675_40
TATGTGCTTCGGGGCACACCCCGTGCCATCTAACCCATGTGTTTTCTCCAGGCCTCACTACCTACGAGGGAGAACGACCC
>CLocus-10675_70
GGTGCTGTTGTGTTGCACTCCAGATGTATATATGTGCTTCGGGGCACACCCCGTGCCATCTAACCCATGTGTTTTCTCCA
>CLocus-10676_0
AAGACATATCATGGGAATAGGATGATAGGGTGTGGCTGGAGGACAGGTGTGGAGGATAGCCCCCAGGGGGAGAGGTGCAG
>CLocus-10676_40
GCGGATATATCGTGCGGGTATGAAGGGGATTTGGGGGCGGAAGACATATCATGGGAATAGGATGATAGGGTGTGGCTGGA
>CLocus-10676_70
TCGCGGTGGTATGATAAAGGCGTATGAACAGCGGATATATCGTGCGGGTATGAAGGGGATTTGGGGGCGGAAGACATATC
>CLocus-10818_0
TTAACTCTTTCACCGGCATCTCCAGGATCCTCCAACTGTCTGTCGCAGTTTTTAGACTGCCTTTCTCTTGTTTAATCATT
>CLocus-10818_40
ATGTTCTCTCTTCTCTTCCTCTGTTTTCCTGTTATCATACTTAACTCTTTCACCGGCATCTCCAGGATCCTCCAACTGTC
>CLocus-10818_70
CCTCACCAGCGTCACCAGAAGCAGCTTGTCATGTTCTCTCTTCTCTTCCTCTGTTTTCCTGTTATCATACTTAACTCTTT
>CLocus-10821_0
GAAGTCTCACTTTTCTTGAGTTTTGAACATGGCACTGAAGTAGGCTGTACAGTTGTGCTCTGACTTTTTTCTGAACTTCT
>CLocus-10821_40
AGAAGCAGGTGCTGGACTAGCTGATTTTGTGGTCATGCGAGAAGTCTCACTTTTCTTGAGTTTTGAACATGGCACTGAAG
>CLocus-10821_70
GATTTGCTTTGGCTTATTTTTCTTACTGTCAGAAGCAGGTGCTGGACTAGCTGATTTTGTGGTCATGCGAGAAGTCTCAC
>CLocus-10851_0
CTCGGGGGTGTGGGTGGTGATGCTGCCGGGTACTGGTCAATGTAAATAGACAAGCTGGCCAACTGATTGTTACCCAGAAC
>CLocus-10851_40
GGTTGCACACTGCACAGCAGTCAACCAGGTTGTGAGGTGACTCGGGGGTGTGGGTGGTGATGCTGCCGGGTACTGGTCAA
>CLocus-10851_70
AAATTGAACTTAAAATCTGGTCCAACTACTGGTTGCACACTGCACAGCAGTCAACCAGGTTGTGAGGTGACTCGGGGGTG
>CLocus-10956_0
ATACGATAGAGTAAAATAGGTCGGTGGGCACTATTTAGAAAACCGATGGTTAAAAAAAGGCAGAGAGCTAATAGGTTGAT
>CLocus-10956_40
CCCTAGGAGTGCGTGTGAGAGAGAGAAATATATGTATTAGATACGATAGAGTAAAATAGGTCGGTGGGCACTATTTAGAA
>CLocus-10956_70
CTGGAAGTTAGTCAGCTGTTGTGAGCTGTTCCCTAGGAGTGCGTGTGAGAGAGAGAAATATATGTATTAGATACGATAGA
>CLocus-10998_0
CTGAGAAATGCAAGCCATAGAACAGGGGACCAAGAAATCAGGGTTGACCAGCAAAGCATCCTCCGAGACGGAACCAGTGG
>CLocus-10998_40
AGACTGCAACCTGGCTAGCCTCAACGACATTGCAAGCAACCTGAGAAATGCAAGCCATAGAACAGGGGACCAAGAAATCA
>CLocus-10998_70
CAAAATTGAAAACACCAAGGGCCTGAGGGTAGACTGCAACCTGGCTAGCCTCAACGACATTGCAAGCAACCTGAGAAATG
>CLocus-11196_0
GACAAGTATGTCAGCAGTGTGTGCCAGTGTGGACTAGTCGGCCAGCATGAGTGCCCACGCCCGCCTCGGGCTGCCAGGGA
>CLocus-11196_40
GTTGCCTTCCTTAATGTGACCCTTGAGGTGGCTGGAATGTGACAAGTATGTCAGCAGTGTGTGCCAGTGTGGACTAGTCG
>CLocus-11196_70
CCGATGGGAAAGGTTTGCCTGAGGGTGGTGGTTGCCTTCCTTAATGTGACCCTTGAGGTGGCTGGAATGTGACAAGTATG
>CLocus-11299_0
CCGGACGTTAGTGACGTCCGGCATCAGTTGTTTTAATAATGTTAAAATATTCAAAACCACTGACACATAAGTGATGTTCA
>CLocus-11299_40
GACCTGCCGTCCTGTGGACATGTCCGGAGTGATGTCATGTCCGGACGTTAGTGACGTCCGGCATCAGTTGTTTTAATAAT
>CLocus-11299_70
GATGGGGACGTCAGTGTTGTCTTGTGCTGTGACCTGCCGTCCTGTGGACATGTCCGGAGTGATGTCATGTCCGGACGTTA
>CLocus-11345_0
AATGTGCTATAAAATTTCACAACTACACATAGCATGAAGACCAATTTGTGGCAGGAAACAGGCATGGCATTATCTAAAAG
>CLocus-11345_40
GAAGTCAGGCCTCTCAATTGTTTGATTAAATCACACGGAAAATGTGCTATAAAATTTCACAACTACACATAGCATGAAGA
>CLocus-11345_70
GCTAATAAAGTTGAATTTCATTTTATATGGGAAGTCAGGCCTCTCAATTGTTTGATTAAATCACACGGAAAATGTGCTAT
>CLocus-11434_0
AGTGTGTTCTGTCGTACTTAAATGATTACAGAATTAATATTTCTTACAAAGTCTTCTGGCAGCGTTAATTAGCATTACCT
>CLocus-11434_40
GGACGGTAATGATCTGGCAACAACAGCATGTCCACAATACAGTGTGTTCTGTCGTACTTAAATGATTACAGAATTAATAT
>CLocus-11434_70
TCAGGGTGATAAGTTCCCGCGCTCCATCATGGACGGTAATGATCTGGCAACAACAGCATGTCCACAATACAGTGTGTTCT
>CLocus-11435_0
TGCCCATGCCGAAGTCCCTCAGGACGTGGAGGGTGAAGCGTCGAGACTCCCGCCACACTCGGTCCTCCGCGTCAGCGATG
>CLocus-11435_40
TCCTGCAGCTCCCGGTTGACGTAGGCCTCGACGGAGCTCTTGCCCATGCCGAAGTCCCTCAGGACGTGGAGGGTGAAGCG
>CLocus-11435_70
TGAGTGCACACCTGCGTGGCCTCGAGGAAGTCCTGCAGCTCCCGGTTGACGTAGGCCTCGACGGAGCTCTTGCCCATGCC
>CLocus-11450_0
GGTAAACAAGCAGGTGCTAGTTTGTAACATTAGTTATCATTTATTTACATATTTTGGAGAGTTTTATAGTTGTTTTCGAG
>CLocus-11450_40
GCCTTCCACCTTCTTACCCCCCAAGCAAGAAAGAGGGTAGGGTAAACAAGCAGGTGCTAGTTTGTAACATTAGTTATCAT
>CLocus-11450_70
ATGGTACAGAGGCCTGTCCTGTGAGCTGTGGCCTTCCACCTTCTTACCCCCCAAGCAAGAAAGAGGGTAGGGTAAACAAG
>CLocus-11738_0
CAATGCATGTAAGTCCTGTATACCGTTGCGACACCTAGCTTAACCACTTGGGCTGGGCGGTGGAGCGAACCCAAGTGGTT
>CLocus-11738_40
CTACACGACATAGCCATCATGGTAACATAACAGGTAAGGACAATGCATGTAAGTCCTGTATACCGTTGCGACACCTAGCT
>CLocus-11738_70
GACAAAAGAAGATTAGACACTTGCGAAGCACTACACGACATAGCCATCATGGTAACATAACAGGTAAGGACAATGCATGT
>CLocus-11745_0
CTTGGTCTCGCTCCTACTGAAGGTAACGCCACTCGGGCGGCACGGCTCGTCCCTCCGATGCTCCATGCAGTCCAAGAACT
>CLocus-11745_40
GCGCTGACCACAGCAGTAACTTGATCTTGTCTCTAATCAGCTTGGTCTCGCTCCTACTGAAGGTAACGCCACTCGGGCGG
>CLocus-11745_70
GCTAAGCTGAGAGACCGAGAATACAGCCCCGCGCTGACCACAGCAGTAACTTGATCTTGTCTCTAATCAGCTTGGTCTCG
>CLocus-11786_0
CTTGTGAAGCTACTGCACCATTGTGTGCGGAAGTTAAACTATGTGGCCGTGGAATCTTTAGACTGTTGGCATCGATGTGT
>CLocus-11786_40
GTAAGATAAGATGCCGAGCGGGCCAATACAACGGGTGCCACTTGTGAAGCTACTGCACCATTGTGTGCGGAAGTTAAACT
>CLocus-11786_70
CTGGATGCTAACATGGAATTAGCGCCTTTAGTAAGATAAGATGCCGAGCGGGCCAATACAACGGGTGCCACTTGTGAAGC
>CLocus-11880_0
GTACCAGGTTGACTCAGGCACCGCCGAACACCCCCATACACAGAGATTACTCCTAAATTATGTTCGGGGACTGAAGTATA
>CLocus-11880_40
GCTCATCCTTTTCTTTGCCCAGGTAGAGCCAAGTTGGGCAGTACCAGGTTGACTCAGGCACCGCCGAACACCCCCATACA
>CLocus-11880_70
GCCATAGGTGGATCGGATTTAACTCCTATGGCTCATCCTTTTCTTTGCCCAGGTAGAGCCAAGTTGGGCAGTACCAGGTT
>CLocus-11933_0
CTATCGCAAGCATCTGATCGCTAGATCGCACATCTATTCGGATTCAAACCTGGTAGCACGTGATCTCAAATCTCTTGCTT
>CLocus-11933_40
ACGTCGGCTGCCCAAATTGCACCACTCTGGAGGCCTATATCTATCGCAAGCATCTGATCGCTAGATCGCACATCTATTCG
>CLocus-12014_0
TGACCGTGGGCTGTGTTGACACTGTCAGTGAGCCGCACTCTGCTCATTTATGGAATCAACAGCAATTCACCCAGAAGCTA
>CLocus-12014_40
CCGAGAGTGCTCTGCTTTGTAACACAAAGTTACGAGTCTGTGACCGTGGGCTGTGTTGACACTGTCAGTGAGCCGCACTC
>CLocus-12014_70
CAAGAATTTGATGAAAAACTGACAAGAAAGCCGAGAGTGCTCTGCTTTGTAACACAAAGTTACGAGTCTGTGACCGTGGG
>CLocus-12277_0
AGGATGTATAAGGTGGGGAGGTTATACAACTCGTTGATGGAGAGTTGTGTAGGATGTGCCTTGTATCCTGTGTTCTGACG
>CLocus-12277_40
ACTTATCATAAGGTTAGGATGTATCAGCTGAGGATGTGTTAGGATGTATAAGGTGGGGAGGTTATACAACTCGTTGATGG
>CLocus-12277_70
AACACTTCGATTCCTGTATATTACAACCGTACTTATCATAAGGTTAGGATGTATCAGCTGAGGATGTGTTAGGATGTATA
>CLocus-12312_0
TGAAGTAAAGGAATACCCAGAAAAGTAAAAAATACAGCAGCAGACATGGAGGGGAGTGAAAGAAACTTCCCTGAACAAGA
>CLocus-12312_40
TTAGGACACATTAAGAATTATGGAGCATAGCAGCAAACAATGAAGTAAAGGAATACCCAGAAAAGTAAAAAATACAGCAG
>CLocus-12312_70
AAATTGCTGTCAAACTTGACTGTGTCTTGATTAGGACACATTAAGAATTATGGAGCATAGCAGCAAACAATGAAGTAAAG
>CLocus-12349_0
cgtcgtcagcatcatcaacgtcgtcgtcatcagcatcgtcgtcgtcgtcgtcatcatcgccgtcatcgCCCATGAAGACC
>CLocus-12349_40
GCATTGCCCTCTAAACCGTCGTCATCCAAACCAtcgtcgtcgtcgtcagcatcatcaacgtcgtcgtcatcagcatcgtc
>CLocus-12349_70
ACAGTTAAACTTTTATCTTCATCAAGCAAAGCATTGCCCTCTAAACCGTCGTCATCCAAACCAtcgtcgtcgtcgtcagc
>CLocus-12367_0
AAAAAAAACTAGATATAGATAGACAGGCATTCAGATGCAGGTAGCTAAGCAGTCAGCCGGAGACCAGGAGCTAAAGCCAA
>CLocus-12367_40
ACTAATAAATATAGGCAAGGAGACAGGTAAAGAGATACAAAAAAAAAACTAGATATAGATAGACAGGCATTCAGATGCAG
>CLocus-12367_70
CTTCATGGGAGAGACACATATAGAAACATAACTAATAAATATAGGCAAGGAGACAGGTAAAGAGATACAAAAAAAAAACT
>CLocus-12467_0
AATTTTGATATTTTGCTTAGAGTTGCCTTGACCCCTGATATCCTCCCTGGGTTGACCCCTAACAATGTGCCTTGGTTCCT
>CLocus-12467_40
CCTACGTTAGCGTGACTTGGCTGCTTCCTAGGCTGACCGGAATTTTGATATTTTGCTTAGAGTTGCCTTGACCCCTGATA
>CLocus-12467_70
CTGCCTACGATAGCTTTGTCTCTAATCGTACCTACGTTAGCGTGACTTGGCTGCTTCCTAGGCTGACCGGAATTTTGATA
>CLocus-12487_0
tcttccaggctcctcctGGCGCGCCGGAGTGTCGTAGGCGTACACGGTGAAGTCCCCATCGCCGTGTTGAGCCTGTGGCA
>CLocus-12487_40
cctcctcctcctggggttcctcctggttcctcctggttcctcttccaggctcctcctGGCGCGCCGGAGTGTCGTAGGCG
>CLocus-12487_70
CCcctcctctccacgactgccccggctcctcctcctcctcctggggttcctcctggttcctcctggttcctcttccaggc
>CLocus-12559_0
GCGCGCGAGAGAGAATTGGCGAAGAACTTTGAAAGTTGTCCATGATGCTTGGGTATGTGTAGAAGGGCGAGTGTGGCGGC
>CLocus-12559_40
CCCTCCACGGCTCGAGGAGGATCATCCGGAGACTTCTCGAGCGCGCGAGAGAGAATTGGCGAAGAACTTTGAAAGTTGTC
>CLocus-12559_70
TCCAGCAAGAGTTCTCGCAGTTGTTCCCGGCCCTCCACGGCTCGAGGAGGATCATCCGGAGACTTCTCGAGCGCGCGAGA
>CLocus-12642_0
GTTATAATTGGTGTCAAGTTGAGCCAGTAGTTGAGGCTAACCTTACACTGATGTGTGTGCGTGCGTGTTGATCTATGAAC
>CLocus-12642_40
TATGAGTGTACTGCAAGCTATCCTAACAGCAGTGAAGTTAGTTATAATTGGTGTCAAGTTGAGCCAGTAGTTGAGGCTAA
>CLocus-12642_70
TCTTGAATCATATTGAATTACTCCTTTGTTTATGAGTGTACTGCAAGCTATCCTAACAGCAGTGAAGTTAGTTATAATTG
>CLocus-12711_0
CTGAGGGAGGTGGTGGTGTCAGCGGGGGCGCTGGCTTCCCCCAAGATCCTCATGCTCTCGGGTGTAGGGCCACGGGAACA
>CLocus-12711_40
GTCATGTTTCTGTGGGAGGCAGACGCAGGAGGTGCAGGTGCTGAGGGAGGTGGTGGTGTCAGCGGGGGCGCTGGCTTCCC
>CLocus-12711_70
TGTGTTTGCGACCATTGATGTGTAATGTTGGTCATGTTTCTGTGGGAGGCAGACGCAGGAGGTGCAGGTGCTGAGGGAGG
>CLocus-12764_0
GACGACGGCTTCTGTAGGTGCCGCCAAGGGTTCACGGGCGACCTCTGCCAGCACGGGGTGTCGGAGGAGGCCTGCCCTAG
>CLocus-12764_40
CTGCCTGCCCAAGTGCCAGTGCCACAACGGCGGCTCTTGCGACGACGGCTTCTGTAGGTGCCGCCAAGGGTTCACGGGCG
>CLocus-12816_0
AAAGGGGGATATAAATGATCTGATTTCGTCTGGCGGGTTGTTGGCATATATCATTGATAGGCTGGGCGGCAGAACCGGCC
>CLocus-12816_40
GTTCACTTCGGTTGAGTCACCAGCTTTGCATCATCCGCAAAAAGGGGGATATAAATGATCTGATTTCGTCTGGCGGGTTG
>CLocus-12816_70
CTCCAACTTAAAGGAGGATGAGTCTCCTCCGTTCACTTCGGTTGAGTCACCAGCTTTGCATCATCCGCAAAAAGGGGGAT
>CLocus-12835_0
TATACACTGGCTCACAAAGCGTCTGGTGTTACTACAGTAAAGGTGTGTGTGTGTGTACATGGGAGTGGACGGTGTTGACA
>CLocus-12835_40
TGTCTTTTCTAAGTGTTAGCCCATAGCGAGAGTGAATATATATACACTGGCTCACAAAGCGTCTGGTGTTACTACAGTAA
>CLocus-12835_70
AGCACAGACCATCTAAACAAGTCCCTAGCTTGTCTTTTCTAAGTGTTAGCCCATAGCGAGAGTGAATATATATACACTGG
>CLocus-12841_0
CGAAGCGAGCAAGGATGTCTTGCACAGTTTTCCTGAAGGAAGGCGGCAGGCTCGGCGTGTCATCCTGGCCTCCGTCTGAG
>CLocus-12841_40
CTACCTGCCAATCACCTTGGTGTATTACTTACCTGCCGTTCGAAGCGAGCAAGGATGTCTTGCACAGTTTTCCTGAAGGA
>CLocus-12841_70
CACACCCAGGTCTACCTGTCACACCCAGGTCTACCTGCCAATCACCTTGGTGTATTACTTACCTGCCGTTCGAAGCGAGC
>CLocus-12891_0
CCCTCAGGAGGGCTTGACCCCCCTGCTCCACCGCGGCGAGACCGCAGCAAGAGCCTGTGTGTAGATCGGATCACTCCCCT
>CLocus-12891_40
TAGGTCGGAGAAGCGGCAGTCTTCGAGCTCGTCCATCTCGCCCTCAGGAGGGCTTGACCCCCCTGCTCCACCGCGGCGAG
>CLocus-12891_70
CTGTCTCGACATGAAGCTCATCACAAGATTTAGGTCGGAGAAGCGGCAGTCTTCGAGCTCGTCCATCTCGCCCTCAGGAG
>CLocus-12907_0
GGAGTTATATTTCCCAAGTTCGGCCTGGAAATAGGCCTGACTTGCGATAACTTGGGCCAGTGGGCTGTTGCTTGAAGCAG
>CLocus-12907_40
TAATGTATTACTGCCTGGAGTATACCTGGATTGGGTTCTTGGAGTTATATTTCCCAAGTTCGGCCTGGAAATAGGCCTGA
>CLocus-12907_70
TTGTAGCTGTTTTTTGTGTATGTGTTTTCTTAATGTATTACTGCCTGGAGTATACCTGGATTGGGTTCTTGGAGTTATAT
>CLocus-13208_0
GAGAAATGTATTTATGTTGGCCTCGTGTTTATAACTCGTTATTTTGTGGGCACTCACCTAGTTGTACTCACCAATTTGTG
>CLocus-13208_40
GTTAATGATGGTCATTAGTTTTTAGGGCCGACCATTGTGAGAGAAATGTATTTATGTTGGCCTCGTGTTTATAACTCGTT
>CLocus-13208_70
CCTTCTTCTCCCAGTTGGGTGTTCCGAAGCGTTAATGATGGTCATTAGTTTTTAGGGCCGACCATTGTGAGAGAAATGTA
>CLocus-13218_0
GATTGAGGATGAAGTCGAGCTCTACTACGTCCCTCAAACTCTCACAAGGTGAGAGCGAATTAGGAGGGGAATTGCTGAAA
>CLocus-13218_40
GTGGAAAGTGGGGCAGGGGATGAACATGTCCAACCTGAAAGATTGAGGATGAAGTCGAGCTCTACTACGTCCCTCAAACT
>CLocus-13218_70
GAAACAGCGAACCTGGGCCAGATTAGTCATGTGGAAAGTGGGGCAGGGGATGAACATGTCCAACCTGAAAGATTGAGGAT
>CLocus-13262_0
ACAATAAACCGACATTTCCACGTGAAGGTTTCAGGAGAGTTCAGGCGCAGCGTCCGGAGACAATTGTCTCTTAGGGAACA
>CLocus-13262_40
AACAATACGTCTATCACTGGAGAGTTACTCAGACAACAGGACAATAAACCGACATTTCCACGTGAAGGTTTCAGGAGAGT
>CLocus-13262_70
GTCTATCACTGCAGAGTTACTCGACAACAGAACAATACGTCTATCACTGGAGAGTTACTCAGACAACAGGACAATAAACC
>CLocus-13275_0
GCGCACGAAATCTTAATACTCTTGTTCGTAGTTTTTTCAGATATCAGCTTTAATCAGTTTGTCCTTGCCAGCATCCGTGG
>CLocus-13275_40
ACCATCATCACCATTAACGAGATTATCGGGCCCCAACCCGGCGCACGAAATCTTAATACTCTTGTTCGTAGTTTTTTCAG
>CLocus-13275_70
ATCAACACCAACGGAACTGCCGGCATGATCACCATCATCACCATTAACGAGATTATCGGGCCCCAACCCGGCGCACGAAA
>CLocus-13571_0
GGATAATTTCATGGGCCAATGTTTGACGCCATGTCTGTTCAACTAAGGTACCATGTGTAATTTTTGGGTGACTGGCGGGT
>CLocus-13571_40
GTAAAAGAAGGGGAAAGGGGCCTCCAAGCTTCAGGAAAAGGGATAATTTCATGGGCCAATGTTTGACGCCATGTCTGTTC
>CLocus-13571_70
CACGCCCACGAGCTAATATTTCATACTTGTGTAAAAGAAGGGGAAAGGGGCCTCCAAGCTTCAGGAAAAGGGATAATTTC
>CLocus-13646_0
gagagagagagagagaCGCACTTCGCCTCCACCAATAATGAGAGAGGCAGCAACACTCTCCAGATGGACCAGCGCACTTC
>CLocus-13646_40
GCAAACTTAATGTATAATGTTAACTATTACAGCAACAagagagagagagagagagaCGCACTTCGCCTCCACCAATAATG
>CLocus-13646_70
AGACACCTACACTTTCCTTCCAGGTGCGAGGCAAACTTAATGTATAATGTTAACTATTACAGCAACAagagagagagaga
>CLocus-13647_0
AAGTCCACCACGTCTATATATATGGGAGAGCTGAGCCACACGACACAAAACTCTCCTCAACAATCGCCCTCTACACCCGT
>CLocus-13647_40
caccaccaccaccacaactaccaccaGCAGCCACCTACTAAAGTCCACCACGTCTATATATATGGGAGAGCTGAGCCACA
>CLocus-13647_70
CACTACCACTAGcaccaacaccaccactaccaccaccaccaccacaactaccaccaGCAGCCACCTACTAAAGTCCACCA
>CLocus-13660_0
ACTAAGACAGCTGACAGACAGGCGTTGAGCAGTGACTGCCTATTGTTTGTTAAATGCTACCTCGGAGGAAACATGTCTCA
>CLocus-13660_40
GTGAATAAAGACACGGTCCTACACGCTCTCTAAGGAAGCAACTAAGACAGCTGACAGACAGGCGTTGAGCAGTGACTGCC
>CLocus-13660_70
GTTAAATTCTAGAAAAACTCATAAGGTTAAGTGAATAAAGACACGGTCCTACACGCTCTCTAAGGAAGCAACTAAGACAG
>CLocus-13712_0
TTGTTGGTTGAGGACTTGGCCGCCCTCCTGAAGGTCCACCTCTCCCGCTGGACGCTCAAGTCCAGGCTGAAGGTCAGCCT
>CLocus-13712_40
ATGTTCGATAGTCGTGACCCGGGGCCTGATGAGCCTCTTCTTGTTGGTTGAGGACTTGGCCGCCCTCCTGAAGGTCCACC
>CLocus-13712_70
TTTGTTTTTGGTCTTTTGCTTGTTTGTGGGATGTTCGATAGTCGTGACCCGGGGCCTGATGAGCCTCTTCTTGTTGGTTG
>CLocus-13790_0
CCTCATCTGCCTTCTCTCTTCCCTCCATAGATAGAGGCCCTGGAGGACGCTGGGATGAGGCGGCCGGAGGTGGAGCGTCA
>CLocus-13790_40
TCTTGTTGACATGAGAGACACGCCTGCTCCACCTGTTACTCCTCATCTGCCTTCTCTCTTCCCTCCATAGATAGAGGCCC
>CLocus-13790_70
CATGCTTGTGTGGCACCCGCAGCAACGGCGTCTTGTTGACATGAGAGACACGCCTGCTCCACCTGTTACTCCTCATCTGC
>CLocus-13884_0
GATGTGCATGTGATTTATTATGGTTGATAAATGATTTATTGTCATTTATATGGAGATTAGGTGGCAGAGTTGGTGTTCCA
>CLocus-13884_40
ATGGGCTATGATGAGCCCGTCGTACTCATCTGGCATAAGCGATGTGCATGTGATTTATTATGGTTGATAAATGATTTATT
>CLocus-13988_0
TATTACCCAATCTGCAAGCCCTATGAAATGTATTAAGGATTCTTACGTCATTCGTTTTGGGTGTGTTCTAGCAGTCTATT
>CLocus-13988_40
TTGCAGAATATCGAAAACGGGTAGTGGAATTCGTGTCTAATATTACCCAATCTGCAAGCCCTATGAAATGTATTAAGGAT
>CLocus-13988_70
GCATCCAACCAATGAACATCAATATCTGAATTGCAGAATATCGAAAACGGGTAGTGGAATTCGTGTCTAATATTACCCAA
>CLocus-14025_0
ATGGCCGGATAATAACCTACCTGCCCAAGCTGCTGTTAGGGCCGGGGGATATAGGCGTTCCAGGGATCTCTTGCGTTCTA
>CLocus-14025_40
TGGAGGCCAGGACTTCCAGTTTCCAATAAGGAGTGCTGGAATGGCCGGATAATAACCTACCTGCCCAAGCTGCTGTTAGG
>CLocus-14025_70
CAGTGAGCTAGAGTAGTGTGGAGAGGGACCTGGAGGCCAGGACTTCCAGTTTCCAATAAGGAGTGCTGGAATGGCCGGAT
>CLocus-14040_0
GTTGGCTGATGGGAGTCTTAACTTCCACAATCTGCCCCAGCTGCTCTGGCTTGCGTATTGTGTGTGTATAGCTGTGATGA
>CLocus-14040_40
TGATGCTCATCTGCTTGCGCTGACATATTGTTCCAGTCTCGTTGGCTGATGGGAGTCTTAACTTCCACAATCTGCCCCAG
>CLocus-14040_70
AAGCACCTCCGCTTCTTATATATTTTCAAGTGATGCTCATCTGCTTGCGCTGACATATTGTTCCAGTCTCGTTGGCTGAT
>CLocus-14072_0
TGCGCGGACGCAATATTCACGTGAAGGGAAGACTTGACTCCATGACTTTACCTTTGACACTTTGAGCTAGGTGAGGATCA
>CLocus-14072_40
GTAAACAATAAGCAGAGCGTAAATGTGTGTGTGAGGACTGTGCGCGGACGCAATATTCACGTGAAGGGAAGACTTGACTC
>CLocus-14072_70
AGAGCAAGTTTAGACACGATAACCTGCGGTGTAAACAATAAGCAGAGCGTAAATGTGTGTGTGAGGACTGTGCGCGGACG
>CLocus-14076_0
TTAATAAAGCACACACACTCCACCTGTCCAGACGAAACACAGTAGGGTAACTTACTATAGTCTGTACCCACCTATTTGAG
>CLocus-14076_40
TCGTCCATCACACGAAACACATTTGTCGGTCACAAAAAATTTAATAAAGCACACACACTCCACCTGTCCAGACGAAACAC
>CLocus-14076_70
GTGAAAGTAAAGAAGCTCGGTAGAATGGGGTCGTCCATCACACGAAACACATTTGTCGGTCACAAAAAATTTAATAAAGC
>CLocus-14089_0
AAGAAGGAAGTCAATGAATGGGATAGTTTAGGTATGAAGAAGGAAGGCTCACCTTGGGAGGGAGCCTGTGGTACTGGGGA
>CLocus-14089_40
GGCCTGCAAGAAGCGAGGCCGTGGCTGTAGCGACCAGATGAAGAAGGAAGTCAATGAATGGGATAGTTTAGGTATGAAGA
>CLocus-14094_0
TGACAGTGCTTTTCTACGAGCAGTCCTAGTGGCTGGGTGTCCTTCTAGGTGATCCTGATTACCTACAGGCCATAGTAAAT
>CLocus-14094_40
TGCATTACGTAGCCATGTTTATCCTAAGATATGCATTTGGTGACAGTGCTTTTCTACGAGCAGTCCTAGTGGCTGGGTGT
>CLocus-14094_70
TTGCATCTTGTATATACGGAATGCCGCTGATGCATTACGTAGCCATGTTTATCCTAAGATATGCATTTGGTGACAGTGCT
>CLocus-14146_0
GATTGCACCCCACAACAATGTTTTGCAAGAAAGCACGAGTAATTAACTGAATTTATCTAACCCTTTAACTGAGCAATGCG
>CLocus-14146_40
TATCGAAGACCTCTTTAGGTCGAACTTCTAACCTTCCCAAGATTGCACCCCACAACAATGTTTTGCAAGAAAGCACGAGT
>CLocus-14146_70
CTTTGGGACAGGAAACCTTACTTTGGGTTGTATCGAAGACCTCTTTAGGTCGAACTTCTAACCTTCCCAAGATTGCACCC
>CLocus-14193_0
AAGCGCCTTTCGGAGCAGCGAAGCGTGCATCAGGTGCAGATCCAGGCGCTGAAGACGCTGATAGAGAGGAACGAGAGCCT
>CLocus-14193_40
GACCTGTAACTGCCACCTCACGCGACTCACAGACTTCAAGAAGCGCCTTTCGGAGCAGCGAAGCGTGCATCAGGTGCAGA
>CLocus-14193_70
GGCTAACGACCTTACCACTGCCCAGTTAGTGACCTGTAACTGCCACCTCACGCGACTCACAGACTTCAAGAAGCGCCTTT
>CLocus-14514_0
CTTATTACATAAAGAGGTCTGGCATCACATCCCAGTGTCTGAGTGTCTTGCTTGGTTTACCCTTCAGGCCCTGGAAATCC
>CLocus-14514_40
TTCCCAGACTGAACTGACACTGTTTAAAGCTGTCAGATTACTTATTACATAAAGAGGTCTGGCATCACATCCCAGTGTCT
>CLocus-14514_70
TTGGTTGGTGGGGCACGCTGGGTCCCAGCCTTCCCAGACTGAACTGACACTGTTTAAAGCTGTCAGATTACTTATTACAT
>CLocus-14611_0
CTTCGCTCTTCCTACCCGCATCCTAATACACACACAGTCAACCGGGTAGGAAAGGTGGAGTTGAAGAGCTAAAGCTCGAG
>CLocus-14611_40
GTCTCATCTTATACCAAGGTCATTGGGGCACGCTGTCAGGCTTCGCTCTTCCTACCCGCATCCTAATACACACACAGTCA
>CLocus-14611_70
TAAGTGAATGTAGCAAGCTGGACAGGAAAGGTCTCATCTTATACCAAGGTCATTGGGGCACGCTGTCAGGCTTCGCTCTT
>CLocus-14613_0
GGGGTGCTGCTGGGCTTCCCTTGGGCACTGGGCATGATGGCCTGGGGTGCCCTAGCTTACTGCATCAGAGACTGGAGGTA
>CLocus-14613_40
AGCGATGGAGGTGTGCGAAGTGAAGCACAGGTCAGCGGTTGGGGTGCTGCTGGGCTTCCCTTGGGCACTGGGCATGATGG
>CLocus-14613_70
AGTTGGCATTTACGTAAATGTTTCCTTGACAGCGATGGAGGTGTGCGAAGTGAAGCACAGGTCAGCGGTTGGGGTGCTGC
>CLocus-14816_0
ATACGACAAAAATAGTTCGCAAGTCATTGTATTAGACAACCGGTGGTTGGAAAGGCGGGGTCCAAGTACTAAAGCTCAAT
>CLocus-14816_40
CAAGTGATTGATTTCACGATTTCCATGATTTCAAAAGTAGATACGACAAAAATAGTTCGCAAGTCATTGTATTAGACAAC
>CLocus-14816_70
GAAAACTGGAATTTAGAACAGCAGGTTGTACAAGTGATTGATTTCACGATTTCCATGATTTCAAAAGTAGATACGACAAA
>CLocus-14873_0
GAAGATCTGGTGCGTTGTATGATGGGTTGAGGACTGTGGAACCGACTAACGATTTAGGCGGAATGAAGAATGGTTTGAAA
>CLocus-14873_40
GGAACGCCGTATGTGGGGATTGGCTTTGGTGGGTAGTTGTGAAGATCTGGTGCGTTGTATGATGGGTTGAGGACTGTGGA
>CLocus-14873_70
GTTGATTTCAAACCAGCGTTAATATGAGTGGGAACGCCGTATGTGGGGATTGGCTTTGGTGGGTAGTTGTGAAGATCTGG
>CLocus-14998_0
ACCTTCACCAGACTGCGAGTAATCACCATTTTCATCCAGATCGTCATAGTCTGGGTAGTCCTGGAGCTCCTCCTCATAGT
>CLocus-14998_40
ATTTCTGAAGGAAGGGTAAAGGATGGTCCTGCCTGACCTGACCTTCACCAGACTGCGAGTAATCACCATTTTCATCCAGA
>CLocus-14998_70
TACTAGCTGACTCTTCATCCTTTTTGACAAATTTCTGAAGGAAGGGTAAAGGATGGTCCTGCCTGACCTGACCTTCACCA
>CLocus-15033_0
TCTTTAAACTACCACATTACAGTCGCCCAACAACCACAGTTTCCTGTTGGGGGACGGGAGATCAGCGGAGCTTGACGACG
>CLocus-15033_40
aacagacagcagcagcagcagcaCTACGAACTACCACGCCTCTTTAAACTACCACATTACAGTCGCCCAACAACCACAGT
>CLocus-15033_70
GGAGGTCGTGGTGTGTgcagcacaagtaacaacagacagcagcagcagcagcaCTACGAACTACCACGCCTCTTTAAACT
>CLocus-15084_0
ACTGCTGCTCTTAGGCCTTTTGTGTAATTCATGTTCCAGTGTGTCAGATGTGCTGGGAGATCAGAAACCCACTTATAGTG
>CLocus-15084_40
AGCAGAGAATGGAGTATACATAAAATACAAAGATTGAACAACTGCTGCTCTTAGGCCTTTTGTGTAATTCATGTTCCAGT
>CLocus-15084_70
GGCACTTAGAGGTTTTTCTCCTACTAAACGAGCAGAGAATGGAGTATACATAAAATACAAAGATTGAACAACTGCTGCTC
>CLocus-15106_0
AGAGACGCCTTGACGGACATGACACTCCTTCACTACGCTGTCAAGGCTGGCAGTACAGGTGTGGGTGACCCAGCTACTGC
>CLocus-15106_40
TGTGTTGCAGGTGTTGAGTATGGGGTGCCACGTGGATGACAGAGACGCCTTGACGGACATGACACTCCTTCACTACGCTG
>CLocus-15106_70
GTTGGCAGCTACAAATATTTTAGTATGACTTGTGTTGCAGGTGTTGAGTATGGGGTGCCACGTGGATGACAGAGACGCCT
>CLocus-15127_0
ACCTATGGAGGGAAATGCTGTTCAGAAGTCCGTATTAGCGTCAACAGTGAGGAACATTAACTCCACCTCATTACCCCCAA
>CLocus-15127_40
TGATTGTTTAACAGTGTCTGAACCTATACCAACCTACCTAACCTATGGAGGGAAATGCTGTTCAGAAGTCCGTATTAGCG
>CLocus-15127_70
TTGGACTTGCCTGGCACAGGAGCGGTGCTGTGATTGTTTAACAGTGTCTGAACCTATACCAACCTACCTAACCTATGGAG
>CLocus-15163_0
GGAGCGACACACTCGGGCCACACCACCACCGCTGCCGGATAAGGCCATCTGGCGACGATAAGAGAATATAATGAGTGCTT
>CLocus-15163_40
GGGACGTGGCTGGCTTCACAGCCTAGCAATAAAGCCCCTGGGAGCGACACACTCGGGCCACACCACCACCGCTGCCGGAT
>CLocus-15163_70
ATCAGATTAGCGACGTAATGAACGCTGGAGGGGACGTGGCTGGCTTCACAGCCTAGCAATAAAGCCCCTGGGAGCGACAC
>CLocus-15171_0
TGCCCACCACCACACCAGTCATTAATTACCTGCACCACGCAGCAGGGGTAAGGTGTAGGGCCATGTATTTACTATTTGTG
>CLocus-15171_40
aGGTGGCTCCATAAAGCCACACTATGAGGGTGCTGCTCCCTGCCCACCACCACACCAGTCATTAATTACCTGCACCACGC
>CLocus-15171_70
AaccaccaccaccaccaccctcactacaccaGGTGGCTCCATAAAGCCACACTATGAGGGTGCTGCTCCCTGCCCACCAC
>CLocus-15226_0
TCACCAGTCGTGGCGGCGGGCTAATTGCCGGGTACAAACCATGACCAAGACTCGTGTCCTGCTCGTTGCTCGTCCCTGAA
>CLocus-15226_40
GGGAACCAGACCACAGTTCTACCTAAATGACTCCGTGTCGTCACCAGTCGTGGCGGCGGGCTAATTGCCGGGTACAAACC
>CLocus-15226_70
AGGAGGGTGACGTGAAGATGTCGTGCCGCTGGGAACCAGACCACAGTTCTACCTAAATGACTCCGTGTCGTCACCAGTCG
>CLocus-15325_0
TAATATACATTTAATTTCAGTCGGCAACAGCTAGCCTATGGCAGGGCGGCAGCCAGCAATCCAGGAGCTAACAGCTCTAA
>CLocus-15325_40
ACGTAATAGTGTCCATGCTATGCATCATAACATTGAAAAATAATATACATTTAATTTCAGTCGGCAACAGCTAGCCTATG
>CLocus-15325_70
ATATATACAAAGCAACATACTCTGAGAGAGACGTAATAGTGTCCATGCTATGCATCATAACATTGAAAAATAATATACAT
>CLocus-15329_0
TTCGAGGCGGTCGACCCGGTGGGAATTGTCATACTGGTCGATTGCCGGTTAATGCTTTTGTCTTTTTACAGCTATTGTGG
>CLocus-15329_40
GTGCCGATTATTATTGTGCCGTCCGAAGCTGCGGACGTGCTTCGAGGCGGTCGACCCGGTGGGAATTGTCATACTGGTCG
>CLocus-15329_70
AATCAATCAATCTGAAACTGCAGGAGAGTTGTGCCGATTATTATTGTGCCGTCCGAAGCTGCGGACGTGCTTCGAGGCGG
>CLocus-15383_0
GAGGATTTGATGGGCAGGAAGGCTTGTGTTAATGATAGATGTGTGATCATAACATCAAGGCAGGAGAGTATTCTGGGGAG
>CLocus-15383_40
AGGATACCTGTCTACCAGCACGGACCTGGAGGAGGTCCAGGAGGATTTGATGGGCAGGAAGGCTTGTGTTAATGATAGAT
>CLocus-15383_70
TAAGGCAGGTAGTGGCAGGGCCGTTGGATGAGGATACCTGTCTACCAGCACGGACCTGGAGGAGGTCCAGGAGGATTTGA
>CLocus-15384_0
TGTGTTTAACTTTCTCACTTGCTGACCTTCACTCTCACTCATTCTTGCACTCCAGTCTTCACTCGCTGGCTCTATCTGTT
>CLocus-15384_40
AGTGACTCTCTCCATCTCCCAAGGGGCTCAATACTAGACTTGTGTTTAACTTTCTCACTTGCTGACCTTCACTCTCACTC
>CLocus-15384_70
CCTCAGCATTATTCACAATTTTTCATTATCAGTGACTCTCTCCATCTCCCAAGGGGCTCAATACTAGACTTGTGTTTAAC
>CLocus-15638_0
GTCCCGTTGGGCGTCCCTGCGCCGCCAGGGTCAACAAGTTGTAGGAGGCGTGTTGCAGCATCACTTCCTCCTCCCAGCCT
>CLocus-15638_40
ACCTGGCACTCATCAGGTCCTTTCGAAAGACTTTTCTAAAGTCCCGTTGGGCGTCCCTGCGCCGCCAGGGTCAACAAGTT
>CLocus-15638_70
CGTGAGAACCTGTTTGTGAGGTGGCTTGAGACCTGGCACTCATCAGGTCCTTTCGAAAGACTTTTCTAAAGTCCCGTTGG
>CLocus-15681_0
GATAGGTAAACACAGCGACGTCAGCAAGCTGAGGTTGTGTATGTTTGACAGTTGTTGGATACAAGGACTTCAGCTGGGAG
>CLocus-15681_40
AAGGACATAAAGAACTAAATCTTACTATCCCATAGTCAGTGATAGGTAAACACAGCGACGTCAGCAAGCTGAGGTTGTGT
>CLocus-15681_70
AATGTGTGCCAGGTATAAACAGGTAGGAGGAAGGACATAAAGAACTAAATCTTACTATCCCATAGTCAGTGATAGGTAAA
>CLocus-15917_0
AATTCTGGAACCAAAAAATTCCCTCCACCCGCAAGATGGGAAGAAAAGCCGAACTGAAAGCACCGAGGTGTAAACCGGGT
>CLocus-15917_40
GCAAGTCTGAAGAGAGAAGGAGTTGTCTGCAAACCAGGAAAATTCTGGAACCAAAAAATTCCCTCCACCCGCAAGATGGG
>CLocus-15917_70
CTCAAGTGTGCAGTTACGACAATAGCCATGGCAAGTCTGAAGAGAGAAGGAGTTGTCTGCAAACCAGGAAAATTCTGGAA
>CLocus-15935_0
CTCCTCCTTCGTGAGGGACATTGCCCTCAGCCCCGGCGGGTACTGAGTGGCACTGATGGGGACACTGGTAGTAGGCTGAG
>CLocus-15935_40
GAAGCATCTTCAACTGAGGTTCAGGGACTGCGATGTGGAACTCCTCCTTCGTGAGGGACATTGCCCTCAGCCCCGGCGGG
>CLocus-15935_70
CTATCTCCACTACCTCAGCATCTCCCTCGGGAAGCATCTTCAACTGAGGTTCAGGGACTGCGATGTGGAACTCCTCCTTC
>CLocus-15936_0
GCGGAAGATGACATAGGTGAGGTCAAGGCGGGTTATCGAGACCCTAAGACTATCGTGACGCTCAACTCTATGCCAGAGCG
>CLocus-15936_40
TGTACCTGACGATGATGAGTCGGACGACGTGATTCTCAACGCGGAAGATGACATAGGTGAGGTCAAGGCGGGTTATCGAG
>CLocus-15936_70
CGCGAAGAAAAAGAAAGCTGTCTTTGAAGATGTACCTGACGATGATGAGTCGGACGACGTGATTCTCAACGCGGAAGATG
>CLocus-15937_0
ATAATAAGCTTGAGGAGTTAGAGGACTGACCTTAGAGGCTCTGGCGGTGCGCCCCGAGCCAGTCTTGTACCCAGAGAGCA
>CLocus-15937_40
ACAAGGAATATAGGAAGAAGGGAAACGTAAAGACAATTACATAATAAGCTTGAGGAGTTAGAGGACTGACCTTAGAGGCT
>CLocus-15937_70
GGGTGTGGAGGAAGGTGTACAGTCAGGATGACAAGGAATATAGGAAGAAGGGAAACGTAAAGACAATTACATAATAAGCT
>CLocus-15938_0
GACGTGGCTATCCCCCGGGGCTCCTCCATAGGCGTGTACGGCCGCAGGAACGCCCTGCCAACACACACGTCCTACGACTT
>CLocus-15938_40
CATGCAGTTCTATCAGTCCGAGTCAGCCTACGTCAGGTTCGACGTGGCTATCCCCCGGGGCTCCTCCATAGGCGTGTACG
>CLocus-15938_70
GGACGTCATCCCTCCCTATGGTTACTGGAACATGCAGTTCTATCAGTCCGAGTCAGCCTACGTCAGGTTCGACGTGGCTA
>CLocus-15997_0
ATATTTTTGTTCAAGGAAGGCTGTCACCATGCTAGACTACGATAGAAGAAGACCTTTTGAAATTGTCCACAGGTAACCCA
>CLocus-15997_40
ATGTGTTCAGCACGAGCGGCCCTTAGTAAAACCATTATTAATATTTTTGTTCAAGGAAGGCTGTCACCATGCTAGACTAC
>CLocus-15997_70
CAGAAATATTCTGGAAGAGAATGAGAGTAAATGTGTTCAGCACGAGCGGCCCTTAGTAAAACCATTATTAATATTTTTGT
>CLocus-16047_0
TTGCATTCTCTGGTTGCCATTGGCATTTCCTTTACCTTCTGTAGGTGTTATCTTCTCTCGAGACTGTTCAGGAGTCCAAC
>CLocus-16047_40
ACTTTGATTACTTGTTTGCCTCAATTGCATGTTGCCAGAGTTGCATTCTCTGGTTGCCATTGGCATTTCCTTTACCTTCT
>CLocus-16047_70
GTTTTTTTTTAATGCCAACCTGTTGTGTGTACTTTGATTACTTGTTTGCCTCAATTGCATGTTGCCAGAGTTGCATTCTC
>CLocus-16098_0
AATAATTCCACCTGTCACGCTGTTGATCGCAGCGGTCTGCAGGATCACATATCAGTTGTATCCCACCTGATCTGACACTA
>CLocus-16098_40
TGCTCTTCATGTCCGGCCGGCAGCCAAGCTTGTTCGGTAAAATAATTCCACCTGTCACGCTGTTGATCGCAGCGGTCTGC
>CLocus-16098_70
GTCAACACGTGAGGCGCCATCATGTTCTTCTGCTCTTCATGTCCGGCCGGCAGCCAAGCTTGTTCGGTAAAATAATTCCA
>CLocus-16309_0
GGTGTGGTCCGGAACACTCTTGTTAGTGCTGGTTCGCTCTCGCTTCTCTCCTTGACCTCTGCGGTGCCTCGTCAGCGCCT
>CLocus-16309_40
GGGTCCGCTGGTGAGGGAGCCGGGGCCGCTCTACACATCTGGTGTGGTCCGGAACACTCTTGTTAGTGCTGGTTCGCTCT
>CLocus-16309_70
CCTGTCACAGGACCCCCGCCGAAGGTGAGTGGGTCCGCTGGTGAGGGAGCCGGGGCCGCTCTACACATCTGGTGTGGTCC
>CLocus-16310_0
CTCAGAGACGAAAAGTGAGATTGTATTGATGCTTCTACCGCCTCCTCAAGGCCTGAGTGTAGACTAGTCTATGCTGCAGA
>CLocus-16310_40
agagatgatTTTTGGGGGTATAATTTTAATGTACTATGTACTCAGAGACGAAAAGTGAGATTGTATTGATGCTTCTACCG
>CLocus-16310_70
atgatatatgatgatactgatgagatgaccagagatgatTTTTGGGGGTATAATTTTAATGTACTATGTACTCAGAGACG
>CLocus-16317_0
GGCGGAATGTTTATGACTTAGTCTCCGCTCTTCCagggagagggagcagctgagagagcagagatggtgagagagagaTG
>CLocus-16317_40
ACCGTCTGCCTTTCTTGGGAAAAGGGAGAATCACAGCCTTGGCGGAATGTTTATGACTTAGTCTCCGCTCTTCCagggag
>CLocus-16317_70
GGGACTTTTTGCTTTGGTAATACAAAGTATACCGTCTGCCTTTCTTGGGAAAAGGGAGAATCACAGCCTTGGCGGAATGT
>CLocus-16318_0
GACCTGAGAGTGAAATACAATTACCTGGTCAAGTCTGTCCTGTAGGAGGTTGGCTCTCAAGGCAAGGCGCTCCCGGAGGT
>CLocus-16318_40
ACCAAACCACACATTATCATAATACACCTCCGATTGCGAAGACCTGAGAGTGAAATACAATTACCTGGTCAAGTCTGTCC
>CLocus-16318_70
TGTGTCACACACCTCATCTTTACTATGATGACCAAACCACACATTATCATAATACACCTCCGATTGCGAAGACCTGAGAG
>CLocus-16321_0
GTGCGGGGGAGAGGGAGGCTAGCTCAGTTTGCCAGTTCTTGGTTCCACGATTTATGGGCTTTTCAAATCATGTCTTGCGG
>CLocus-16321_40
CACCTGCCCTTGTGTGGGTCGCCCCATTGATAGGGAGTTGGTGCGGGGGAGAGGGAGGCTAGCTCAGTTTGCCAGTTCTT
>CLocus-16321_70
TTTGCTTGAAGGGCGGGCTCTCGTGGTTCTCACCTGCCCTTGTGTGGGTCGCCCCATTGATAGGGAGTTGGTGCGGGGGA
>CLocus-16447_0
TGTGTTGTTGGATCCAGCAGTAATTTGTTGTCGAACACTTACGTCAGTGACAATTTCCTCTTGGTCACTGGCAAGTGTTA
>CLocus-16447_40
TAGTGCCTTCATTTTGTCCAGTCATTTCATCATGATTCAGTGTGTTGTTGGATCCAGCAGTAATTTGTTGTCGAACACTT
>CLocus-16447_70
TGATGCTATCCTCCCCTTCGGAGCCCTCAGTAGTGCCTTCATTTTGTCCAGTCATTTCATCATGATTCAGTGTGTTGTTG
>CLocus-16480_0
AGGTTACAACACCGACTATACTGCCATTAGTAAGCCACAGCGGCCTGTCCACCCGTCGCCAGTTTAGGCTGGCCAGTGAC
>CLocus-16480_40
TTAAGATGAGTCAGATGCCCCACCTGGAGGCCAAGCAGCAAGGTTACAACACCGACTATACTGCCATTAGTAAGCCACAG
>CLocus-16480_70
agacagtgagacagaccgagacagacagaGTTAAGATGAGTCAGATGCCCCACCTGGAGGCCAAGCAGCAAGGTTACAAC
>CLocus-16572_0
AGCGTCCGATGACCACGCCGTCGGGGCGTCGCTCCTCGTGGCGCCACTGGTTGTCGTCGCTGTGGCCGAACCTGTAGGAG
>CLocus-16572_70
ATGCGGTAGCCCCCGGCGTCTGCCACGTAGTGGGTCACGTGATGCTTGCCCACGGCGTCGTGCCAGCCGTAGCGTCCGAT
>CLocus-16847_0
gatatatgataaaggaatagaataggaGTCATTGCATTAGACAACCAGCGGTTAGCGGGACCCAAAAGCTAATGCTAGAT
>CLocus-16847_40
GGAGAGAATAAACAGAGGGGGTCATGATCGtaacatataagatatatgataaaggaatagaataggaGTCATTGCATTAG
>CLocus-16847_70
CTATGGGGATCCAAACCTCACAACCCGACAGGAGAGAATAAACAGAGGGGGTCATGATCGtaacatataagatatatgat
>CLocus-16866_0
GAACTCCCTCACCAGCCCGTCCTCCAAATAGAACGTCGCATTTTAACGTTCTAGGTATGTTGTCATAGCTTGTCGCTGTG
>CLocus-16866_40
CTTACTGTCCACCCTCCAATTTTCTCACTGTCTACCCTCCGAACTCCCTCACCAGCCCGTCCTCCAAATAGAACGTCGCA
>CLocus-16866_70
AGCTCCGTCAATGTCTACCCTCTGTATTCCCTTACTGTCCACCCTCCAATTTTCTCACTGTCTACCCTCCGAACTCCCTC
>CLocus-17057_0
AAGAACTCCCGGAACCCTCTCTAGTTAAGCTCCTACCTTCTTGCCCTCGTCCAGGCAAGGCGGCACCCTGTGACCACCAG
>CLocus-17057_70
AGCGGTTGAGGTCACAGGTGCACTCCAAAGGCTGTTGGACCAAGTTATCACAAGTCGGCTCGGGAAGTAGAAGAACTCCC
>CLocus-17090_0
TAAAGCCTCTGAGGGGTTTGCTCAAGTTGTTTGATCTCTCCTCCATGATGCAGCTGCAGATTTCATTGCTATTCATCTGG
>CLocus-17090_40
TGGGGAATCAAGTTTTGGTTATGGGTTTTTCTGCTGCTGTTAAAGCCTCTGAGGGGTTTGCTCAAGTTGTTTGATCTCTC
>CLocus-17090_70
TTTCCTTGCTGTAAATGGAAGTCACCTCACTGGGGAATCAAGTTTTGGTTATGGGTTTTTCTGCTGCTGTTAAAGCCTCT
>CLocus-17100_0
TGCATCTTTGGCCTTGTTGGACTCTTTGTGCATTTGTGGTCTTGTTCTTCTTTTCTGGCAAAGAATGAGTAGGCTGGCTG
>CLocus-17100_40
GATGTGGGAGCTTCGTGCTTTTTTCCAGAGGCATGGATTCTGCATCTTTGGCCTTGTTGGACTCTTTGTGCATTTGTGGT
>CLocus-17100_70
TGTATTTGCCGGCTCTTACCTCTGGCTGCAGATGTGGGAGCTTCGTGCTTTTTTCCAGAGGCATGGATTCTGCATCTTTG
>CLocus-17101_0
GACACAGTGCAAGCCCTGGGAAATGCAAACCTTGAAACAGGGGCCAACCAACAATGTATCAACCATGGCAGAACCAATGG
>CLocus-17101_40
TGTGGGCACATGAGTAGATAGCAGGCTGGCCAAACTTAATGACACAGTGCAAGCCCTGGGAAATGCAAACCTTGAAACAG
>CLocus-17101_70
GCCGCTGCCTATGTAGTATGCTTGCGAACATGTGGGCACATGAGTAGATAGCAGGCTGGCCAAACTTAATGACACAGTGC
>CLocus-17127_0
CCTTAAGGAGCCAGTAAGTTAAGAGGACATAAGAGAGTAGTGTGAGAGTACCGTGTGAGCCAGCAGGAGCAGCTCCGGGT
>CLocus-17127_40
GTGTGAGAGTACCGTACTGTACCGAAATAGTGTGAGGGAGCCTTAAGGAGCCAGTAAGTTAAGAGGACATAAGAGAGTAG
>CLocus-17127_70
GCCAGTAAGTTAAGAGGACATAAGAGAGTAGTGTGAGAGTACCGTACTGTACCGAAATAGTGTGAGGGAGCCTTAAGGAG
>CLocus-17128_0
GATGATAAATAAGGAGGAGGAGATGAAGACGAGGCCAAGGCCAGGGCTGGCGGAGAGGGGTGTGTGTGTGGTGGACGTCT
>CLocus-17128_40
CAGAATATTATAATATGCAGTAAGTCTTTTTAAATATTAAGATGATAAATAAGGAGGAGGAGATGAAGACGAGGCCAAGG
>CLocus-17128_70
ATTACCAAGGAATGTGCAGAAAATACAATTCAGAATATTATAATATGCAGTAAGTCTTTTTAAATATTAAGATGATAAAT
>CLocus-17183_0
CAAATGTGGATTTGTTCAAAAATAAAATTAGATAGGGCCCCGCAAGAAGTACCAGACCAACCGAGTTGCAGAAATGTAGG
>CLocus-17183_40
TTTAGTATGCTCCCAGCAAGCATAAAAAATATTTCTGAAACAAATGTGGATTTGTTCAAAAATAAAATTAGATAGGGCCC
>CLocus-17204_0
AAGAGTCATTGACTTAACGAGAAACAGGAATTGATGTGGAAGTGGTTTGGCCGGCCAGCGCGAGTACGAGGCTCAGGCCT
>CLocus-17204_40
TTTCATTTTACACCGAGTCCACAGTATATTTGTCTCACTGAAGAGTCATTGACTTAACGAGAAACAGGAATTGATGTGGA
>CLocus-17204_70
AAATATTGTTTTGGATATTCCTCGAAAGATTTTCATTTTACACCGAGTCCACAGTATATTTGTCTCACTGAAGAGTCATT
>CLocus-17227_0
TCATCATGGTGGGCAGACTGGTTTCCGGGTGCTACGAGGTACTTCGTGTGCTACACAGGAAGGAGTTTAGCTGTAAGGAC
>CLocus-17227_40
TATGTTTTTCTCCTCCCGCTCTCTTACCAACTCTTCTCCGTCATCATGGTGGGCAGACTGGTTTCCGGGTGCTACGAGGT
>CLocus-17227_70
AATGCTCCTGTTGCCGAGTTAATAGTTTAATATGTTTTTCTCCTCCCGCTCTCTTACCAACTCTTCTCCGTCATCATGGT
>CLocus-17550_0
TACTCAGTAGCGAGACATTGCTTTATACAAGGAATGTTGGGAAGGCGGGCCTAGGAGACGCCGCTCAACCCCAGCAAGCA
>CLocus-17550_40
CCCGTAAGTGGAAAGACAAGACGAAGAAGTGATTGATGTTTACTCAGTAGCGAGACATTGCTTTATACAAGGAATGTTGG
>CLocus-17550_70
CACTGGTCAGAGAGCATTCCTCAAGTGTTGCCCGTAAGTGGAAAGACAAGACGAAGAAGTGATTGATGTTTACTCAGTAG
>CLocus-17551_0
AATGCTGCCCGGGCTGGAGGGATTGCTCAGATGCAGTCTAATGCTAATTAGTGTTGGGTGTACTTACCTTGGTGTACTCA
>CLocus-17551_40
GGCAGCAGTAAAACTTTATACTCACATTTGGAAACACGGTAATGCTGCCCGGGCTGGAGGGATTGCTCAGATGCAGTCTA
>CLocus-17551_70
CACGAGCAGCTGGTTGTCTGCGGCAGTAAAGGCAGCAGTAAAACTTTATACTCACATTTGGAAACACGGTAATGCTGCCC
>CLocus-17593_0
GAGGACCAGGAGATGGGTTATGAGGACGGGATGAAGAAACGGTGTACAGATTCTTGGAGCACCGGGGGATTGAACCCGGA
>CLocus-17593_40
CGAGACTCTAGGGTGGTTGTGTAGCATTTGGGAAGGATACGAGGACCAGGAGATGGGTTATGAGGACGGGATGAAGAAAC
>CLocus-17593_70
AGCTTCCCACTACACGTGTCCTCCAAAAAGCGAGACTCTAGGGTGGTTGTGTAGCATTTGGGAAGGATACGAGGACCAGG
>CLocus-17702_0
ATATCATTCAACTGGGAATGAAAAGCAGGATAAGACGAAGATAGTCAAAGACAAGCACACTTGTAACTTGAAGCACACCG
>CLocus-17702_40
TTGCCAATGCAAGACATACTTGCTTGACAGGTTTCACAGTATATCATTCAACTGGGAATGAAAAGCAGGATAAGACGAAG
>CLocus-17702_70
CGCTTCTCGAAGGAAAGTGTCAGAGGTATGTTGCCAATGCAAGACATACTTGCTTGACAGGTTTCACAGTATATCATTCA
>CLocus-17753_0
TAAATTCTCCAGCTGATTATAATATAACTGACCACATCATGACAACGGTGTTGCAACGAAGAGGCTGCACCCAGGGACAA
>CLocus-17753_40
GTACATTTCCATCAGAACAACCAGTGCTTTCCTTTTTGCATAAATTCTCCAGCTGATTATAATATAACTGACCACATCAT
>CLocus-17753_70
TGAAGGTACTTGCCGTCATTCTGGGCCAGAGTACATTTCCATCAGAACAACCAGTGCTTTCCTTTTTGCATAAATTCTCC
>CLocus-17763_0
AAAGAAGAGAAAAGGGAAGTAGAAGAAGTTAGCAGGATGCTGGAGACGAGAGTAATGTTATTAGAAGAAGAGAAGTGGAG
>CLocus-17763_40
AATCAACAAGACAATTTTGGAAGAGGAGCTTCAGCAACTGAAAGAAGAGAAAAGGGAAGTAGAAGAAGTTAGCAGGATGC
>CLocus-17763_70
CAAACTAGAAAAAGAGAAGACACAACTCGAAATCAACAAGACAATTTTGGAAGAGGAGCTTCAGCAACTGAAAGAAGAGA
>CLocus-18116_0
CAGCTGATGCTTCTGTTCACTCAGCAGGAGGCATTACATTAGACGATTAGAAAGGCGTGGCCCAAGAGCTAACATATGAT
>CLocus-18116_40
ATTCCCAGTCGAGGAAGGAACAAATTGGCAAAGTTTATTTCAGCTGATGCTTCTGTTCACTCAGCAGGAGGCATTACATT
>CLocus-18116_70
AGGGGTCGTAGTCCAGAGAGACTCTGCTCGATTCCCAGTCGAGGAAGGAACAAATTGGCAAAGTTTATTTCAGCTGATGC
>CLocus-18126_0
AGAATATTAGGTACTCCCAGCAAAACTGATTTTCCAGGGAAAGCCACCACTTGGCTGAAAATGTGAAGCAGTTAGCAAGT
>CLocus-18126_40
ACCAGAAAGCATAGGCACAACAAAACAAGCAATTATTTGAAGAATATTAGGTACTCCCAGCAAAACTGATTTTCCAGGGA
>CLocus-18126_70
AGAGATTATCCACACAACTCGGGAAATCCTACCAGAAAGCATAGGCACAACAAAACAAGCAATTATTTGAAGAATATTAG
>CLocus-18162_0
GTGGCCGTGAATATTCCCGCCCCGCAGGCCTCTATGGCGAGCCTGGCCACACTCTTCAGCACTTACGGTACTGTTGCCTC
>CLocus-18162_40
ACTCACGCTGCGCAAAGATGTGCTCACTTCGCGCACCATAGTGGCCGTGAATATTCCCGCCCCGCAGGCCTCTATGGCGA
>CLocus-18162_70
CACCAAGGTCAAGCGGAAGGTGCCCTTGCCACTCACGCTGCGCAAAGATGTGCTCACTTCGCGCACCATAGTGGCCGTGA
>CLocus-18211_0
CCCGAAATCATCTCAAGATAACCTCTCAAGATAGGTAACCGACGGTTGGAAAGGCGGGGTCCAAGAGCTAGCAGCTCGAT
>CLocus-18211_40
GATAAAGAACAAATACATCGTACATTAGGGAACGCTAAGCCCCGAAATCATCTCAAGATAACCTCTCAAGATAGGTAACC
>CLocus-18211_70
ATGTGTGTGTCAAATATACGTAATAGATATGATAAAGAACAAATACATCGTACATTAGGGAACGCTAAGCCCCGAAATCA
>CLocus-18212_0
TGTCTGCCTTCACTGTCGTGGCCGCCGTAAACTTCATGCAAATAATAATAGGAAGCGTGTATGTGTATTTACTCTAAGTG
>CLocus-18212_40
AAACAAATACACAACAGTTTACAAGGCTGAGAGCAGGCCTTGTCTGCCTTCACTGTCGTGGCCGCCGTAAACTTCATGCA
>CLocus-18212_70
CCTCCAGCAGGGAGGTGATCCCAGTAGGGTAAACAAATACACAACAGTTTACAAGGCTGAGAGCAGGCCTTGTCTGCCTT
>CLocus-18215_0
AGAGACCCCCAATTTGCATGAGGGAACTTGATACATACCTACAGTGTTCCTGATTAGCTGAGCTTAGATGCGGACGTGGG
>CLocus-18215_40
TAAAAAACTAATATAGCTCTACCCGGATATCTAATTACTAAGAGACCCCCAATTTGCATGAGGGAACTTGATACATACCT
>CLocus-18215_70
CTTGAACTTGAATTGCATAGATATAACAAATAAAAAACTAATATAGCTCTACCCGGATATCTAATTACTAAGAGACCCCC
>CLocus-18274_0
CTTGTATAACTTAATTTTCCTGCGGGGATAGGCTTTCATGTTCGTTCTCGCATATCTTTGTAGGCGTTAGTTGTGGAGCT
>CLocus-18274_40
GTTGTATGTGCTTGCATTTATGAACAGGCATTTGCATGTTCTTGTATAACTTAATTTTCCTGCGGGGATAGGCTTTCATG
>CLocus-18274_70
GTTTAGTGCGTGTGAATAAATGTTTGGATAGTTGTATGTGCTTGCATTTATGAACAGGCATTTGCATGTTCTTGTATAAC
>CLocus-18287_0
TCACTCATATTCAGGGCGGGAATGTGTGTCCCTTTGTCCCCCAGTCCTTGAAGCTTTGCCCCTTTTCCCTCCATTCACAG
>CLocus-18287_40
TTACTAGTTGTACATGCATTCATGGAGCAGCAAAATGTGTTCACTCATATTCAGGGCGGGAATGTGTGTCCCTTTGTCCC
>CLocus-18287_70
ATGTACCAAATATATTAAGGTATAGTTTTATTACTAGTTGTACATGCATTCATGGAGCAGCAAAATGTGTTCACTCATAT
>CLocus-18330_0
TAAAATATACGTATACAAACGCTATATGAAACAGATTGAAATGTGTAATAAACGCGAACTAAACATGTACGAACGGCCAA
>CLocus-18330_40
GTCCCGTCTGTATCTACAATGACTACTGTGATAAGGAACATAAAATATACGTATACAAACGCTATATGAAACAGATTGAA
>CLocus-18330_70
ACGGCACTCCGTCTACCTGTCGTTCTCTCTGTCCCGTCTGTATCTACAATGACTACTGTGATAAGGAACATAAAATATAC
>CLocus-18576_0
GCAAACAAGCGAATGCCATCCTAAGAATTTTACTGTAAGAAGTAAATTAAAGAGATATGCAAGAGAACCAGAGTGAGAGA
>CLocus-18576_40
GAAAAATCTATACAATCATAAATGCAGTTTGCAACAGGAAGCAAACAAGCGAATGCCATCCTAAGAATTTTACTGTAAGA
>CLocus-18576_70
CACTTGACTCAAGTTTTGCAAGAAACAAGGGAAAAATCTATACAATCATAAATGCAGTTTGCAACAGGAAGCAAACAAGC
>CLocus-18612_0
GGTTTTGTGTTTCACTTTTATTGTCTGATTGTTTGGCTTCCGGTTCTCTGCTGCTTGTGTGATTTTGTTTACTGTTTGTG
>CLocus-18612_40
TTATTGCTTATTGTCTGTATCTTGTTGGTGATCTCCAACTGGTTTTGTGTTTCACTTTTATTGTCTGATTGTTTGGCTTC
>CLocus-18612_70
ATTTGTATTTGATTTTATTTATGCCATGATTTATTGCTTATTGTCTGTATCTTGTTGGTGATCTCCAACTGGTTTTGTGT
>CLocus-18676_0
ATGATAGTAAAATAGATCAAGAGTCATATTTCTACATTACCATTGACTAGTTTGGCGGGATCCAGGAACTAAAGCTTGAT
>CLocus-18676_40
GTAGTCTGTAGAAGCTAATTATTCATAATTTGAAGTGGATATGATAGTAAAATAGATCAAGAGTCATATTTCTACATTAC
>CLocus-18724_0
TGGTCGTCACAGTCCAGTTCTAAGTTGCACCGCTGGTTCAGGTCTATACATTTGCCGTCTCCGCATGTAAACATGTTCTG
>CLocus-18724_40
AGGAGGGACGATGAGAGTTTCACAGTTGAGCTCGTCACTGTGGTCGTCACAGTCCAGTTCTAAGTTGCACCGCTGGTTCA
>CLocus-18736_0
ACTAGCAAACTATGGGGGGCATTGTGAGGATATCCTCAAGAGCAGTTAATACAGTGTTTACAAACTCCCGGTACCTCACA
>CLocus-18736_70
ACGTTGGGAAACTTACGTGGACAGGCTGCAGGATGACTAGTCATACAGTGTCATGTGATCAGTAGTCTTCACTAGCAAAC
>CLocus-18741_0
CTCACTATTCTTCTCCTCCTCCTCCTCATGGCAGTTGCATCAGGAACCTTCCTAGCTTGAAGCACCCAAAACGTTCCTGG
>CLocus-18741_40
TCTTTCCCTTTCTTATTCTCCTACTCTCACACCCCTTTGTCTCACTATTCTTCTCCTCCTCCTCCTCATGGCAGTTGCAT
>CLocus-18741_70
AAATTGGCCACATTTTCATGAAATATTTCTTCTTTCCCTTTCTTATTCTCCTACTCTCACACCCCTTTGTCTCACTATTC
>CLocus-18773_0
ATGAAAGGGAAATAGGTAAGGAGTCATTGCACTAGGCAACTGGTGAATGTAAACACGTGGTCCGAGAGCTAATGCTCGGT
>CLocus-18773_40
AGCAGGTTGTAGTCTCCAATTTTAATTTTATAAAGTAGATATGAAAGGGAAATAGGTAAGGAGTCATTGCACTAGGCAAC
>CLocus-18773_70
GAGTACGAGGAAAACGGAATGAACTAAAAAAGCAGGTTGTAGTCTCCAATTTTAATTTTATAAAGTAGATATGAAAGGGA
>CLocus-18777_0
ACCTCACCACCATTGGTTACTTCTGGTGGTGGGCGGAGCTTAAGGTGGCCCCTCCCCGAGCCTGCTGACCCTTGGTGCCG
>CLocus-18777_40
GGCGGCACTTGTGGCCACTCGCTTCAGACAGCGCCCACTCACCTCACCACCATTGGTTACTTCTGGTGGTGGGCGGAGCT
>CLocus-18777_70
TACCCTGGCCATCAGGAGTGGGCGGGGCCTGGCGGCACTTGTGGCCACTCGCTTCAGACAGCGCCCACTCACCTCACCAC
>CLocus-18794_0
TGAAAAGTAAATTATGTAGGTCACAAGTTATTACATTAGACGACCAGCTGGAAGATGGAGTCCAAGAGATCAAGCTCGAT
>CLocus-18794_40
AAATGAAATGAGGCAGCAAAAGGTAATTCCATTCACAAATTGAAAAGTAAATTATGTAGGTCACAAGTTATTACATTAGA
>CLocus-18794_70
TGGGAAAATCATGTTAGCGCAATTGTAGGAAAATGAAATGAGGCAGCAAAAGGTAATTCCATTCACAAATTGAAAAGTAA
>CLocus-18804_0
CAGTCATCCTTGCTTGTGAAACACCAGCGCTGCATACCTCACCTGTGGACACCAGCGGAGTACCCACATCCCTCATACAT
>CLocus-18804_40
ATGTAATTTGTATTCTGACACACCTGAGCCACGCCTCTCACAGTCATCCTTGCTTGTGAAACACCAGCGCTGCATACCTC
>CLocus-18804_70
ATGCATTGATGTGTGAAGCTCAGGTACTATATGTAATTTGTATTCTGACACACCTGAGCCACGCCTCTCACAGTCATCCT
>CLocus-18836_0
GGTAGTTGTAAACTGATAGGGGCTGTAAACTTTGCCGGATGTTGTAAATTGAAGGATAAAAACTGCCGGAGGTTGTAAAC
>CLocus-18836_40
CTGGTAGTTGTAAACCTTACTCGTGGTTGCTAACCTTTCTGGTAGTTGTAAACTGATAGGGGCTGTAAACTTTGCCGGAT
>CLocus-18836_70
GTTGTAAACTGCCAGAGGCTGTAAACCTTACTGGTAGTTGTAAACCTTACTCGTGGTTGCTAACCTTTCTGGTAGTTGTA
>CLocus-18851_0
CTGGCGATTACTTGATCGGCAAAGCTGTTGCTGTCAGCGACCCGCAGTATAGCCATAACGTCTCAACTGACCCGGCATCT
>CLocus-18851_40
TTTGGCAGTTCTCCTGCAACCGGCCAGTGGTCTGGCTTTTCTGGCGATTACTTGATCGGCAAAGCTGTTGCTGTCAGCGA
>CLocus-18851_70
GGTGGTGGTTGTTGTCCTACCTGTACCCGGTTTGGCAGTTCTCCTGCAACCGGCCAGTGGTCTGGCTTTTCTGGCGATTA
>CLocus-18933_0
CCTTAGAGACGCCCCTATGTCGACGCCTCCTTCGTCCCTCACCGTCGTCGTCACCAGCATCGTGGCGTCCTTCTCCGCCG
>CLocus-18933_40
CGCTCAAGGGGACAACAGAGAGCGGGACTTTGAGGGTGTCCCTTAGAGACGCCCCTATGTCGACGCCTCCTTCGTCCCTC
>CLocus-18933_70
CCACCTGCACCTCTTCTTCAATAGGTTGAACGCTCAAGGGGACAACAGAGAGCGGGACTTTGAGGGTGTCCCTTAGAGAC
>CLocus-18980_0
GACTTAGACAAAGAGGCAGAGCTGCCAACTCCATTATACAACCGGCGGCAGGAAATACGGTCAGAGAACTGAAGTTCGAC
>CLocus-18980_40
GAAAGTACTCATTAGAGTAAGGGCATTGGGAAAATAGATTGACTTAGACAAAGAGGCAGAGCTGCCAACTCCATTATACA
>CLocus-18980_70
AAGGTAGAGGTAGCTAAACCTTATAAAGGAGAAAGTACTCATTAGAGTAAGGGCATTGGGAAAATAGATTGACTTAGACA
>CLocus-18987_0
AACAGACCTCCCCCTCATCTTGTGCATTGTGGTCTGCTGCCACAATCATGTAATGCTGTCTACACACAGTTTGCTCCACC
>CLocus-18987_40
CCTTCTTGTGGCAGTTGAGAGTCAATCCTGGCTCCTTGGCAACAGACCTCCCCCTCATCTTGTGCATTGTGGTCTGCTGC
>CLocus-18987_70
AGTTGAGGTTTTCCACTCCTGCAATGTAGACCTTCTTGTGGCAGTTGAGAGTCAATCCTGGCTCCTTGGCAACAGACCTC
>CLocus-19008_0
TTGAGAGCACACACACCTGCCCCACATGTGTTACACCTGCCCTACATGGCAGTGTTTCGCATACCACACAGATGTTACTC
>CLocus-19008_40
GACGGAAGCTCCTGGTGCTACTCTCATCTTCCAACAGATGTTGAGAGCACACACACCTGCCCCACATGTGTTACACCTGC
>CLocus-19008_70
CCAACAAAGGAATCGTGTCCGGGCGAACAAGACGGAAGCTCCTGGTGCTACTCTCATCTTCCAACAGATGTTGAGAGCAC
>CLocus-19059_0
ATTCATGGAATATCAGAGCCAAATTAATGTCGGGATGGGCTTGCGAGAGCGAGAAGGCGAAAGACTGACCTGAAGTTCCT
>CLocus-19059_40
AATAATAGAAATGGCGTGATTGAGGATAGGCCATCCCTTAATTCATGGAATATCAGAGCCAAATTAATGTCGGGATGGGC
>CLocus-19059_70
AGTAGATTAAGAAATCCAAATATAATATCGAATAATAGAAATGGCGTGATTGAGGATAGGCCATCCCTTAATTCATGGAA
>CLocus-19185_0
TATGGGGGCTTCACGAAGGGGCGGTTTACTTTAAAATTGGTCTCACGTAAATTTACAGAGTGCGCGTTCACCTGTGCGCG
>CLocus-19185_40
AACTTCTGAACCTTTTCGACTTTCCTAGTCTGATTTTTTATATGGGGGCTTCACGAAGGGGCGGTTTACTTTAAAATTGG
>CLocus-19191_0
aatcgcgatagttgtcaaagtcgtTAAAGTAGATCGCTGTTTTCGTGGTCTTGTACGACATGTTCTTTATAGTTATGTCA
>CLocus-19191_40
aatcgccgtaatcgccgtagtcgtcgtagactctcgtcgtaatcgcgatagttgtcaaagtcgtTAAAGTAGATCGCTGT
>CLocus-19191_70
TCTTCAGgtagttgttgttgttatcgtcgtaatcgccgtaatcgccgtagtcgtcgtagactctcgtcgtaatcgcgata
>CLocus-19194_0
TCTCTAACCCATCTGAGGCCTCTGAGATTCCTATTGATTTTCCAATAAATGTTGTGATGGAGCTGCTTTGGTTAAAACAG
>CLocus-19194_40
GCTTCTGAGACAAACTGAGGAAAGATGATTTAGCCATTGTTCTCTAACCCATCTGAGGCCTCTGAGATTCCTATTGATTT
>CLocus-19194_70
TTGCTAAGTATGCTTATATAACTATGTCTGGCTTCTGAGACAAACTGAGGAAAGATGATTTAGCCATTGTTCTCTAACCC
>CLocus-19195_0
CGAACCAGAGAAAACGAGAAATGAAATAGCTCTCAATATCGCTTCAGGCTTAAAGCTATTATATACAACGACCACTTCAT
>CLocus-19195_40
GTCATTGCTTCAACCTTCAGAATCCCAGTCCTTCAGTTAGCGAACCAGAGAAAACGAGAAATGAAATAGCTCTCAATATC
>CLocus-19195_70
CTAATGTCAAAGTTTTCTAGTAAGCGAACCGTCATTGCTTCAACCTTCAGAATCCCAGTCCTTCAGTTAGCGAACCAGAG
>CLocus-19361_0
GTTTGGGAGGCACAGAGTCTGGCGAGGATAGGTCAGAAGAGGAGGAGCGCTGCTGAGTGCCGCAGTTGGAGGTGGCTGAG
>CLocus-19361_40
ACGTGGGCGCGCATGGGCGTTGTCATTCAGAGGGACACTAGTTTGGGAGGCACAGAGTCTGGCGAGGATAGGTCAGAAGA
>CLocus-19361_70
ATTATACCACCTTGCCCGCCGCTGGTAACTACGTGGGCGCGCATGGGCGTTGTCATTCAGAGGGACACTAGTTTGGGAGG
>CLocus-19410_0
TAATACCGTAAATATGATGATCTGAGAATGGTGGGGTTATTACGCCGAGAACCAGCCCTCGTTGGTGGCAATCATGCTCG
>CLocus-19410_40
CTCCAAACCACATAGCCCGACCGGGCTCCGTGGCCAAGACTAATACCGTAAATATGATGATCTGAGAATGGTGGGGTTAT
>CLocus-19410_70
GAACCGGCTGAGGGGCAGGAGCTCAGAGGACTCCAAACCACATAGCCCGACCGGGCTCCGTGGCCAAGACTAATACCGTA
>CLocus-19554_0
TCCAGAGTCCCACACTCGCATCCCGGCCAGCCATAGTGCTTCTAGAATTGCCTGATCAGATAGGCTAATACTCTATGCAG
>CLocus-19554_40
ATGGGACAGGGATAGGGACGAGGATTTCCCAGGGACGACCTCCAGAGTCCCACACTCGCATCCCGGCCAGCCATAGTGCT
>CLocus-19554_70
GCTGGAGCCCCAGTCTAAGAGGATAAGAGGATGGGACAGGGATAGGGACGAGGATTTCCCAGGGACGACCTCCAGAGTCC
>CLocus-19671_0
TGCTGACCACAGCGAACACGCACTGTGTCCAGGCCGGCACTACCCACCATGTCGTGGTCCTGCGCAGCCGCGGCCAAGTT
>CLocus-19671_40
ATGGATCATGGTGACCTCTGCCAGAATGTCTGCTGGAGACTGCTGACCACAGCGAACACGCACTGTGTCCAGGCCGGCAC
>CLocus-19671_70
GGTAGTGACAGTGGAAGGCTTAGCAGTGTCATGGATCATGGTGACCTCTGCCAGAATGTCTGCTGGAGACTGCTGACCAC
>CLocus-19689_0
ACGGCAAGGTTTAAACGCATAAAATTTACATGTTGTCGGCGTTTTACAAGAAGTATCAGATTCTCTGAGCTGAGGAGCTG
>CLocus-19689_40
GGTACCCGAGAAAAAATTTACAAACTTCATAAAATCGTTCACGGCAAGGTTTAAACGCATAAAATTTACATGTTGTCGGC
>CLocus-19689_70
AAGCAGTACATCCTGCCAACATCCTCCCCAGGTACCCGAGAAAAAATTTACAAACTTCATAAAATCGTTCACGGCAAGGT
>CLocus-19703_0
TCTGGTGGATCCTTTTAGTTGAAGTGACTCTCTCGGCTAATCCCTAACCCTCAGCGCTCAGTGGGTCTTGCCAAGACGTG
>CLocus-19703_40
GCTTGGAGGAGAAGAGAAGGTGGAGGAGAGTCTCCAAGAGTCTGGTGGATCCTTTTAGTTGAAGTGACTCTCTCGGCTAA
>CLocus-19703_70
GGAGGCAAAGGGGGAGGCTTGTTCAATGGAGCTTGGAGGAGAAGAGAAGGTGGAGGAGAGTCTCCAAGAGTCTGGTGGAT
>CLocus-19822_0
CTGGAGCAGAAGCTGAGTAGTAATGGGGAGCTTTGGCTTTGTCGAGATTGGAATCGGATGTACTATAAAAACTTGCAAAG
>CLocus-19822_40
GGTGTTAGTGAAGCTGGGGAGGGTTTGCTTGTGGGTGTCGCTGGAGCAGAAGCTGAGTAGTAATGGGGAGCTTTGGCTTT
>CLocus-19822_70
TACTGTGATTTAGTCTTTTCAGCTGAATCAGGTGTTAGTGAAGCTGGGGAGGGTTTGCTTGTGGGTGTCGCTGGAGCAGA
>CLocus-19858_0
CTAGAATAGGAGCTGGGATAAGGGGACGGACTAAAGGAAATGATGACCAACCACTTGGACCATTGGGGATCAAACACAGA
>CLocus-19858_40
ATGAGGAACAATGCAAAGCCAATATGGCATGGATACGAGGCTAGAATAGGAGCTGGGATAAGGGGACGGACTAAAGGAAA
>CLocus-19858_70
ATTCAGCACACATCTGGAAGGAAGGAGATTATGAGGAACAATGCAAAGCCAATATGGCATGGATACGAGGCTAGAATAGG
>CLocus-19939_0
ACAAAAGGTGTAGATAATCTAACTCTTTCGGAAGATACACATGATCCCAAGGAACCCCTTGCTCTTTCTACCGAGTCTCT
>CLocus-19939_40
CTGTACTTCTGATAACTCCAAATGTGAAATGGAATATGTAACAAAAGGTGTAGATAATCTAACTCTTTCGGAAGATACAC
>CLocus-19939_70
CACATCTCCACTATCCAGTAGGGATGAAACCTGTACTTCTGATAACTCCAAATGTGAAATGGAATATGTAACAAAAGGTG
>CLocus-19989_0
CTTGGAGAAGAGTCTGAAGGTGACTGAAGACGCCGAGGAAGAAGCAAGACCTACCTTAGGGTTCTGGGTGATAAGGGTGG
>CLocus-19989_40
CTTGGGGCGCTTTAAGCATCTCTAAGATATACTAAAGCTTCTTGGAGAAGAGTCTGAAGGTGACTGAAGACGCCGAGGAA
>CLocus-19989_70
GACTGAGCTATAAGGAAAGAATTGACACCACTTGGGGCGCTTTAAGCATCTCTAAGATATACTAAAGCTTCTTGGAGAAG
>CLocus-20069_0
CTCTGCCTGGTTCTGGCGAGCCTCTCTCTCTGCCCTCTGCTTCGCCAGCTCCTCCGCCTTCTTCCGTCGGGCCATCTCCT
>CLocus-20069_40
GGTGGTTGACCCCAGCGACCGAGCGCTGGACTCTCTCTTGCTCTGCCTGGTTCTGGCGAGCCTCTCTCTCTGCCCTCTGC
>CLocus-20069_70
GGATGAAGGCCAACTCGGCGGGAATCTCCAGGTGGTTGACCCCAGCGACCGAGCGCTGGACTCTCTCTTGCTCTGCCTGG
>CLocus-20189_0
TGGACTTGACGGTTGGGCAACAGACAGCAGGAGTCACAGTGAGATTAAAATAGCCAGAATGGCAGACATGACAGCGGGGT
>CLocus-20189_40
TAAACGAGACCGTCGCTCTATACCGTCCAGTCCAAGTGGTTGGACTTGACGGTTGGGCAACAGACAGCAGGAGTCACAGT
>CLocus-20189_70
GATTTAGAATTGGATGTAGTGAAGGAATAGTAAACGAGACCGTCGCTCTATACCGTCCAGTCCAAGTGGTTGGACTTGAC
>CLocus-20201_0
GGGATGAGGTGTGTGCACTGTATTCTTGGTCGGTACGGACGGTAGGGGTGGCCGAACAGTTGGCAGGGGTGTCAGGGGGC
>CLocus-20201_40
GGGAAACCACCATCAAAGCCTTCGTAACAGGTGACAGTGAGGGATGAGGTGTGTGCACTGTATTCTTGGTCGGTACGGAC
>CLocus-20201_70
TCCTGCCAAGCCTCCAGTAAGAACTCTTGCGGGAAACCACCATCAAAGCCTTCGTAACAGGTGACAGTGAGGGATGAGGT
>CLocus-20210_0
ACTGTCCTGTCCCTCGGGAACATCCGTCAGCAGTTCAGCGTGGCTGAGAACATCCAATTGTCGATGACCAGCATGAGGTT
>CLocus-20210_40
ACTTGTATCGTTCCCTATACCACAGTACAAACAAGCCTCCACTGTCCTGTCCCTCGGGAACATCCGTCAGCAGTTCAGCG
>CLocus-20210_70
TCCGTTCAGCATCGAACGTTCAGCAAACTCACTTGTATCGTTCCCTATACCACAGTACAAACAAGCCTCCACTGTCCTGT
>CLocus-20217_0
AAAATGTAGAAAAGTATAAGTTGAGGCAAGGTGAGGCAGGAGTCACCTGAGGGTGAGGTTGAGGGTGAAGTGGTCGCCCA
>CLocus-20217_40
ATAGCAATAGACACAGATAGGATGGAATTAAACATCTGTCAAAATGTAGAAAAGTATAAGTTGAGGCAAGGTGAGGCAGG
>CLocus-20217_70
ACAAAGTATGAAATATTGAAGGAAGAATATATAGCAATAGACACAGATAGGATGGAATTAAACATCTGTCAAAATGTAGA
>CLocus-20433_0
AGGGTGTGTTGGAGAGCAGTGTTGTCACGAGGAGTGCCTAGGCGGCTGCCTCTCCCCCGGGGACCCCACAACTTGCCATG
>CLocus-20433_40
TGAATGGTTGTCTTTCAGTGTGCGGAAGCGAGTGCCCTGGAGGGTGTGTTGGAGAGCAGTGTTGTCACGAGGAGTGCCTA
>CLocus-20433_70
CTATTGTATTAATGTGCAGGGTAACTGGAATGAATGGTTGTCTTTCAGTGTGCGGAAGCGAGTGCCCTGGAGGGTGTGTT
>CLocus-20554_0
ACCACTTTGGCAAAGTTTAGGATCACACTTGACCAACTATCTAGTAATCTGGGGCCTCCCCAACACTAGATGGAGGAGAG
>CLocus-20554_40
AATCCAAACTGCCTGGAGCCAAACCTTGCCCTTGAATAACACCACTTTGGCAAAGTTTAGGATCACACTTGACCAACTAT
>CLocus-20554_70
CTGCAGTGGCAAAAAGAATGGAGCTGAAGGAATCCAAACTGCCTGGAGCCAAACCTTGCCCTTGAATAACACCACTTTGG
>CLocus-20566_0
GTTAATGTAGAACCAGTCTACAAGAAAAACGATAAACCAGAAACAGTTAAACTAAAGATTCTAATTACTAACAACTATTC
>CLocus-20566_40
ACACGCGCACGCGCGAGAGCTTTCTGACTGCTGGAAAATGGTTAATGTAGAACCAGTCTACAAGAAAAACGATAAACCAG
>CLocus-20566_70
GAACCTACATCAGTCGATCGAAAAACAGACACACGCGCACGCGCGAGAGCTTTCTGACTGCTGGAAAATGGTTAATGTAG
>CLocus-20846_0
ACCCACAGGATCAAGCTTTGAGGTCTTTGAGAGCGTTTTCCCTGTGGCTGGCAATTGGGGTCCAAGAGCTAATGCTCATT
>CLocus-20846_40
GGAGGGAGAAGAGACAGACACGCCCACCCTCTACCCCCATACCCACAGGATCAAGCTTTGAGGTCTTTGAGAGCGTTTTC
>CLocus-20846_70
AAGTAATAGAGGAAAGGGAAGAATAAGGGAGGAGGGAGAAGAGACAGACACGCCCACCCTCTACCCCCATACCCACAGGA
>CLocus-20857_0
ATCTCTGAAGCCATGGCCGAACAGGTGGTGGTAGCGGCGTTCTCAGGCCAGTCTTGCCGGGAGGGGCGTCGCTCGCCTCC
>CLocus-20857_40
CGCCATGTACCGGGCCATCGTTCTTGGGTCAAAGCAGGTCATCTCTGAAGCCATGGCCGAACAGGTGGTGGTAGCGGCGT
>CLocus-20857_70
GAACGTGGAGCGGCCTCGTTAGGTCGAAGACGCCATGTACCGGGCCATCGTTCTTGGGTCAAAGCAGGTCATCTCTGAAG
>CLocus-20881_0
GGCAGGAGCCCGACGTGATCCCCGGGCTGGTACTTCATCCCGCCACCCTCACTCACATCCACTACCACCATCTGGGTCCA
>CLocus-20881_40
TCGAGCGATGAGGGCCGTCACCATAGCCGGGCTGTTGGCGGGCAGGAGCCCGACGTGATCCCCGGGCTGGTACTTCATCC
>CLocus-20881_70
GGGAATGTCTACATCAGGACAGCGGTGAAGTCGAGCGATGAGGGCCGTCACCATAGCCGGGCTGTTGGCGGGCAGGAGCC
>CLocus-20918_0
TGCCCCAGCTGGTGAGGGGAGACGGTCTGCCACTACCACCTTCGTCAGAAGGTCTCGTGACGTCCCCGGTCCCGCCACAA
>CLocus-20918_40
CTGAGCCCGCCCAGCACCGTCAGTAACAGGAAGCCTCCCATGCCCCAGCTGGTGAGGGGAGACGGTCTGCCACTACCACC
>CLocus-20918_70
GAGCTGCAAGTGAGCCCCTCACCACACCCACTGAGCCCGCCCAGCACCGTCAGTAACAGGAAGCCTCCCATGCCCCAGCT
>CLocus-20921_0
AGGACAAATCTAGGCCGGAAATTATTGCACATTAGACGACCGGCAGCTAGCCAGGCGAAGTCCCAGAGCTAAATATCCAT
>CLocus-20921_40
CTAACACAATCCACATCTTTAAAAGTACAGTAGATATGATAGGACAAATCTAGGCCGGAAATTATTGCACATTAGACGAC
>CLocus-20921_70
GGAATAGACAATACAGGGAGGCAGTAGCAGCTAACACAATCCACATCTTTAAAAGTACAGTAGATATGATAGGACAAATC
>CLocus-21040_0
GTTGCAAGGGCTTAAATGCGGCTTGCATGCAAGAATTAGTATTGCGGCCCACACGTTACAAGGCAGGGGTTACGGGCTCT
>CLocus-21040_40
GACACATTTACTCCATCCATAAAAGCATCGGGGGGAACAGGTTGCAAGGGCTTAAATGCGGCTTGCATGCAAGAATTAGT
>CLocus-21040_70
TTTCGTTAATATACATGGAAAGCGGCGCACGACACATTTACTCCATCCATAAAAGCATCGGGGGGAACAGGTTGCAAGGG
>CLocus-21098_0
CTCCACCACAATTACTCATCCCCAAGCCGAGTACGCGAGGCCACAACGAACCTGCGCAGCTTCACTTCAGCCCTGAGAGA
>CLocus-21098_40
GAAAGAGGTCGAGATGGGTGGCTGGATGACGGCATATAACCTCCACCACAATTACTCATCCCCAAGCCGAGTACGCGAGG
>CLocus-21098_70
TCGTCTGCGGGACGACATAAGGGTCATGCAGAAAGAGGTCGAGATGGGTGGCTGGATGACGGCATATAACCTCCACCACA
>CLocus-21099_0
GAGGGGCACCAGGTGCTGCTCCGTCCATTCCTCCACAGTGGCGTTGTTGTGGTACTGAGGCAACACCGCCTCCGCTTCCA
>CLocus-21099_40
GTTCGGCGGCGGAGCGGGCAAGCTTGGAGAGTGTAGAGTTGAGGGGCACCAGGTGCTGCTCCGTCCATTCCTCCACAGTG
>CLocus-21099_70
GTCTTCTGGGCCAGGTCTTGTGGGCAAGGAGTTCGGCGGCGGAGCGGGCAAGCTTGGAGAGTGTAGAGTTGAGGGGCACC
>CLocus-21119_0
TCCCCTGTACATGATTATAATTATTCTTAACTGCCTGTGGTGACGTACGTGTACTCATCTATTTGTATTCGTCCATTGTG
>CLocus-21119_40
CCACTCTTAAATAGTTTCATGTTGTTTTCTGGTAACTTGATCCCCTGTACATGATTATAATTATTCTTAACTGCCTGTGG
>CLocus-21119_70
TCCAGGGTCGGGAGGAGATGTGCAACAATTCCACTCTTAAATAGTTTCATGTTGTTTTCTGGTAACTTGATCCCCTGTAC
>CLocus-21273_0
GTCCGTGGACGCCTCTGTCTATTATTCCATCCCTGTCTTGGTTTGTGTGTGTGTGCTGACTGTGCAGCGTTGCTCCCTCC
>CLocus-21273_40
GCATGGGTGAATGAAAATGGACCTTTTTTTTCTTCTCCCTGTCCGTGGACGCCTCTGTCTATTATTCCATCCCTGTCTTG
>CLocus-21273_70
GCGGGTATAATTTGGGAATGGACAGACGAAGCATGGGTGAATGAAAATGGACCTTTTTTTTCTTCTCCCTGTCCGTGGAC
>CLocus-21274_0
GGGTCGGTGAAGAAGCAGCCAGCGGTAAGCGGTCCTCTCCTTCCAGCCGACGTTGCGCGGGTCCTTCCATAGTAACTTCA
>CLocus-21274_40
TTTCGCCCTCGAAGATACGAAGGCGGATGAGGCCGATCTTGGGTCGGTGAAGAAGCAGCCAGCGGTAAGCGGTCCTCTCC
>CLocus-21274_70
CGAAGATGTTGCCAGAATCGGCCACCATGTTTTCGCCCTCGAAGATACGAAGGCGGATGAGGCCGATCTTGGGTCGGTGA
>CLocus-21297_0
GAAGCTTCGTGACGGGAGCTTGCTGGAATATGGCTGAATTTTCGTCGGAGCTCTGCACGTGGTGGCTGGCCAGTAGTGGG
>CLocus-21297_40
TCAACCAAAGCGGCCTTGGTTCTTGCAAGAGTTTCGTGAGGAAGCTTCGTGACGGGAGCTTGCTGGAATATGGCTGAATT
>CLocus-21297_70
CGATTGGGGTTCTGTGGGTTGGTTGTTGGGTCAACCAAAGCGGCCTTGGTTCTTGCAAGAGTTTCGTGAGGAAGCTTCGT
>CLocus-21491_0
CTACCCACTGTTTATCTCATATATAAATATCTTCTTCTGTTTATGTGTTAAAGCAGACACTCACTCGTGCCTCTTGCCCT
>CLocus-21491_40
CCGAGGCTTCTACCTCCAGCTCTTCTTAGTGAGTCTTCTCCTACCCACTGTTTATCTCATATATAAATATCTTCTTCTGT
>CLocus-21491_70
TGGCGCCCTTAAGACCATTCTCGACAAGCTCCGAGGCTTCTACCTCCAGCTCTTCTTAGTGAGTCTTCTCCTACCCACTG
>CLocus-21492_0
GCGACGAACCTGGTCATGCATCTCAGCGAAGGTGGACAGCAGCGAACTCAACTTCTCCTTCAGCCCTGGTCCAGACGGCT
>CLocus-21492_40
AGCGTAAGCATGTACATGTGAGAGTGAGAGGGACGTGGAAGCGACGAACCTGGTCATGCATCTCAGCGAAGGTGGACAGC
>CLocus-21492_70
GTGACACTAATAACACCTGAGAATACATATAGCGTAAGCATGTACATGTGAGAGTGAGAGGGACGTGGAAGCGACGAACC
>CLocus-21494_0
GGGGAACGAAGTGTCGTAGGTGGTGTCATTAGAGAGGAGGTTGTCGAAGGTGATGGTGAGGACGGGATGGGCGGGATGCA
>CLocus-21494_40
CCACGGTCTGTTCATGTGCCAAAGCCGACCACTTACACCTGGGGAACGAAGTGTCGTAGGTGGTGTCATTAGAGAGGAGG
>CLocus-21494_70
CACAACTCACATCTCCCATTAATATCATATCCACGGTCTGTTCATGTGCCAAAGCCGACCACTTACACCTGGGGAACGAA
>CLocus-21499_0
TTGTGTTCTCTGGTAGGACAACCATAGAGACGGGGTCAGAGGTGACGACAGTGTCAGGCAACATTTTGGGTCAAGGCTTC
>CLocus-21499_40
ACCAAGCTGGTGTTATCTGCATGCAGCATATATATACCAGTTGTGTTCTCTGGTAGGACAACCATAGAGACGGGGTCAGA
>CLocus-21499_70
GTGTAAGTTATAGGAAGCATAACCCGCTTCACCAAGCTGGTGTTATCTGCATGCAGCATATATATACCAGTTGTGTTCTC
>CLocus-21547_0
CCAGTACTGCCAAACCTGCTACGAGCATTGACACCAACGTCACTGCCACCACTCCCAGTTCTCCTGACAACGCCACTACA
>CLocus-21547_40
CCTCAAGACTCAAGTGACAGCACCAGCGCCGTAGGAGCCACCAGTACTGCCAAACCTGCTACGAGCATTGACACCAACGT
>CLocus-21547_70
TCTACTTCTACTCCTGCCACTATTCATAGGCCTCAAGACTCAAGTGACAGCACCAGCGCCGTAGGAGCCACCAGTACTGC
>CLocus-21610_0
GAGGACGTCCTTCGTAATGAGCTCCACAGCGAAGGCGAGGAGGGCGACACCGTAGCCAAGAATCATGAGGATGAAGCATC
>CLocus-21610_40
AGGCGAGGAGGGCGACACCCTACCACTTCCCGCAGCGGCGGAGGACGTCCTTCGTAATGAGCTCCACAGCGAAGGCGAGG
>CLocus-21610_70
CAACGACCTTGAGGAAGAGTTTCCCGGTGAAGGCGAGGAGGGCGACACCCTACCACTTCCCGCAGCGGCGGAGGACGTCC
>CLocus-21611_0
AATGACTGGTACTCACTACCGCAGGAGTCAGCTGTGGGCGCCGTGGACGACCCTCTGGTGCGGCCCCTCACGACCGACAA
>CLocus-21611_40
GGTAGGAACGTAACCTTCGATGACTAAAAGTTCTTGTAGTAATGACTGGTACTCACTACCGCAGGAGTCAGCTGTGGGCG
>CLocus-21611_70
GAGTACTGATGGGAGACTCGGGTATAAACAGGTAGGAACGTAACCTTCGATGACTAAAAGTTCTTGTAGTAATGACTGGT
>CLocus-21634_0
CGACAGAGCCATCTTCAGGAAGCTTGAACTAGTGTGTGATGATTGTTACAACTTGTACCGCAAGCCCAAGGTCGCCACCA
>CLocus-21634_40
ACAAGCGACAGGTGTTCGACCAGGCTTGTAAAGGCATATACGACAGAGCCATCTTCAGGAAGCTTGAACTAGTGTGTGAT
>CLocus-21680_0
GTGAACCATTCTGCAGTGCATCTCTGTACTCCCCGAGTTTGGTGGCTCCTACAGACAAGTGTATCTGGCTTTTATTTGGC
>CLocus-21680_40
CATCACCAGGCTCACTGCACATTCTGCCTTGCACCTGACTGTGAACCATTCTGCAGTGCATCTCTGTACTCCCCGAGTTT
>CLocus-21680_70
ACCCAAGAAACCCTCACAAGTTGCCCCATCCATCACCAGGCTCACTGCACATTCTGCCTTGCACCTGACTGTGAACCATT
>CLocus-21721_0
GGCCTTGTATATGATACCTGACTCAGCAAGATTCCTAATTTGACCTGACCCCTTGACCCAGCACACCTTCCTGATACTCA
>CLocus-21721_40
TGAACCCCCTCCCAGTACTTACTGACCCAACATGCTCCCAGGCCTTGTATATGATACCTGACTCAGCAAGATTCCTAATT
>CLocus-21721_70
TTATATATAATTACCCGCGAGGGTGACCTTTGAACCCCCTCCCAGTACTTACTGACCCAACATGCTCCCAGGCCTTGTAT
>CLocus-21722_0
TGGCTGCGAGGCCCCAGACGCCTGTCTCAACACCACCTGTGCCCAACCCCTCACCTGCACCACCACCTGGGGCCAGGCCA
>CLocus-21722_40
CCAGCTGGGGCCAGGTGACCACCTTGCAGCACCTGGAACGTGGCTGCGAGGCCCCAGACGCCTGTCTCAACACCACCTGT
>CLocus-21722_70
CCTTACCGCTACCACCTGCCATCAACGGTACCAGCTGGGGCCAGGTGACCACCTTGCAGCACCTGGAACGTGGCTGCGAG
>CLocus-21778_0
CTTTGGCTTCAGTTGGCTTGGTTGCCTGCATCGATAGTGTTCACCGGCATCAATGCAAGGCAACCCCAGTGCCTGGGCTT
>CLocus-21778_40
TTAGGCTTGCCTAGGATGTGTGCTGGCCCTTCGGCTTTTTCTTTGGCTTCAGTTGGCTTGGTTGCCTGCATCGATAGTGT
>CLocus-21778_70
TTTTGTCTTAGAGTTCTGCATTTTGCCTTATTAGGCTTGCCTAGGATGTGTGCTGGCCCTTCGGCTTTTTCTTTGGCTTC
>CLocus-21818_0
CGAACCAGAATTGTCGTGATTTGAGTATATAAGCTGATGTGCAGGTTTCATTTTCTCTATCTGATGCTTGCCGCGAAAAC
>CLocus-21818_40
AGCGTATTATCGTCGCCAATATGGAAATGGTTTAGTAATGCGAACCAGAATTGTCGTGATTTGAGTATATAAGCTGATGT
>CLocus-21818_70
ATCAGGTGAGGTTATTAGCGGTCGTATAATAGCGTATTATCGTCGCCAATATGGAAATGGTTTAGTAATGCGAACCAGAA
>CLocus-21868_0
CAACAGGATTCTTCGCTCCGTGAGTAGAAGACAAATGAGTTCCTAACCAGCTGCAGGGGATAGTGACCTCTCCTTCGTCC
>CLocus-21868_40
AACATCCCAACCACCCATGGTATAAAAATTCACCTTGGGTCAACAGGATTCTTCGCTCCGTGAGTAGAAGACAAATGAGT
>CLocus-21868_70
GACCAGTGTCTGGCGCGCCTACCGGACCATAACATCCCAACCACCCATGGTATAAAAATTCACCTTGGGTCAACAGGATT
>CLocus-21919_0
TCTCGTGTCTTAGGCTCCCTCAGACCCCCTACACACACATATACACGAGCACGTCTGGGACCCAAGAGGTAGAGCTAGAT
>CLocus-21919_40
TGTCCTCATCCTATTCAGGATGGTGGGGTCCTGAGCCTTTTCTCGTGTCTTAGGCTCCCTCAGACCCCCTACACACACAT
>CLocus-21919_70
TTCCTTACAAGATGTTCTATGTCCCTAACATGTCCTCATCCTATTCAGGATGGTGGGGTCCTGAGCCTTTTCTCGTGTCT
>CLocus-21932_0
GGGTTGCAGACTTGTTTAACCCTGTGCGTGTGCCTGCAGTGACGAATTGCCAGCATATACATTCCATGACCGACTTAAGC
>CLocus-21932_40
ATGAAGCATGTTCAGGTGTAGGCAAGTGGTTGCGTGCACGGGGTTGCAGACTTGTTTAACCCTGTGCGTGTGCCTGCAGT
>CLocus-21932_70
AGCACTCGACCGCGTTTAAGGGCTGGAGAGATGAAGCATGTTCAGGTGTAGGCAAGTGGTTGCGTGCACGGGGTTGCAGA
>CLocus-21933_0
CACACGTGGAGAGACTTCGATAACCGCCCTCTCTACTGGAGGCTACGTTATGGTACCCAAACTTGGCCCGAGACGCGAGA
>CLocus-21933_40
GCCAATTGTGGCCACCTGTGTTGTAATGCCGCCAGCCACACACACGTGGAGAGACTTCGATAACCGCCCTCTCTACTGGA
>CLocus-21933_70
CGGTCTTGCCTGCAATAACGTAGCGGCACTGCCAATTGTGGCCACCTGTGTTGTAATGCCGCCAGCCACACACACGTGGA
>CLocus-21991_0
TCAAAGGCCAACTAAACTACAGGTGAGAGCCCCTTCAGTGGGTGGTTCTTTGACAAGGTGAGGAATTCTCTTGTGCACCA
>CLocus-21991_40
ATTTCTTTAATAAAGAAATTAAAAAAAAAATCCTTGCACTTCAAAGGCCAACTAAACTACAGGTGAGAGCCCCTTCAGTG
>CLocus-21991_70
TTGGGTTTTGTCATTAAAAGGTTATTACTTATTTCTTTAATAAAGAAATTAAAAAAAAAATCCTTGCACTTCAAAGGCCA
>CLocus-22041_0
AAAAATGCATCATTATCAAGATATTTAAGTGATGCAGCGCTAATGGGATGCTGCTGTTTATATGTACTCACCTATTTGTG
>CLocus-22041_40
AAAGAATTTCACAAATGAAGGAGATATTGAGAGAAGGCAGAAAAATGCATCATTATCAAGATATTTAAGTGATGCAGCGC
>CLocus-22041_70
ACCCCTAAACTCAACACTGAAATCATGATTAAAGAATTTCACAAATGAAGGAGATATTGAGAGAAGGCAGAAAAATGCAT
>CLocus-22058_0
TTTTTTTTCTGAATGGTGGATGGTGATGATGCGATTATGGTGTTAGGAGAGCAGGAACCTGACAGCGTAACCGAGGTTCA
>CLocus-22058_40
CGGTGCACGTATGTAATAGATTTTTTCCCCCCTTTCCTTCTTTTTTTTCTGAATGGTGGATGGTGATGATGCGATTATGG
>CLocus-22058_70
GCGTTCATAAGGGCATCAAACCCACACAGACGGTGCACGTATGTAATAGATTTTTTCCCCCCTTTCCTTCTTTTTTTTCT
>CLocus-22322_0
GAGTGGTTGCTGGGCTCAAATGAGGGCAGTTGATATGATCCTCACAACACTCCTTTCTCCATTACTGAAGAGCTCAAGAG
>CLocus-22322_40
TGAGATTTCATTGTCAATATTACCATACCTCCATATTTCTGAGTGGTTGCTGGGCTCAAATGAGGGCAGTTGATATGATC
>CLocus-22322_70
ACTGATTTTCTCATTGATACATCATGCTAATGAGATTTCATTGTCAATATTACCATACCTCCATATTTCTGAGTGGTTGC
>CLocus-22337_0
AGTGGTGAGACGCTGGAGGCAGTAGTGGGCACCTTCCTGGACCAGGGTGCCGAACTTGGCGAAGGCAGCGAGGATGCCCG
>CLocus-22337_40
AAGTGTCGAGGGCGGGTGGCAGCGTTACCTGGTCGTAGGCAGTGGTGAGACGCTGGAGGCAGTAGTGGGCACCTTCCTGG
>CLocus-22337_70
GATTGTAATAATGTAGAGAGGAGACAGGCCAAGTGTCGAGGGCGGGTGGCAGCGTTACCTGGTCGTAGGCAGTGGTGAGA
>CLocus-22350_0
CATCCAGCATCGCCACCCACACACACACTGCTTCCTTACCTCATATTTTCCGCTGCCACCTGGCAACGACGAAACCCTCA
>CLocus-22350_40
CTCGTTCGTCAGACACACCCAAAGAATTTGCTTAGTGGGCCATCCAGCATCGCCACCCACACACACACTGCTTCCTTACC
>CLocus-22350_70
GGGCTTTCATATAAATATTTGAAAACTCGACTCGTTCGTCAGACACACCCAAAGAATTTGCTTAGTGGGCCATCCAGCAT
>CLocus-22391_0
ATGGGCGATTTACAGAGGAATTGCCGTGATAGAGTAGCATGATTAGTGTGCGTATTTACGCTTTGTGTTTACTTTTTATG
>CLocus-22391_40
TGAACGATGATTGGATGGTAGTAATTCACGCAAATTGATGATGGGCGATTTACAGAGGAATTGCCGTGATAGAGTAGCAT
>CLocus-22391_70
TAATTGATCTATCAACTCATTGTGCCGGCGTGAACGATGATTGGATGGTAGTAATTCACGCAAATTGATGATGGGCGATT
>CLocus-22410_0
GGGTTAATGACTCTGACTTTGACGGAGCAGCTGGTGAGGGCGCTGCAGGAGCTGAGGTACGTGTGGGTGGTGGGGGAGAA
>CLocus-22410_40
GATAATGCAAGTGACCCTTTCGTCAACACGATAATTGTCTGGGTTAATGACTCTGACTTTGACGGAGCAGCTGGTGAGGG
>CLocus-22410_70
TGAGATATCTGTAGCGACCCCGAGTCTCAAGATAATGCAAGTGACCCTTTCGTCAACACGATAATTGTCTGGGTTAATGA
>CLocus-22429_0
GCGCGCTGCTCTGCTCAGTCTCGCCCGACGCCACAGTCTGTACACAGTGGGAGCGGCAGGTGCGCCGGCGGTCACCTTCA
>CLocus-22429_40
ACTCTTTATTTACGATCAGCAGCGAGCTAGAGCCGCCATCGCGCGCTGCTCTGCTCAGTCTCGCCCGACGCCACAGTCTG
>CLocus-22429_70
CGCAGCACATGCTGGCCGCCGCGTGTCCTCACTCTTTATTTACGATCAGCAGCGAGCTAGAGCCGCCATCGCGCGCTGCT
>CLocus-22536_0
GCAGAAAATATATTAAAATGCGCACGCGTACGTCCTGGGAGGTCACCGGACGTTACCATCTTCATGACAGTTTTAGAACT
>CLocus-22536_40
ATGTATTGTACATAATTATATTGGTTTAGTGACTTGCTATGCAGAAAATATATTAAAATGCGCACGCGTACGTCCTGGGA
>CLocus-22536_70
TTTCATCTGCAGAAAGTCACGTATGTAGGGATGTATTGTACATAATTATATTGGTTTAGTGACTTGCTATGCAGAAAATA
>CLocus-22569_0
AAAAAAGAGAGACTTGGCAGAAAATTACTACTGGCTCTCTCCTTCCTTTATAATAGGCTCTGAGCAACTCTTGCCTGGAA
>CLocus-22569_40
CCGTCTCCGTTCCCATCATCCTTGGAGCCTGGTGAGGTCTAAAAAAGAGAGACTTGGCAGAAAATTACTACTGGCTCTCT
>CLocus-22569_70
ATAAAGATAATGTTAGTTGCCAATTCACCTCCGTCTCCGTTCCCATCATCCTTGGAGCCTGGTGAGGTCTAAAAAAGAGA
>CLocus-22704_0
TGAAGGTATTTACCGTGTAAATCACGGTACTTTGTTACGACAGTACTGTCTACTCACCTATTTGTACTTACCAATTTGTG
>CLocus-22704_40
AGGGGCCACATATAGTTATAATCTGTGGCCCCTGTGTTAGTGAAGGTATTTACCGTGTAAATCACGGTACTTTGTTACGA
>CLocus-22704_70
ACCCTGGGGGGGGACCCCTCTATTTTCGCAAGGGGCCACATATAGTTATAATCTGTGGCCCCTGTGTTAGTGAAGGTATT
>CLocus-22813_0
CCTGTTTCTTGAAAATCCTCCTTTAACTTTATGTGAATTTTTTTAAGGTGTGGCGGGAGCTTCTGCTTGATGATGGTGGT
>CLocus-22813_40
ATTTTTATACTCTAGCATTATATAATTGCTCATATGCAAACCTGTTTCTTGAAAATCCTCCTTTAACTTTATGTGAATTT
>CLocus-22813_70
TCATTATGTAAACTCTTGGCAAGACTCTAAATTTTTATACTCTAGCATTATATAATTGCTCATATGCAAACCTGTTTCTT
>CLocus-22846_0
GGTGCTCTCACCGCCTCAGACCCGCAACCCTACATAACGAGGCGCGTGTCCCAACACCTGGCAGAAGCCGACCACCATAA
>CLocus-22846_40
ACACAACAGACCAGACCAGGCCTCAGGATAGTATGACGAGGGTGCTCTCACCGCCTCAGACCCGCAACCCTACATAACGA
>CLocus-22846_70
AAACTGATATCGAGTTTAACTCAACATAAGACACAACAGACCAGACCAGGCCTCAGGATAGTATGACGAGGGTGCTCTCA
>CLocus-22847_0
TAAGCCTCTGTGCTAGCTCTTCGTGTGCTGTGCCAAGCGGGAGTAGAGTCGGGTTTACAACGCTGAAGCACTGATGAACT
>CLocus-22847_40
TAGCTGGGGTCGAATATCAGAATAAAGCAGGTTGGCTGAGTAAGCCTCTGTGCTAGCTCTTCGTGTGCTGTGCCAAGCGG
>CLocus-22847_70
ACAGGGACAAGACCCTGCTGAACAACAATGTAGCTGGGGTCGAATATCAGAATAAAGCAGGTTGGCTGAGTAAGCCTCTG
>CLocus-22917_0
GCTAATATCTCACACACGAGTGAAAACCTCAATAAAAAAGCTTCCACCCTACAGGCGGTGTTGGAAGACCTCCGTCAACA
>CLocus-22917_40
CACACACTCCTGGCAAGAAAGGTGGCGATGCACGAGTACTGCTAATATCTCACACACGAGTGAAAACCTCAATAAAAAAG
>CLocus-22917_70
TCAACTCCTGCAATCACAACTTGGTGAGTACACACACTCCTGGCAAGAAAGGTGGCGATGCACGAGTACTGCTAATATCT
>CLocus-22940_0
TGAAAACAGGCAAGGAAAGGTTGGTAAGGGAGGTGTGGATACTTGGAAAATGGATGGAATGCCCCACAGGGCTGCCCTAC
>CLocus-22940_40
ACATCCCAGAAGAGTCCCAGCAATTCCAGGTGAACGAGAGTGAAAACAGGCAAGGAAAGGTTGGTAAGGGAGGTGTGGAT
>CLocus-22940_70
ACCCGAGGGAGGAGGACGTAAAAGAAATAAACATCCCAGAAGAGTCCCAGCAATTCCAGGTGAACGAGAGTGAAAACAGG
>CLocus-22967_0
TATTCCGCCGCTCACTTGTCACTGGGATTGCCATCACCGTTCATAGATGCGTCAGCGGCCACTCCCTGCAGCCATCCACA
>CLocus-22967_40
CACACCCAGTGTTGTGCAATCCAGTTTAGCTATAATTGCGTATTCCGCCGCTCACTTGTCACTGGGATTGCCATCACCGT
>CLocus-22967_70
CCGAGACTCTCAAGTGATCACTTAAGTGTCCACACCCAGTGTTGTGCAATCCAGTTTAGCTATAATTGCGTATTCCGCCG
>CLocus-23004_0
GTCATGAGTAGTTCTCATATATACCTCGGTGACATATCAACGGTGCATCCTTCTTCCCTGCTGGAGCCGTTTGCGCTGCT
>CLocus-23004_40
TTCCTTTCAGGGCCGTTTATTTTATTTTCGTGCAGTACATGTCATGAGTAGTTCTCATATATACCTCGGTGACATATCAA
>CLocus-23004_70
AGGATTCTGATCCTCGCTACTGCTTTTGTTTTCCTTTCAGGGCCGTTTATTTTATTTTCGTGCAGTACATGTCATGAGTA
>CLocus-23019_0
CAAGATCATGGCACTGGCTGGTTCATCCTGGTTTGACACAGCAAGAGTGGCACTCGCCGCTGGCACGCGTGTATGCCACT
>CLocus-23019_40
TACTCAGCCGCAGGCCCAATCCAATCCGTGCTGTGTGTGTCAAGATCATGGCACTGGCTGGTTCATCCTGGTTTGACACA
>CLocus-23019_70
ACCTAAGGATTACGAGTACCAAGCGCTGTCTACTCAGCCGCAGGCCCAATCCAATCCGTGCTGTGTGTGTCAAGATCATG
>CLocus-23020_0
CCAACACTGGTCAACCACCACACACACACCTACTGCACGAGTCACGTGTGTACTCACATAACTGTCCTCAGCTATCTGTG
>CLocus-23020_40
CTTGTGCGGCGCTACACTGCCCAACCACTTCACACACCTGCCAACACTGGTCAACCACCACACACACACCTACTGCACGA
>CLocus-23020_70
TCATTCCTCGTAGTGTGGCATTCGTAACCCCTTGTGCGGCGCTACACTGCCCAACCACTTCACACACCTGCCAACACTGG
>CLocus-23028_0
CATCACTTTCTATGCCATTTGTGCGTTGTATGAAGTAAAGACGTCGGTGGGGGGGTGTCGACATACATCTCTCCCCTCCT
>CLocus-23028_40
TTGTGGATAGACAAGCCAACAGAGTCGCCAATAGACTATACATCACTTTCTATGCCATTTGTGCGTTGTATGAAGTAAAG
>CLocus-23028_70
ACACCTTACTCCCCGTTTTCTGAATCCGTATTGTGGATAGACAAGCCAACAGAGTCGCCAATAGACTATACATCACTTTC
>CLocus-23029_0
GTTATCTGCAGGGAAGTCCTCGTCGCAGTAGTGCTCGTCCGCCGCCAGGTTGCTCCTCAGCTCCTCTATGGCCTTCGCCT
>CLocus-23029_40
CAATGTCGCCGTCGACACGATGGGAGAAGAAGAGCGAGGAGTTATCTGCAGGGAAGTCCTCGTCGCAGTAGTGCTCGTCC
>CLocus-23029_70
TGGGTTGTCTCACGTAGGGTCTCTTCCACTCAATGTCGCCGTCGACACGATGGGAGAAGAAGAGCGAGGAGTTATCTGCA
>CLocus-23045_0
CTCTGGCTGCGTATCTATGTCTTCCAGAACCAGGCAATATGTATATAGGTTATCCAGTATCTCTGACTGTATATGCAGAT
>CLocus-23045_40
CATGCAGGGTCTATGACTGTAAATTCAGGTCATCGAGTATCTCTGGCTGCGTATCTATGTCTTCCAGAACCAGGCAATAT
>CLocus-23045_70
GAATGTAATCCAGAACGTCTTGCCAGAGGTCATGCAGGGTCTATGACTGTAAATTCAGGTCATCGAGTATCTCTGGCTGC
>CLocus-23055_0
TCACACACCCAAGTCGACCTATAATAATCAGCAGGGAAGTCCGGTAAAGGGGGGATGCGGGGGTCACGTAACCACGTGCG
>CLocus-23055_40
agcagccagcggccgtccagcagccagcCCGGAGAAGCTCTCACACACCCAAGTCGACCTATAATAATCAGCAGGGAAGT
>CLocus-23055_70
GTGGGGCGTACAccagccagactgtacccgagcagccagcggccgtccagcagccagcCCGGAGAAGCTCTCACACACCC
>CLocus-23258_0
AGCACTACACGCTCAGAAATAGAAAAGCAATGACGAAGAGAAAGGAAACAGTGAAAAAGAGCTCCAAGAATCCTCATACT
>CLocus-23258_40
TGTGCCGGTGTTTTGATCGGCAAGTTAAGAAAGAAATGAGAGCACTACACGCTCAGAAATAGAAAAGCAATGACGAAGAG
>CLocus-23258_70
CTGCAGCGGCTCTACTAGCACCAATATGCTTGTGCCGGTGTTTTGATCGGCAAGTTAAGAAAGAAATGAGAGCACTACAC
>CLocus-23338_0
GGAAAAGGCTGGTCTAGGTTTAGATAATGGCTAACCAGGAAGGATTAAGACTAAAGAAAGCTCGTAAGGTGGAAGGCTAC
>CLocus-23338_40
AGTTCTCATGGAGAGAAAGTGGAGCTGGCTGATCTGAAGGGGAAAAGGCTGGTCTAGGTTTAGATAATGGCTAACCAGGA
>CLocus-23338_70
GGTGACTTGGATAAAGGTAACATGAAAGAAAGTTCTCATGGAGAGAAAGTGGAGCTGGCTGATCTGAAGGGGAAAAGGCT
>CLocus-23346_0
GCTCTTCCACCAGCACTTGCTGTTAATTGATACTCTTCCTCACCCCACCTTACCCCCTCTGGGTACAAGACGCAGCCACG
>CLocus-23346_40
AGAGAGGGAGAGCTCTCACTGTTAAACTCACTATGGCAGAGCTCTTCCACCAGCACTTGCTGTTAATTGATACTCTTCCT
>CLocus-23346_70
GCCGGGTATAAGCAGTGAGGGAGAAGTGGGAGAGAGGGAGAGCTCTCACTGTTAAACTCACTATGGCAGAGCTCTTCCAC
>CLocus-23405_0
GCTGAAGATTTCTGATCTCAGCAGCAGACATCACAGCAACTCCCCCGCATGAGATCTTGTCGCAGGCTGTGGTAGCGCCT
>CLocus-23405_40
TGGGAGCTGAGGTCAGCCAGGTTGTCCTTCACATCCTGCAGCTGAAGATTTCTGATCTCAGCAGCAGACATCACAGCAAC
>CLocus-23405_70
CTTACCATAGCCTTGTCCATGCTCATGTCCTGGGAGCTGAGGTCAGCCAGGTTGTCCTTCACATCCTGCAGCTGAAGATT
>CLocus-23409_0
AGATTCTTCCTATAACTACCTCCCAGGAAAACTTTCCTAGAACGGCTTTCATTACATTTTCCTAGAGCAGCGTCCTACAA
>CLocus-23409_40
CAAACACAGCCTTCAGGATAACTTTTTAGAACAGGCTATGAGATTCTTCCTATAACTACCTCCCAGGAAAACTTTCCTAG
>CLocus-23409_70
AACATATTTTGGGACTTTAAGTGCTACATTCAAACACAGCCTTCAGGATAACTTTTTAGAACAGGCTATGAGATTCTTCC
>CLocus-23410_0
TATTCTGGAAGTAATCCTTGAGGGTGTACCAGGACGTTATCCTAGACGGTACTTCAAGAAAGCTATTTCTGGAAGCTGTT
>CLocus-23410_40
GCTGTGGCTGGATGCTATCTTGGTGACTGCTCATGAAAGTTATTCTGGAAGTAATCCTTGAGGGTGTACCAGGACGTTAT
>CLocus-23410_70
CTAAGCTGTTCCAGGCAAGTTGTCCTGGAGGCTGTGGCTGGATGCTATCTTGGTGACTGCTCATGAAAGTTATTCTGGAA
>CLocus-23438_0
AAAGCACCAACCAGCGCCTCGGGTCCTGGTGTTGACGGTGCGGGAGGCTTCTCCGCGCCCCACCAGGTTGATGGCTGCCA
>CLocus-23438_40
TACAGTCATCGACAACAGGAACTGAAATACAAGTAGGCATAAAGCACCAACCAGCGCCTCGGGTCCTGGTGTTGACGGTG
>CLocus-23438_70
ACGGGTATCTCAATCAGTCTAGTACAGGCTTACAGTCATCGACAACAGGAACTGAAATACAAGTAGGCATAAAGCACCAA
>CLocus-23447_0
CCCCAGGCTGTTGGCTGCCACACATTGGTACATTCCAGAGTCCCTTTCTGCCACACCAGCGATGGCCAGACTGTCCCGCC
>CLocus-23447_40
CCTAACCTCTGATGGAGAGCTGGATGGTCGCCTGGGCCTCCCCCAGGCTGTTGGCTGCCACACATTGGTACATTCCAGAG
>CLocus-23447_70
TAATAAATACTTTTTAGCAAACCAAAAAATCCTAACCTCTGATGGAGAGCTGGATGGTCGCCTGGGCCTCCCCCAGGCTG
>CLocus-23502_0
AAACCCTTTTGTGGCTGGCTTATAGCAGGGGATGGGAGGCTCtgtgagtgttgtgtgtgtgtgtgtgtTTACAATTTGTG
>CLocus-23502_40
GGGCGAGGACCCTCTACACTATTGCTGCAGACACATTCTGAAACCCTTTTGTGGCTGGCTTATAGCAGGGGATGGGAGGC
>CLocus-23502_70
GTGGAGTTGGTGTGAGAGGCTGGCCAGGCAGGGCGAGGACCCTCTACACTATTGCTGCAGACACATTCTGAAACCCTTTT
>CLocus-23712_0
GTAATTATCAAAATAAGGCGCCAAGCCGGGTTTTATGGTCTAAAATTATTATGCCTACTGATGAGAATTAGCAGAACCAA
>CLocus-23712_40
TAAGCCAGGACAGACGCAGACATGGCCCTTTATTGTCTAAGTAATTATCAAAATAAGGCGCCAAGCCGGGTTTTATGGTC
>CLocus-23712_70
ACATGAAGGTAACTTTTTATAAAGATTTGTTAAGCCAGGACAGACGCAGACATGGCCCTTTATTGTCTAAGTAATTATCA
>CLocus-23944_0
TTACCTTCGGTGACGTAGACGAGGACAAAGGCAGGCTCGACGTTGGGTGGTACACAAGAGTAGTTCCCAGAGTCCCAACT
>CLocus-23944_40
AGGAACTTTAGCCAGTGGTAACTAATAGGTGGGAGGAACCTTACCTTCGGTGACGTAGACGAGGACAAAGGCAGGCTCGA
>CLocus-23944_70
TTTGAGGGTCAGTGGTAACCTGTAGGGGGGAGGAACTTTAGCCAGTGGTAACTAATAGGTGGGAGGAACCTTACCTTCGG
>CLocus-23996_0
GCACAAGAACAACAGCCAACCAGTCATACCAATTTACACATGAAATCAGAAAAACTTACTTGCTAAATCTAGCAGGAAGA
>CLocus-23996_40
TTTCCACATTTTGAAGTGTTCACATTCACACAGCAATTGTGCACAAGAACAACAGCCAACCAGTCATACCAATTTACACA
>CLocus-23996_70
CATGTACCAACCAAGTCATGTTCATAATTATTTCCACATTTTGAAGTGTTCACATTCACACAGCAATTGTGCACAAGAAC
>CLocus-23997_0
GCCCTCCATCAATTTTCAACGCAAATTCTAGCAGCTCGCCCGGTAAGGGGATGTGTCTTCCAGCTGAATTCAATGGAGTG
>CLocus-23997_40
AAAGTAGATGGAGTGGTGGAGCCCAATGTGTCGGTGTCCCGCCCTCCATCAATTTTCAACGCAAATTCTAGCAGCTCGCC
>CLocus-23997_70
CAGCAGGAAAAGAGTAAGATAGTGGTTGAGAAAGTAGATGGAGTGGTGGAGCCCAATGTGTCGGTGTCCCGCCCTCCATC
>CLocus-24103_0
CTACCAACGCCGTCTCTGGTAGCAACACAAGACACGTTCCTAGAAAATATAAAGAAATCACTGAGGAAAAGGGAACCAGT
>CLocus-24103_40
CTAAGTTATTGACAAGGCAACTCAAGAACCCGTACAGACGCTACCAACGCCGTCTCTGGTAGCAACACAAGACACGTTCC
>CLocus-24103_70
AGACACTAATCAAAGCAATACAAGACATTTCTAAGTTATTGACAAGGCAACTCAAGAACCCGTACAGACGCTACCAACGC
>CLocus-24122_0
AGAGCCCCTGAACGGAAGAAGGAATAAATGCACCAGTTACAACAGCTATAAGACTAGGGCCCAAGAGCTAAAGCCCCCTC
>CLocus-24122_40
TATAAGGAGCTAAACTTACGTCTTCAAAAGCCAGATCAAGAGAGCCCCTGAACGGAAGAAGGAATAAATGCACCAGTTAC
>CLocus-24122_70
CCGAGACGGTCTATTCCAGACTATGGCAGATATAAGGAGCTAAACTTACGTCTTCAAAAGCCAGATCAAGAGAGCCCCTG
>CLocus-24170_0
TCAGATTTCTCGGTCAAGATTTCTTAGTCTTGTGTTCCGTCTTCAAACTTGTATACTACATCCAGTCTTGTGTTCCCTCT
>CLocus-24170_40
CACATTCTTGTTTTGTAATAAAATCTCTTTACTTATGACTTCAGATTTCTCGGTCAAGATTTCTTAGTCTTGTGTTCCGT
>CLocus-24170_70
CTGACGATACTTGATTGTCTAAAATCAAAACACATTCTTGTTTTGTAATAAAATCTCTTTACTTATGACTTCAGATTTCT
>CLocus-24300_0
CCATCCATTGAATAGGAACATGGCCAGCCAGGATGGGTGACATGCTGTACAGCACCAGTCACAGATCTTTTCAAACTCTT
>CLocus-24300_40
TATGAAAACAACCTTTCAGAGTAAAGCATACACTGCTGCTCCATCCATTGAATAGGAACATGGCCAGCCAGGATGGGTGA
>CLocus-24300_70
CTTTGAGTAATATGAAAGGCAGAATATGAATATGAAAACAACCTTTCAGAGTAAAGCATACACTGCTGCTCCATCCATTG
>CLocus-24425_0
GGTAAGATGGCCACAGGTTAATTTATACTATATTATTAGGCGGCAGAAAGCCAGTTTTTAATTTATTTAGTTTTTAAGTT
>CLocus-24425_40
CCTGACCTATGTCACACTTACCATCTGCTTGCCGGCCCCAGGTAAGATGGCCACAGGTTAATTTATACTATATTATTAGG
>CLocus-24431_0
TGGGTTCAGTGGGAATATCCATGGGATAGATAACAGAACCCACAGGGGTTCTGCCATCCCATGGGTCTGCAGAGAATGGC
>CLocus-24431_40
ACAGATGCTGCACAACCCTCAAACTTTCACATGGTGAGAGTGGGTTCAGTGGGAATATCCATGGGATAGATAACAGAACC
>CLocus-24431_70
AGGCAGAAGGAATGAACATCACCACAAGGCACAGATGCTGCACAACCCTCAAACTTTCACATGGTGAGAGTGGGTTCAGT
>CLocus-24574_0
AGTGAGAGCAGGCTCAAAAGAGATATCCATAGTATAATTGAGCATGTGGGGCTTTTCTAGGGACTGCAGGGTGAATGAGC
>CLocus-24574_40
ACATCACCAGGTGGCACGAACAACCCTCAAATTTGTATAAAGTGAGAGCAGGCTCAAAAGAGATATCCATAGTATAATTG
>CLocus-24574_70
CAGGCAGCATGGCAGAGGCAGAAGATATGAACATCACCAGGTGGCACGAACAACCCTCAAATTTGTATAAAGTGAGAGCA
>CLocus-24692_0
TATTTTTTCGTTTTCCGGCTGGTTCTTCAGGAGGGTACGCCACGCCGGCTTAGCCCAGAGGTGGCGAGAGTTGGTGTGCT
>CLocus-24692_40
CTGGCGCACTTATTGCTTGAAGGCCACAAGCAAGGTGATATATTTTTTCGTTTTCCGGCTGGTTCTTCAGGAGGGTACGC
>CLocus-24692_70
CCTCTTCAACATCCGTGGTTGATACGACGCCTGGCGCACTTATTGCTTGAAGGCCACAAGCAAGGTGATATATTTTTTCG
>CLocus-24711_0
TCAGCGTTAAATCAACGTTGATTTAATGTCGCATGAACGTCGTTGACACTGGGGAAGGGAGATGTTTGTTGGTAGGTTAG
>CLocus-24711_40
CTGGGCAAAAATAAGATCAATAACGTTAAATAACGTAGTTTCAGCGTTAAATCAACGTTGATTTAATGTCGCATGAACGT
>CLocus-24711_70
GGATCCATCACGAAATTGATTCAAGCCCTACTGGGCAAAAATAAGATCAATAACGTTAAATAACGTAGTTTCAGCGTTAA
>CLocus-24782_0
GTACATGGCGAGAGAGGGTTCAGCGGGGATATCCATTGGACCACTGAACCAGGAGTTTTCCTGGATCTGCAGGGAATGAC
>CLocus-24782_40
CATCGCTACGTGACACAGACGATGAACAAACCTTGAACTCGTACATGGCGAGAGAGGGTTCAGCGGGGATATCCATTGGA
>CLocus-24782_70
AGGCAGCATGGAAGAGGTAGAAGGTATGAGCATCGCTACGTGACACAGACGATGAACAAACCTTGAACTCGTACATGGCG
>CLocus-24810_0
GGCAGCGAGTCCATAGTCTATGACCTGGAAAGTATGTCAAAATTAGAACGTCAGGTCTGATATGAATTCAAAGCACAGGG
>CLocus-24810_40
TAAATACATCTATAAGCCAAGCCTTCCCGACCTCTATAATGGCAGCGAGTCCATAGTCTATGACCTGGAAAGTATGTCAA
>CLocus-24810_70
AATCACTCCGGGCTTGGCGCTTTCTCGAGATAAATACATCTATAAGCCAAGCCTTCCCGACCTCTATAATGGCAGCGAGT
>CLocus-24819_0
TGTTCATTAGATTGTGTATAATCTGGAACAATCCTAATTGTCGGGTATGACTCAATGTAGAAAAAGAGAGGATACAATGA
>CLocus-24819_40
AACATAGGAAAATATAGCATAAGATTATATAATTACATATTGTTCATTAGATTGTGTATAATCTGGAACAATCCTAATTG
>CLocus-24819_70
ACCTTCTTGAATCGAAAATTTTCTTGTATAAACATAGGAAAATATAGCATAAGATTATATAATTACATATTGTTCATTAG
>CLocus-24824_0
ATAACAATGTTAATCTGTTCAGTTTCTCATCTCACCACTTCTGCGAGAGGCTCGTTATGTGTCGGCGATGAGAGTTGTCA
>CLocus-24824_40
TCCTGGGCTGATTGCATGTTACTTCGGGCGGATCCTCTGCATAACAATGTTAATCTGTTCAGTTTCTCATCTCACCACTT
>CLocus-24824_70
TGAAGGGACCCATCAAGAACTGGACAGGATTCCTGGGCTGATTGCATGTTACTTCGGGCGGATCCTCTGCATAACAATGT
>CLocus-24825_0
TGAAAATAGTTTTTTCCGAACCTGTGTTCTTCCGTACCCATCTCCTGTCACTCGGTGATAGTCACCAGGGCTTCAGAGTG
>CLocus-24825_40
TTGCTCCTGTGATATTTCTTAATAACTTGTGCAACAGATCTGAAAATAGTTTTTTCCGAACCTGTGTTCTTCCGTACCCA
>CLocus-24825_70
CAAATCTGTGCTCGAAACGTCCCAGTGAGTTTGCTCCTGTGATATTTCTTAATAACTTGTGCAACAGATCTGAAAATAGT
>CLocus-24954_0
CTTATAAACCATAAATTTTACGTATATAGGTGACCAATTCGGTCGCTCGCACATCAAAAGACTCCCTGCATCTCAGGGAA
>CLocus-24954_40
TTGTATGTACAAGGGGCGCAACACCCCCTTACCTTCAAAACTTATAAACCATAAATTTTACGTATATAGGTGACCAATTC
>CLocus-25133_0
CACAAGCGTGACCCAGAGGCGCTTACCCAGATGTTGGTGAGAGTGAGAGACTCCCTGACGGTGATGCTGGAGGGGGAGGC
>CLocus-25133_40
TTAGTGTAAATGTTGTAAGAACTAGAGGCGCGTGAGTGTGCACAAGCGTGACCCAGAGGCGCTTACCCAGATGTTGGTGA
>CLocus-25133_70
ATTTACACTTACAGATCTGACAACTTGCTTTTAGTGTAAATGTTGTAAGAACTAGAGGCGCGTGAGTGTGCACAAGCGTG
>CLocus-25151_0
GCTGTAGTAGCAGAGGTTGAAGTGGTCAACGCAGGTCATGGTCCCCTCCCATGTGACCTTCATGGACACGCTGGTCACCT
>CLocus-25151_40
TTCACATCATCGAGGACAGGTCAGAGGGACTCACCTCCTGGCTGTAGTAGCAGAGGTTGAAGTGGTCAACGCAGGTCATG
>CLocus-25151_70
TCAATAAAATATTAAGGAGTTAAGAAAAGCTTCACATCATCGAGGACAGGTCAGAGGGACTCACCTCCTGGCTGTAGTAG
>CLocus-25291_0
ATTCATAATGAGAATTATGCAGAACATTGTAAATTTAACAAGTTATTCACAATGGTGCCAGTCCAATATCCTAGTTCCAG
>CLocus-25291_40
AAAGGCAGATCAAGATTACCGTCAACACAACAAATAATTCATTCATAATGAGAATTATGCAGAACATTGTAAATTTAACA
>CLocus-25291_70
ATTTGAAATACTGACTTTTAGGGATATGTTAAAGGCAGATCAAGATTACCGTCAACACAACAAATAATTCATTCATAATG
>CLocus-25303_0
ATCCCACCCTCCAACCCTTCCTCAGGATGTGCTCGTCTGAACTGTGGCTGATTCTTTGACTTCTGTTTCTTGCTTCACTT
>CLocus-25303_40
CAGTTTAATTTAGTTTTAGCTTCACTGGAAGGTGGTTATCATCCCACCCTCCAACCCTTCCTCAGGATGTGCTCGTCTGA
>CLocus-25303_70
TCACGGCCGGTGTGTCGAATGCTTCACCAGCAGTTTAATTTAGTTTTAGCTTCACTGGAAGGTGGTTATCATCCCACCCT
>CLocus-25324_0
CAATGACTTAATCTAGAGGGCTGTTGCTTGGAGCGACCCGTAGTCTACATGCGCGTTACAGCCCGGTTAGTCCGGCACTT
>CLocus-25324_40
GCGGGAGCGTTATTCCCGGAACCTACAACAGGTAAACGGACAATGACTTAATCTAGAGGGCTGTTGCTTGGAGCGACCCG
>CLocus-25324_70
TGACGAGACCACTAACCAGGAGACCTGGCCGCGGGAGCGTTATTCCCGGAACCTACAACAGGTAAACGGACAATGACTTA
>CLocus-25363_0
AGCCAACTCACCGTCTTCCTCAGTGGTACAGAAGACGGGTTCGCTTGGGGGTCCCTCGCCCACCCTGGTAAACGCTACCA
>CLocus-25363_40
CATTTTACTATGTCTGTGGATGAGACTAGGAGCGAACAGGAGCCAACTCACCGTCTTCCTCAGTGGTACAGAAGACGGGT
>CLocus-25363_70
GCCACACATTCAGCTGTGAACTTCTGGACACATTTTACTATGTCTGTGGATGAGACTAGGAGCGAACAGGAGCCAACTCA
>CLocus-25364_0
CCAGCCACAGAGCTGAGCGGAGAGACGACGTCCTCAGTGAGCGTGGCACTGCGGGGACTGCGGCCCTACACCAACTACTC
>CLocus-25364_40
GCTCCAGCAACACCTCCCTGAAGTGAACTCTCTTCTCTTCCCAGCCACAGAGCTGAGCGGAGAGACGACGTCCTCAGTGA
>CLocus-25364_70
ATAATCAACCATGCTACACAATAACCCACTGCTCCAGCAACACCTCCCTGAAGTGAACTCTCTTCTCTTCCCAGCCACAG
>CLocus-25415_0
TGCCCACTCAGAATTAAGTTGTACGTTTTAGGTTCAAAATTGTGTGTGTGCGCGCGCGTGCGGGCCCGCGCCTATTTGTA
>CLocus-25415_40
TCGTAGTTTAGTTATGCATGTTTATCTGTATGCATGAGACTGCCCACTCAGAATTAAGTTGTACGTTTTAGGTTCAAAAT
>CLocus-25415_70
GTACTATAATAAATTATGACTGAAAAGCAATCGTAGTTTAGTTATGCATGTTTATCTGTATGCATGAGACTGCCCACTCA
>CLocus-25416_0
AGGGTAAACAACCCGTGCGGTGCAGAGGTACACAGACTAGGTGAGAGAGAGAAGGAAGAGAGACGCACTACTAGAGCATA
>CLocus-25416_40
GGTAATATATTTCAACAAGCAAATGGGACTCAAGATTTCCAGGGTAAACAACCCGTGCGGTGCAGAGGTACACAGACTAG
>CLocus-25416_70
CCTTCATCAGCCTTCACTATACTACTAAAAGGTAATATATTTCAACAAGCAAATGGGACTCAAGATTTCCAGGGTAAACA
>CLocus-25457_0
CTGTATAGGCAGTACTTACGCCCAAGTGGCACACACTCCGGACAACATTGGTTTGGCAGCTGCAGTGCCACTTGGCCCTC
>CLocus-25457_40
GTAACAAATGAATGAAGTATTTGCTTGCTTATAACCCATACTGTATAGGCAGTACTTACGCCCAAGTGGCACACACTCCG
>CLocus-25457_70
ATAATGAAAAAATTTAAAAACTAATAGCAAGTAACAAATGAATGAAGTATTTGCTTGCTTATAACCCATACTGTATAGGC
>CLocus-25562_0
TCAACAACACGCCTGACAGGAAATCCATCAGCGCATTCCTTACAACGATAATTCTGCCCGCTCCTAAGCCGAGACACTTC
>CLocus-25562_40
CACATCTAAGCCCTGAAGAGTCGACGTAGATTCTCCAGGATCAACAACACGCCTGACAGGAAATCCATCAGCGCATTCCT
>CLocus-25562_70
CTAGCACTACGACCGGGATTCAGTAAAGATCACATCTAAGCCCTGAAGAGTCGACGTAGATTCTCCAGGATCAACAACAC
>CLocus-25658_0
CAACCAGGGACAACCGTGCCTTTGAACAGGGAACCCAAAAAACTGGATTGCCAGTGCATCCTGAGAAACAGAGTGGATGG
>CLocus-25658_40
AGACCGTAGGCTGTAAATGACGCTGGAATGACACAGGGTACAACCAGGGACAACCGTGCCTTTGAACAGGGAACCCAAAA
>CLocus-25658_70
TGAACCAGTGAACATTGTGGGCCTGAGGGTAGACCGTAGGCTGTAAATGACGCTGGAATGACACAGGGTACAACCAGGGA
>CLocus-25690_0
CTTTGACCTCCTACACGTTAAAGTAACGTAACCTGTACACGGTAACCTAGTATTATAACCATCTCTCAAGTGCCTGACTC
>CLocus-25690_40
CAAAGCCACTAACACGCATACCAGGTCCTTAACCTCTTATCTTTGACCTCCTACACGTTAAAGTAACGTAACCTGTACAC
>CLocus-25690_70
ATACATAACATTTGTGTCCTTACATTAAAGCAAAGCCACTAACACGCATACCAGGTCCTTAACCTCTTATCTTTGACCTC
>CLocus-25788_0
CCAACCAATGACCAGTCACAGTTCTGGTTCACCTGACCAATTGCTTTGCTTCGTTAGCAGTGAAGCGGCGGGTCACAGAC
>CLocus-25788_40
TAATAATATTGTTTTCAGCGTACATGTAACATTGCCTCTCCCAACCAATGACCAGTCACAGTTCTGGTTCACCTGACCAA
>CLocus-25788_70
TTCTTCAGGAGATACTAAGGGCTAACTATTTAATAATATTGTTTTCAGCGTACATGTAACATTGCCTCTCCCAACCAATG
>CLocus-25959_0
ATGATAGAGGAATAAGGCAGGAGTCACTGCATTCAACAATTAGCGAACATAAATGTGAGTTCGAAGAGCTAAAGCTTGAG
>CLocus-25959_40
GTTATAGAATCGAACTCCATTCAACAAGTCAAAAGTAGATATGATAGAGGAATAAGGCAGGAGTCACTGCATTCAACAAT
>CLocus-25959_70
AGTGGAAAAAGGAATGTACCGAATAATAAAGTTATAGAATCGAACTCCATTCAACAAGTCAAAAGTAGATATGATAGAGG
>CLocus-26052_0
ATGGTGACCCGTAGAGCACATGGAGAGCTAAACTAGAGGGCGTGCCAGTGACAAACTTTCTAAGCCAAGACGACGGAAGA
>CLocus-26052_40
GGGAGACTTCAACCCTGAAAAGATAGACTGGGAGAGCACCATGGTGACCCGTAGAGCACATGGAGAGCTAAACTAGAGGG
>CLocus-26053_0
TTCTATTAGGAATCCTCTCATTTCTTCATAGTTTCTCCCTTCGAAGTTAAAGTGTGTACGAGCTGGTTCATCATCTCATT
>CLocus-26053_40
ATCTTAAACAGCCCTTTTCCAGAGGTCTGTATCCTGGTATTTCTATTAGGAATCCTCTCATTTCTTCATAGTTTCTCCCT
>CLocus-26053_70
CTGGCACTTCTGGACGATGTAGTCCTTCATATCTTAAACAGCCCTTTTCCAGAGGTCTGTATCCTGGTATTTCTATTAGG
>CLocus-26080_0
GGTCTTGACCTCGTCACCCTCCAACTCCAGGCCAGGGTGGAACCTCACTATAATGTTGTTGACGAACACTCGACGCTCCA
>CLocus-26080_40
GCGGAGGTATGACCTTGGGACTCGGGTATCGGCAGATAATGGTCTTGACCTCGTCACCCTCCAACTCCAGGCCAGGGTGG
>CLocus-26080_70
AAACTTACACGATAGGGACAGGCGGTCCAGGCGGAGGTATGACCTTGGGACTCGGGTATCGGCAGATAATGGTCTTGACC
>CLocus-26083_0
GCAGGTCTTGTGTGAGTGAATATAACTGGTGCTTACAAAGGACGGTGACGTGTGCTGGAGGGCACAAAGGAGGCGCTCGA
>CLocus-26083_40
AATCAAACGCAACAGGCGCTGGAGTGGTAGACTAATTTCTGCAGGTCTTGTGTGAGTGAATATAACTGGTGCTTACAAAG
>CLocus-26083_70
CACAAGTGTATCATGCTAATATTATTAACAAATCAAACGCAACAGGCGCTGGAGTGGTAGACTAATTTCTGCAGGTCTTG
>CLocus-26143_0
ATGAGCGTACTGACAGCGTCCTTGTCAAGCCTGGTGAAGGCTCTTCTGATTGGATGCTGATGTATACTCACCTATTTGTG
>CLocus-26143_40
TTTGCAATTATCATTTCCTCCTCAGGAAGCTTAATGGTGTATGAGCGTACTGACAGCGTCCTTGTCAAGCCTGGTGAAGG
>CLocus-26143_70
TCTTCCTGAAAATCTTCAACTTTATGATTCTTTGCAATTATCATTTCCTCCTCAGGAAGCTTAATGGTGTATGAGCGTAC
>CLocus-26236_0
CTAAGACAGGTTGACGAGCGGGTCTTAAACATCAGGTCCTTCATATCCCACCCCCTTCACCACCTGTGGGCGTCCAGCAG
>CLocus-26236_40
ACGAATGCGTCCGTGGGGGTCAGTCGCTGGCTGGAAGAGCCTAAGACAGGTTGACGAGCGGGTCTTAAACATCAGGTCCT
>CLocus-26236_70
TATCTCAACCACATAGTATTGTTAAAATTGACGAATGCGTCCGTGGGGGTCAGTCGCTGGCTGGAAGAGCCTAAGACAGG
>CLocus-26247_0
TGCTGTAACGCATCGATGATAAGCGCATTTTATATGACGATGACACAGGTTAGCCTAATGAATGGTGTTTGACAAGTGCG
>CLocus-26247_40
CAGAAAATATTTACGATTCACCGCATTCAATGCTTTGGTATGCTGTAACGCATCGATGATAAGCGCATTTTATATGACGA
>CLocus-26247_70
CCCCTTGGCTACACCTCCTTAAGTCTTTACCAGAAAATATTTACGATTCACCGCATTCAATGCTTTGGTATGCTGTAACG
>CLocus-26419_0
TATTTTATTAAATTCATTTTAACAATTATTTGTTTAATTCTCCAGGATGAAGGAAGTGAGGTGGTGCTTGGCCTGAGCCA
>CLocus-26419_40
GCAATGCTACACCAACAAATGTGTACTGCGTGTATGAATGTATTTTATTAAATTCATTTTAACAATTATTTGTTTAATTC
>CLocus-26419_70
AAGGATCCCTTATCCCTGGGGCCAAGCGCCGCAATGCTACACCAACAAATGTGTACTGCGTGTATGAATGTATTTTATTA
>CLocus-26455_0
ACTGCTGAGTCGCATACAGTTTTAAAGCATTGCGAAAAGACATATAAACCGTTTTACCTTCTCGAAGAGCTCGATGCAGG
>CLocus-26455_40
ATCCTATATGAAGTTTCTCAAGTGACTTCATAACCTCAACACTGCTGAGTCGCATACAGTTTTAAAGCATTGCGAAAAGA
>CLocus-26455_70
CACAAAGGAAATGTATTTTACTAAATTGGAATCCTATATGAAGTTTCTCAAGTGACTTCATAACCTCAACACTGCTGAGT
>CLocus-26465_0
TAGGCCGTACCTGGTGACCTTGTGACCTCTTGGTGATCCCTGGCAGCCCTTGGTGACCTCCGTCAATGACCCACCAACAC
>CLocus-26465_40
CTCCACTACAACGGCGGGGACAAGGTACGTGTACCGCTGTTAGGCCGTACCTGGTGACCTTGTGACCTCTTGGTGATCCC
>CLocus-26465_70
CACCTCCGGGAACAGATCTTCCCGCTCCTCCTCCACTACAACGGCGGGGACAAGGTACGTGTACCGCTGTTAGGCCGTAC
>CLocus-26517_0
GATGGCCGTATATTGTACTTGGGGTAGTTATGATAGCCATTAAGGCACTTATAGTGCAGTATTGGTCATACCTTAGGACA
>CLocus-26517_40
CCTTCCTCCACATGTCATGATGATGGCATTAGCCTATTGTGATGGCCGTATATTGTACTTGGGGTAGTTATGATAGCCAT
>CLocus-26517_70
CAGTTTCTGTGTGCTTTTCTCCTACTGCTCCCTTCCTCCACATGTCATGATGATGGCATTAGCCTATTGTGATGGCCGTA
>CLocus-26595_0
CTGCTTTTCTGGTTAGGTTTGGGCGTTGAATTTACAACGTTGTAGCAGAGTGAGAGAATGTGGTGTGTAGGATACACACT
>CLocus-26595_40
TTTTACGCCTCGATTAATTGAGGTGAGTGGCTTGGGTTTCCTGCTTTTCTGGTTAGGTTTGGGCGTTGAATTTACAACGT
>CLocus-26595_70
GAAAGTAGTGGCTCGCAAAAATACTGAATTTTTTACGCCTCGATTAATTGAGGTGAGTGGCTTGGGTTTCCTGCTTTTCT
>CLocus-26688_0
TGCCAGACTGGCAGTGGGAAATTTGGTAGGGGCCTTGTATGGCGATTTCATTTCATTCCATAGAAATTAAGGATCCTGAC
>CLocus-26688_40
GCCTTCTGTTCTGTTGGCTGTGAGGGGTATAGCACAAGGTTGCCAGACTGGCAGTGGGAAATTTGGTAGGGGCCTTGTAT
>CLocus-26688_70
GGAGACTGGGAAGTGTGTAGACAAAGCACTGCCTTCTGTTCTGTTGGCTGTGAGGGGTATAGCACAAGGTTGCCAGACTG
>CLocus-26693_0
GACAGTGCTGCAGAACCTGGGTCCTTTAACGTAGGCTGTGCGTTTTCCAGCACAATGCTGCACCAGACTTTTTACTCGGT
>CLocus-26693_40
TGTGAAGTCTGTCGTGAGACTGCCTGACGATGTTCTTAACGACAGTGCTGCAGAACCTGGGTCCTTTAACGTAGGCTGTG
>CLocus-26693_70
GAATAAATTCCTGAAACGAATCCCTACAACTGTGAAGTCTGTCGTGAGACTGCCTGACGATGTTCTTAACGACAGTGCTG
>CLocus-26729_0
CCTACAGCGCCTCAAACATAATGTGGAACAGGTTCTCAGCTTATCATTGTACATTATGCAAGAGCAGCGAGGCGATGTCA
>CLocus-26729_40
CTGCTGTTCTACATTATTAACCCCCCACTTAACGTATAGGCCTACAGCGCCTCAAACATAATGTGGAACAGGTTCTCAGC
>CLocus-26729_70
ACACTGACGAACCACCATCCCTAGTGACGACTGCTGTTCTACATTATTAACCCCCCACTTAACGTATAGGCCTACAGCGC
>CLocus-26730_0
CCGACCAGCATTTTCCCGCCAGCTCTCCTTCCCCTCCAATCAAATCTATTGTTTTGAGCATAATATGAAGCATTCCGTCT
>CLocus-26730_40
CCCAGGAAGCCACTGCAGCGCTGTGAGAATCCACCAATCACCGACCAGCATTTTCCCGCCAGCTCTCCTTCCCCTCCAAT
>CLocus-26730_70
TCGAGCCCGGGTCTCCAGGAGCCAATTAGACCCAGGAAGCCACTGCAGCGCTGTGAGAATCCACCAATCACCGACCAGCA
>CLocus-26774_0
CAGTTGATGTCACGTCAAGTTGGTGCTGTTTACACTTTCAACCCTGAAGCACACCTCTCAAACCTGAAGCTCAACTCAAA
>CLocus-26774_40
GCTACAAACTGGGTTGTTGCAGATGTAGTTTGGCCTTTGTCAGTTGATGTCACGTCAAGTTGGTGCTGTTTACACTTTCA
>CLocus-26774_70
GTCTCTGGTCTACCTGTCTTTAAGCCACTAGCTACAAACTGGGTTGTTGCAGATGTAGTTTGGCCTTTGTCAGTTGATGT
>CLocus-26941_0
AGCAACAACAGGTAAGCGAAGGTCAGAAAAAGAAGGTGCAGACACCTGGGAGAGCAGAACACCATGCGGGACCTACAAAT
>CLocus-26941_40
CACCAATCAAGAAAGGCCTTGGCAATCCAGGGAAAACTTGAGCAACAACAGGTAAGCGAAGGTCAGAAAAAGAAGGTGCA
>CLocus-26941_70
GAGCTAGGGTGTGACTAATAGGGCCAGGAACACCAATCAAGAAAGGCCTTGGCAATCCAGGGAAAACTTGAGCAACAACA
>CLocus-26964_0
TACctgtcttcctgtctgtctgtctCCTTTCCAAGGCTTTATTGAGGCATATCTGCAACGTTCAGGTGACCTGGAAGTGA
>CLocus-26964_40
TTTATACCCGAGTGCCTGCTGTCTCTTACGCGGGATTTACTACctgtcttcctgtctgtctgtctCCTTTCCAAGGCTTT
>CLocus-26964_70
GTCTGTCAGCTCGACAGTTTATCTGTCAATTTTATACCCGAGTGCCTGCTGTCTCTTACGCGGGATTTACTACctgtctt
>CLocus-26985_0
TGAAGAAAGAATGGAAAAGCTAGACCGTCGCTAGAAAAGAGGGGAGAGACACGAGGCAAGACATGACTGCAGACATAATA
>CLocus-26985_40
TTGCAACGCGGTGTATTCCAAAACTGCGATGGTTGGGTTATGAAGAAAGAATGGAAAAGCTAGACCGTCGCTAGAAAAGA
>CLocus-26985_70
CACACAAGAATCTAGAAAAGATTCAGCGGTTTGCAACGCGGTGTATTCCAAAACTGCGATGGTTGGGTTATGAAGAAAGA
>CLocus-27069_0
TGACGTAGTCGGCGCTGACGTAGATCCGCAGGTCCAGCAGGTCGTAGAGGAGGTCCTCCATCTGGCCTGGGAGTGGGGTG
>CLocus-27069_40
GCGGGCTGTTAGGGAGGGCATTATGTCCAGGGGATCTTCTTGACGTAGTCGGCGCTGACGTAGATCCGCAGGTCCAGCAG
>CLocus-27069_70
AGAAGGCCCTGTCACTCACCTTTGAGATAAGCGGGCTGTTAGGGAGGGCATTATGTCCAGGGGATCTTCTTGACGTAGTC
>CLocus-27402_0
TTAAACCAAGAGACATGGTCGTCGACGAACAGGAGCACGCAGTGGAAGGGTCGTAGATCTACCGACACCGACGACTACTA
>CLocus-27402_40
TCCACAGCAGAGAGACGACTCTGTGATGTCTATCTTGGGGTTAAACCAAGAGACATGGTCGTCGACGAACAGGAGCACGC
>CLocus-27402_70
CCAAATTTACGAATCTGATGTGGTTCATGATCCACAGCAGAGAGACGACTCTGTGATGTCTATCTTGGGGTTAAACCAAG
>CLocus-27403_0
GATGGTGAGTGCAGGGCCTGTCGGATCAGGTAGCAGGGCCTCAGGATCGTCCCTATCTACACCTTCCAGTACCTCCTCCT
>CLocus-27403_40
TACGATGACGAATGCTGGAGTGCTGAAGTCGCTTCTCGAGGATGGTGAGTGCAGGGCCTGTCGGATCAGGTAGCAGGGCC
>CLocus-27403_70
TTCTTGTACGGACGAAGTTTTTCCTAGATTTACGATGACGAATGCTGGAGTGCTGAAGTCGCTTCTCGAGGATGGTGAGT
>CLocus-27463_0
TAACAGTCCTGGTAATAAATTTCTAACAAGAATGTTGTTGACGCCATGGATCTAATTGGCCTGGTGCCAACCTTACGCCA
>CLocus-27463_40
CTATAGTTAAGGTAGCTATTGCTATATTACCAGAGGACCTTAACAGTCCTGGTAATAAATTTCTAACAAGAATGTTGTTG
>CLocus-27463_70
GAACATTTCCAGTCGGTGGTTTCCCTGGGACTATAGTTAAGGTAGCTATTGCTATATTACCAGAGGACCTTAACAGTCCT
>CLocus-27650_0
TAGGTCAGCAGGATGGATCATGTTCAGTCAGGCAGGACAACATATAGGCATTGGCACTACAAAGTAAGTTTTACAAGGTC
>CLocus-27650_40
TGAGCTGTTTCATTTGGCTGCTCACAAAGGTAAGGTTCACTAGGTCAGCAGGATGGATCATGTTCAGTCAGGCAGGACAA
>CLocus-27650_70
GCATTAAAACCAGATATTTTGTGCATTTTCTGAGCTGTTTCATTTGGCTGCTCACAAAGGTAAGGTTCACTAGGTCAGCA
>CLocus-27670_0
TCGCTTATCTGACTGCCTGGTCGGTACAACTGTGAAGAGCCTTGTGGTGGGTGTTGGTACGCCGGGGACCTCAAGCATCA
>CLocus-27670_40
TAACACAATCGAGCGAAGAAGAAAATAATGTTAGGGAAAGTCGCTTATCTGACTGCCTGGTCGGTACAACTGTGAAGAGC
>CLocus-27670_70
TCTCCAGTAATATTGACATTCCTCCTAAACTAACACAATCGAGCGAAGAAGAAAATAATGTTAGGGAAAGTCGCTTATCT
>CLocus-27712_0
ATTGGTGGCCCCCCTGTAGCTAGCAGCATTGAGATGCTTCCCACCTTGAAGTCACATCAGCCCTAGCTGTTCCTTAAAAA
>CLocus-27712_40
ATTGTAATGAAATGCCTCTATCTTGAAAGGACTGGGGTGCATTGGTGGCCCCCCTGTAGCTAGCAGCATTGAGATGCTTC
>CLocus-27712_70
TGGTAAATATAAATTTATTTGAATAACAGTATTGTAATGAAATGCCTCTATCTTGAAAGGACTGGGGTGCATTGGTGGCC
>CLocus-27726_0
CATGTATCTTGCATTGAGGACCCGCTGAGCCAGCCACCACTCTTCCATCAAAGTTGTTTGTGTGTACTTACCTATTTGTG
>CLocus-27726_40
ATGTTAATGAAACCACCAGAGTGTGTGATGGCTGGCGCTCCATGTATCTTGCATTGAGGACCCGCTGAGCCAGCCACCAC
>CLocus-27726_70
GGGGAGGTGATGATAAATCCATAGTGGTGAATGTTAATGAAACCACCAGAGTGTGTGATGGCTGGCGCTCCATGTATCTT
>CLocus-27727_0
GAATAGACATTCTGATTTGTAGATATATAAGATAAGATACAAGTCTGCATGTATGTGCGAATGTGTATTTACTATTTGCA
>CLocus-27727_40
AATGCATGAGGCTGGCCCCAAGCATCTGGCCTCCAACCTCGAATAGACATTCTGATTTGTAGATATATAAGATAAGATAC
>CLocus-27727_70
GGGGATGTAACCAATAGCAATCACTGTGGAAATGCATGAGGCTGGCCCCAAGCATCTGGCCTCCAACCTCGAATAGACAT
>CLocus-27815_0
TCCTGCAAAATGACATGCAGTGAGAGCAGGTTCTGAGGGAATATCCCCAGAACCATCTAACCTGCTGGTGTTTTTCAGAG
>CLocus-27815_40
AGACAGACCAAACATTGCCACATGGCATGGATGACAAGCATCCTGCAAAATGACATGCAGTGAGAGCAGGTTCTGAGGGA
>CLocus-27815_70
TCACTGACCCAACAAGCAGTACGCAGAGGCAGACAGACCAAACATTGCCACATGGCATGGATGACAAGCATCCTGCAAAA
>CLocus-27923_0
AATAACCTGGGAATAAATCACAGCCAAACCCCTGGTACTACAGGTCGTCTGATGACATAAGCCACGCCCACTGAGTCATC
>CLocus-27923_40
TGTGTTGTAGGAATACCAGCACCTAGTGTGGTTGTAACACAATAACCTGGGAATAAATCACAGCCAAACCCCTGGTACTA
>CLocus-27923_70
TGTGTGTTGTAGGGATACCAGCACCTAGTGTGTGTTGTAGGAATACCAGCACCTAGTGTGGTTGTAACACAATAACCTGG
>CLocus-27934_0
GCTTTTCCTTTGACTTCGGGTAGTTTGGTTGCCTGCATCGACATGGTTTACTGGCATAGAGGTCCTCAGTGTCTGGGATT
>CLocus-27934_40
CCTAGGGTATGTATGGTTGAACACCCTTTCTGCCCCCACAGCTTTTCCTTTGACTTCGGGTAGTTTGGTTGCCTGCATCG
>CLocus-27934_70
GAGGTTTGGCATTTTGCCTTATTGGGCTTGCCTAGGGTATGTATGGTTGAACACCCTTTCTGCCCCCACAGCTTTTCCTT
>CLocus-27937_0
TGAAGGAAGAGGGGTGGAGGTTGTCTCTTACATCAACTAGTACAGAGCCACCTTGCTGAACCCCTGAACTGTGCAACGCA
>CLocus-27937_40
atGCCAACTTTTTTCAATCATGTACAAGATAAGGTAAAAGTGAAGGAAGAGGGGTGGAGGTTGTCTCTTACATCAACTAG
>CLocus-27937_70
aaattaaaaaataaataaatgaataaataaatGCCAACTTTTTTCAATCATGTACAAGATAAGGTAAAAGTGAAGGAAGA
>CLocus-28042_0
GGTGTTGGTGTAGCGGGGAGATGTATCGAGTACCGGGCGGGAATCTTCCGTCAAGTGGGTCTCTGGATCGCCACCCTCCG
>CLocus-28042_40
AAACTTAAGATTGGCGCCACTCAACAGAGATCAAATGTGAGGTGTTGGTGTAGCGGGGAGATGTATCGAGTACCGGGCGG
>CLocus-28042_70
CTGGTATGCTTGAATGGGAAAACTCATCTAAAACTTAAGATTGGCGCCACTCAACAGAGATCAAATGTGAGGTGTTGGTG
>CLocus-28048_0
AAGTTATTTATCCAACAGATGTCATCTGTAGTGTTGCAAAGATTCGCAGGGGTGTAAACAAGAGACTTTGAACTAGACAA
>CLocus-28048_40
GAACCCGCAAGAATGTATGCATGATTTTTCTTTATATAAGAAGTTATTTATCCAACAGATGTCATCTGTAGTGTTGCAAA
>CLocus-28048_70
GGCACTGCATCCCAGAAAATAATTCTTAATGAACCCGCAAGAATGTATGCATGATTTTTCTTTATATAAGAAGTTATTTA
>CLocus-28079_0
ATGGCGGTCACCTCTGACCCGCGACCATCAACCAGGCTGCTCTGGCTTTCAGAGAGAGAGAGGAATCCAAGTCACCGTGA
>CLocus-28079_40
AATCAGTGACTGTCTTGTTCAGCACGCGTAGAGAACCAAGATGGCGGTCACCTCTGACCCGCGACCATCAACCAGGCTGC
>CLocus-28079_70
GTTGAATACAGTAACCCACTCAATACAGTGAATCAGTGACTGTCTTGTTCAGCACGCGTAGAGAACCAAGATGGCGGTCA
>CLocus-28180_0
TCAAGAGAAATAGTGCAATTTTGCAAATGTGATATATAGAGAGGCAGTGTATGAGAGGAATAGTGTATTTACTATTTATG
>CLocus-28180_40
GTAGACGCGAATAAGTGAGAACAAATACGTGCGTACAGGCTCAAGAGAAATAGTGCAATTTTGCAAATGTGATATATAGA
>CLocus-28180_70
GGTGGGGTCCAGGAGCAATATCTCTGTCCTGTAGACGCGAATAAGTGAGAACAAATACGTGCGTACAGGCTCAAGAGAAA
>CLocus-28250_0
GCCACCCAGCAGCACAACGAACACCCCGCCTACATTAGACAGGTTCAGCTCACTCGCCATGCTGCTTCCGCCCGCCTCCT
>CLocus-28250_40
GGATGAACTCTCCCATGGCGACGACGAGGGCGAGGCCCATGCCACCCAGCAGCACAACGAACACCCCGCCTACATTAGAC
>CLocus-28250_70
GGTCATCCTTGGCGATGTCCCAGCACTCGAGGATGAACTCTCCCATGGCGACGACGAGGGCGAGGCCCATGCCACCCAGC
>CLocus-28256_0
CGAGATGTACCTACAAGAGATTATGCGAGTTCTACTCCAGGCTCGACTTGCGAGAGCTTGGTCCAACACTGTTGCTTGGC
>CLocus-28256_40
ATCACCTCGCCAATCTAAAAATTTGCCTCTCTTCACACTCCGAGATGTACCTACAAGAGATTATGCGAGTTCTACTCCAG
>CLocus-28256_70
ACTCATTTTGTCTAATAACTTTGTTCTAGAATCACCTCGCCAATCTAAAAATTTGCCTCTCTTCACACTCCGAGATGTAC
>CLocus-28341_0
AGCTTGCATGTTGACAGAGCAGACTCGACAAGTCAAACCATAACAAACTATGCCGTAGACTCACAAGAGAATTACCATAG
>CLocus-28341_40
GAGAGTGATTGCCAGCCAGTAGAATGATGACAAGCACACAAGCTTGCATGTTGACAGAGCAGACTCGACAAGTCAAACCA
>CLocus-28341_70
ACCCAAGAGGCAACTTGGTGGAGGCAGAGAGAGAGTGATTGCCAGCCAGTAGAATGATGACAAGCACACAAGCTTGCATG
>CLocus-28342_0
TAGCCATGTTTTTTAGACTGTTTGGTGCCAGTTCTTCTGGTAAGTGTGTGTGTTGCCTGGGTGTCCTGCTACAGTCACCA
>CLocus-28342_40
ACTTTGTTCAAGTCTAAGAGCACACTGCAGATGCCTGTTGTAGCCATGTTTTTTAGACTGTTTGGTGCCAGTTCTTCTGG
>CLocus-28342_70
GCTTTAAGCTGTGCACTAGAGTTCGTGCGCACTTTGTTCAAGTCTAAGAGCACACTGCAGATGCCTGTTGTAGCCATGTT
>CLocus-28369_0
TCTGGTGCTCTCCTGCGGCCACACCTTTTGTCGCACCTGCATCACCAGCGTTATGACGACCGGTAACTGCCTCTGCCCAA
>CLocus-28369_70
GAAGCCGGATGGAGGAGGCTGTGTCTTGTGGATGCTGCTCGGAGGTGTACGAGAAGGGGCCCCACGAGCCTCTGGTGCTC
>CLocus-28409_0
TTCCCTTTGTCTTACATAACCATAGTCGTGCAACCCAGTTCCAGAGACTAGCCTTTACCAATAAATTATTTGTTTTCTCA
>CLocus-28409_40
GTACCACATTACATACAGTAATTTACAAGCATCATCATCATTCCCTTTGTCTTACATAACCATAGTCGTGCAACCCAGTT
>CLocus-28409_70
GAAATGCAGTGGGAAGTGAGATCAAGGATCGTACCACATTACATACAGTAATTTACAAGCATCATCATCATTCCCTTTGT
>CLocus-28537_0
ACTGTTGTATATTGTTAATTTTATTCATGTTAATTCGTGTCATTCATGTTAATTGTTTAACTCCTCAACTACGCAATGCA
>CLocus-28537_40
AGAGTTATCATCATGTTGAAACAGTATATCAATGTTATTGACTGTTGTATATTGTTAATTTTATTCATGTTAATTCGTGT
>CLocus-28537_70
CTACATGCAGGCTGCCTGTCCCCACCAATAAGAGTTATCATCATGTTGAAACAGTATATCAATGTTATTGACTGTTGTAT
>CLocus-28742_0
ACAATGCAACCAGGGTTATTTCATCGATGGTGCTCATTGTAACCAGCATTGTCTTTAGGTATAGTGTAAGATTTAAAACT
>CLocus-28742_40
AAAGGGCAAGAAATCAAACCCAATCTAGCTCTTAAACTGCACAATGCAACCAGGGTTATTTCATCGATGGTGCTCATTGT
>CLocus-28742_70
GAAAGAGAAGAGAAAGGGGAAAGGCAGCCAAAAGGGCAAGAAATCAAACCCAATCTAGCTCTTAAACTGCACAATGCAAC
>CLocus-28857_0
AGTTGAATGCAGCCTTCAGCCTCAGTGAAACACAAAATGAGGTACACAAACCTCTCCTGGCACTCAGTAACTGGCCATTC
>CLocus-28857_40
ATGACCAAAAGTAACAGAAACACCATATTAAACCCAAGATAGTTGAATGCAGCCTTCAGCCTCAGTGAAACACAAAATGA
>CLocus-28857_70
CAGGAACTCTAGAATCCAGCACCAACAGGGATGACCAAAAGTAACAGAAACACCATATTAAACCCAAGATAGTTGAATGC
>CLocus-28891_0
GCTTTTACTGGCTATATCATCTCGCTGGTTGGTCCGTCAGCAGGGGTTGATGGCCGGGGCCAGGTCTTGGGGAAACACCA
>CLocus-28891_40
TGGCGCTGCGACCGAGGGGAGGAGATGGCTGCGATTAGGGGCTTTTACTGGCTATATCATCTCGCTGGTTGGTCCGTCAG
>CLocus-28891_70
GGAGTGAAGATATTAAGACCTGGGGATTATTGGCGCTGCGACCGAGGGGAGGAGATGGCTGCGATTAGGGGCTTTTACTG
>CLocus-28999_0
GAATAATGCTCCGACGAGGTTCTTTTCTCGGAACTCCTGGAGGAGCCAGGTCTCCGTGAAGGGCATGTCCATTTTAGCTT
>CLocus-28999_40
CCTCTGGCTCAAAGAGCACCATAGGCACCAGCATCATGGCGAATAATGCTCCGACGAGGTTCTTTTCTCGGAACTCCTGG
>CLocus-28999_70
TGTTATCATCTCCTGACATGTCAGGAACGTCCTCTGGCTCAAAGAGCACCATAGGCACCAGCATCATGGCGAATAATGCT
>CLocus-29001_0
TTTCTTCCTTGAACCCATTAGCTTATTCACAAACAATTTCTTACCACCTCCATTTCCAGGCAGGTAATAAAGCCTGCCGT
>CLocus-29001_40
TTCTCCTCTTTCCTTTTTTACCCGTCCTCCTCCCCGTCTATTTCTTCCTTGAACCCATTAGCTTATTCACAAACAATTTC
>CLocus-29001_70
CTTAGCTTCTCTCTCTCTCCTTCGTATCCGTTCTCCTCTTTCCTTTTTTACCCGTCCTCCTCCCCGTCTATTTCTTCCTT
>CLocus-29017_0
TGTTTGGCCATGCTTGTCGGCGGCACCCTCAGACAGAGCTACAAGCTGCAGGAGGTCGGAACCCCTTCAAGAGAACCCCA
>CLocus-29017_40
GGGTGTGATGTGCTCTGGGGGTGGCCCAGGATGTCTGGCGTGTTTGGCCATGCTTGTCGGCGGCACCCTCAGACAGAGCT
>CLocus-29017_70
CACTTGTGATGTGTGGGGGGGCCCCGGCAAGGGTGTGATGTGCTCTGGGGGTGGCCCAGGATGTCTGGCGTGTTTGGCCA
>CLocus-29020_0
GTGAGGCGTGTGTGGCAAATTCAgaggaggaggaggaggtggCCGTGGTAATTAGCGTATAGGAACTGACGAAAACAATT
>CLocus-29020_40
AGCCCCGAAATCATCTCAAGATAACCTCAAGAAGTATTGTGTGAGGCGTGTGTGGCAAATTCAgaggaggaggaggaggt
>CLocus-29291_0
ACAACCAAACTAGCGTGTGACTTGGAAAGTAACTCGCTTAAAATGTGTGGTTTGTGGGTTTGTATTTCTTACTATTTACG
>CLocus-29291_40
AAGTTTCCGTGTGTTAGTGACCCCAGTGAGAGTGGAAAAAACAACCAAACTAGCGTGTGACTTGGAAAGTAACTCGCTTA
>CLocus-29291_70
CTACAGATGCTCCAGTGGAATAAACAGTTCAAGTTTCCGTGTGTTAGTGACCCCAGTGAGAGTGGAAAAAACAACCAAAC
>CLocus-29298_0
GGGTCCAGTTTTCCCTTGTGACCTTTTGTCAGTCGGGTGTTATATAGCTGTCACTGGTCCAGTTATACTGCTCAAGGACT
>CLocus-29298_40
GAGAGATTAATGCGTTGCCAACGTATTCCGCGCTTCCTTGGGGTCCAGTTTTCCCTTGTGACCTTTTGTCAGTCGGGTGT
>CLocus-29298_70
ATACTTGAGCCGATTCCTCCGCAGTGATTTGAGAGATTAATGCGTTGCCAACGTATTCCGCGCTTCCTTGGGGTCCAGTT
>CLocus-29303_0
CTTGGGTGACCAGCAGCATGGAGGTCACCCACGCATGGGTGACCTCCATGCAGCATGGGGTCAAGAGCTGAAGCACCGAC
>CLocus-29303_40
GCTGCCTCTATCCCAAATTATAATAGTTATAAGCCATTACCTTGGGTGACCAGCAGCATGGAGGTCACCCACGCATGGGT
>CLocus-29303_70
AGCGAAAGCCACCAATATCAGGTACTGGAAGCTGCCTCTATCCCAAATTATAATAGTTATAAGCCATTACCTTGGGTGAC
>CLocus-29309_0
TTACGGTGGTTGGACAAGTGCGTTTCCTTGACATTGCAAATGCAGCAAACGGTGCATTATTGCATATTGGAATGCAGGGA
>CLocus-29309_40
ATAGCGCAGTTATCGTGTGTGTGTGTGTACCTAATTGTACTTACGGTGGTTGGACAAGTGCGTTTCCTTGACATTGCAAA
>CLocus-29309_70
ATCCCTTATTTAAATATTTATGGCCAAGACATAGCGCAGTTATCGTGTGTGTGTGTGTACCTAATTGTACTTACGGTGGT
>CLocus-29310_0
TAAGAAGTGGCACCGTGACGATCAGATCAAGATGAAAATCAGAGGAACCATCTCTCTGCCTTCATCAACGGAGACATCTG
>CLocus-29310_40
GAAGGTCAAAACACCGAACAAATTGTAGTGTTAACCTAATTAAGAAGTGGCACCGTGACGATCAGATCAAGATGAAAATC
>CLocus-29310_70
AGCCGAAGGAATTGGTGCTGCAATACATGCGAAGGTCAAAACACCGAACAAATTGTAGTGTTAACCTAATTAAGAAGTGG
>CLocus-29550_0
ATTGAAGAAAAGTTCGCCTGGAGTCTTTACTTTAGACGACCGATGCCTGAAGAGCCATGGCCCAAGCACTGAAGCTCGAC
>CLocus-29550_40
TATATAAAAATAAATTCCAACTACAATTTCAACAGTAAATATTGAAGAAAAGTTCGCCTGGAGTCTTTACTTTAGACGAC
>CLocus-29689_0
CAATCTATTCAAATGCAGCATGAACCAGAACTGGTAACCAATAGATTGGAAGCTGACACAAACTGGAACTTTGAATCACA
>CLocus-29689_40
AAGGGGAAACAATCCCATCACCTGCAGACCAAGGAAAATGCAATCTATTCAAATGCAGCATGAACCAGAACTGGTAACCA
>CLocus-29689_70
CAACATAGGTAGAAGCAGCTGAACCAGAGAAAGGGGAAACAATCCCATCACCTGCAGACCAAGGAAAATGCAATCTATTC
>CLocus-29707_0
GCCCGTGGTGTTTAGGGGACCTGGAATTTAAAGTATTGATGATCTTCATCCATACTCGGTCCGCACATCCTCTTCCTTCA
>CLocus-29707_40
ACTTTCGTGGCATATTGATCGGCTAGAAGCCTCGGACTTGGCCCGTGGTGTTTAGGGGACCTGGAATTTAAAGTATTGAT
>CLocus-29707_70
CACTTTATGGGCTCGGTTTGCCCGTGTGATACTTTCGTGGCATATTGATCGGCTAGAAGCCTCGGACTTGGCCCGTGGTG
>CLocus-29801_0
ATCTTTATTTAATGGAATGTTTCTTTGTTTTATACTTTTCTTGTAAGGAATGAGTTCGAGTTGCGACCTACTCAACTTCT
>CLocus-29801_40
GTTTTCCCCTTGGAAGATTTCTTTTTCTGAAACAGGAAGTATCTTTATTTAATGGAATGTTTCTTTGTTTTATACTTTTC
>CLocus-29801_70
ATGCTTCCTTTCAATGAATCTTGATGTCTTGTTTTCCCCTTGGAAGATTTCTTTTTCTGAAACAGGAAGTATCTTTATTT
>CLocus-29830_0
CTTGGAGCGAGAAACTGGCTTCTCTGGCTCACTGGTGTCCATTCACGTTGAACTGGTTGGGCAGAGTCAGGCTGCTGCTG
>CLocus-29830_40
TGGTCCGCTGCTACCTGTATTTAGTCCCGCATGTCTGTCACTTGGAGCGAGAAACTGGCTTCTCTGGCTCACTGGTGTCC
>CLocus-29830_70
TCTACATTCATTTATAACTGTGGATGGTGTTGGTCCGCTGCTACCTGTATTTAGTCCCGCATGTCTGTCACTTGGAGCGA
>CLocus-29936_0
AGAATACTTAGCAACTTTGCTGTGTTTTAGCAAATTACCACCGATTCATCACAGCTCAACTAATAAAAGTGTTATCTTTC
>CLocus-29936_40
GGCGTCCACCCGCctgctgctgctgctgctgctgctgctCAGAATACTTAGCAACTTTGCTGTGTTTTAGCAAATTACCA
>CLocus-29936_70
TGTCAACACCTCTCGTGCTCACCAGCCAGCGGCGTCCACCCGCctgctgctgctgctgctgctgctgctCAGAATACTTA
>CLocus-30132_0
AGGGCCAACCGTTGCCACCTATACTTATTCTCACTCGTTCTCTGTACTCGCTGCGTAAATATTAAGTATGATTATAGGCT
>CLocus-30132_40
ACTCGTACTCCCATTCTGATAACTAGTCACGGCTCGGCGAAGGGCCAACCGTTGCCACCTATACTTATTCTCACTCGTTC
>CLocus-30132_70
CCTCTCGCGTCACAAGCTCTCACTCAACTGACTCGTACTCCCATTCTGATAACTAGTCACGGCTCGGCGAAGGGCCAACC
>CLocus-30257_0
ATGTATGTCTAGTGCGATGGGAGTCATTGTATTACCCTACCACCAGTGGAAAAGGCAGGACTCAAGAGCAGGAGTTCGAC
>CLocus-30257_40
GTAAATTGAGTGCACTAAAGAAGGTTTAAATGTTGATAAAATGTATGTCTAGTGCGATGGGAGTCATTGTATTACCCTAC
>CLocus-30257_70
TAAGGCCTCTTGTTTCGCTGAGGGAAGCGAGTAAATTGAGTGCACTAAAGAAGGTTTAAATGTTGATAAAATGTATGTCT
>CLocus-30278_0
CGAGTTGTCGTTGGCGTCCACTAGGTGAAGGTTGACCCAGGTAGCGTCCAGGTGATACTTCTCCTGCCAGCCAGACGTCC
>CLocus-30278_40
CGGGCAGTGTGAGGTGCTTGTGGTCCTCTGTGAAGGTGGGCGAGTTGTCGTTGGCGTCCACTAGGTGAAGGTTGACCCAG
>CLocus-30278_70
TAGCGAGGTGCGTGCCTGTAGGAGTATCTTCGGGCAGTGTGAGGTGCTTGTGGTCCTCTGTGAAGGTGGGCGAGTTGTCG
>CLocus-30296_0
ACACAAATATATTTATTAAAGACAAATAAAAGGTACTATTAAAGAGCGTATGCTGTCATTAAGGTAGTGAACGACACGTC
>CLocus-30296_40
AAGTTAAATATTAAACAAACGACGCATTTTAAAGTAGCATACACAAATATATTTATTAAAGACAAATAAAAGGTACTATT
>CLocus-30296_70
GCTCTCGTCATCCACTTGATAATTCAGGAAAAGTTAAATATTAAACAAACGACGCATTTTAAAGTAGCATACACAAATAT
>CLocus-30321_0
ATTCGAGTTGAACAGTTAATCTAAGGCCACACAAGAAATGAGGCAATGCTAAGATACACAACAGACACAAGCAAATGGAT
>CLocus-30321_40
TAAACCTGACTGAGCAGACCAAAACACCTAGGCATTAGAAATTCGAGTTGAACAGTTAATCTAAGGCCACACAAGAAATG
>CLocus-30321_70
GAGACAGCTACCCAAACCCACCAGAGTAGGTAAACCTGACTGAGCAGACCAAAACACCTAGGCATTAGAAATTCGAGTTG
>CLocus-30435_0
GAATGCTCACCTTTGGTATTGGCTCTGATTTGTTAACCCAAAGGTCTTCGCCATTCCTAAGTAGAATCCTACAAGAGGAT
>CLocus-30435_40
TGAATGAGGGCCATCACGCACCAACTACCTGGAGCCTAAGGAATGCTCACCTTTGGTATTGGCTCTGATTTGTTAACCCA
>CLocus-30435_70
CTCAATTATTCTGGTTATCTGTAAATACGTTGAATGAGGGCCATCACGCACCAACTACCTGGAGCCTAAGGAATGCTCAC
>CLocus-30673_0
CCCGTAGCTCACGAGGTCCACTGGAGGCCGGTGATGAACTGGGAGCGGTCATGCAAGTGTGGTGTTGCAGGGCCGCCAGG
>CLocus-30673_40
GAGAGGCTGCTGGACCCGCCAGGCTGTTGTGTGACGCCGGCCCGTAGCTCACGAGGTCCACTGGAGGCCGGTGATGAACT
>CLocus-30673_70
TACACTTAGGAAAGCGCCTGATGGTCACAGGAGAGGCTGCTGGACCCGCCAGGCTGTTGTGTGACGCCGGCCCGTAGCTC
>CLocus-30715_0
TCAAAATGTTGACACTTCTTACATCCCAGCCACTTGCTGCGGTCAACAGCCATGGTACCGTTATTCACCACCTGCCCGAC
>CLocus-30715_40
TGATCGACTTGAGTCGATCTGGTCTGGTCAAATTTTCTGGTCAAAATGTTGACACTTCTTACATCCCAGCCACTTGCTGC
>CLocus-30715_70
GTCCGTCCTGGACCATTCTCAAGTCGATTGTGATCGACTTGAGTCGATCTGGTCTGGTCAAATTTTCTGGTCAAAATGTT
>CLocus-30716_0
TGTCCTATTAAATATGCCTCTTTGACCTCTAGCACCAGGTGTCTGGCAGGTGGTGGTGTACCGTGACTCCAGCACCACCA
>CLocus-30716_40
GACAGAGAAGAAAGGGATTGGGTGTCTGGGAGAAAATCTATGTCCTATTAAATATGCCTCTTTGACCTCTAGCACCAGGT
>CLocus-30716_70
AACCAGAACGACTAACGGTATAAATCCAGAGACAGAGAAGAAAGGGATTGGGTGTCTGGGAGAAAATCTATGTCCTATTA
>CLocus-30765_0
GTGGAGAAAGTGACAGGCAAGACAACCTACGACCTCCTGTCTGCGGACTGTTTCAACGCCACATTAGGGAGCGCGGAAGA
>CLocus-30765_40
GCGTGACAAAAAGGTGGCGCTCCTTATCTTCTGTTCGTACGTGGAGAAAGTGACAGGCAAGACAACCTACGACCTCCTGT
>CLocus-30765_70
TATCGAGTCCGTCAGCAACAGTCAGGAGTGGCGTGACAAAAAGGTGGCGCTCCTTATCTTCTGTTCGTACGTGGAGAAAG
>CLocus-30766_0
GTGTTCCGGTGGGATGACCCACTCCGAGCGGTTGCCCAGGTTCTGATGCAGCTGCAAGAGCATCATGTAGTCTTTCAGGC
>CLocus-30766_40
GGTTTATGCGTAGCTGGGTGTTGTTCATAACGCGTAGCGTGTGTTCCGGTGGGATGACCCACTCCGAGCGGTTGCCCAGG
>CLocus-30766_70
CCTTACGCAAGGTGTTGACGCAGCCCTCAGGGTTTATGCGTAGCTGGGTGTTGTTCATAACGCGTAGCGTGTGTTCCGGT
>CLocus-30813_0
CTTAGTTTTCATGTTCCTCTCTTGTTTATGATGGAGACTTTCTTGTGTCTATGTATCTGTGGGTTTGTTCTCTCGTACCG
>CLocus-30813_40
GAGCCGTCTCGTCGCGACAACTGCCTTGTGGAAGTTGTCTCTTAGTTTTCATGTTCCTCTCTTGTTTATGATGGAGACTT
>CLocus-30813_70
TTATTTACAGGAACTTGCCACAGAGAGTAAGAGCCGTCTCGTCGCGACAACTGCCTTGTGGAAGTTGTCTCTTAGTTTTC
>CLocus-30850_0
TGTGGCACAGACACTGCACAACCCTCAAACTCGCACAAGGCAAGAGTGGGTTCATTGGGAATATCCATTGGGCCACCAAA
>CLocus-30850_40
GCAGGCAGCATTGTGGAAGCAGATGATATGAGAATCATCTTGTGGCACAGACACTGCACAACCCTCAAACTCGCACAAGG
>CLocus-30850_70
CGACTCCAGGTCAAAGGTGTTACTGACCCAGCAGGCAGCATTGTGGAAGCAGATGATATGAGAATCATCTTGTGGCACAG
>CLocus-30893_0
ACCCTGCCCCATCTCCACAACCCTCAGATGCTTCAGAACCAATCAGGGAGGATAGAGAAACAAAAACAGGGCAAACCACA
>CLocus-30893_40
TTAATTGCCTCAAAAAAGATGGGGTAGAAGGCCAAGCTAAACCCTGCCCCATCTCCACAACCCTCAGATGCTTCAGAACC
>CLocus-30893_70
ACTCTTAATTCCCTGGAAGGACCAGGTGCCTTAATTGCCTCAAAAAAGATGGGGTAGAAGGCCAAGCTAAACCCTGCCCC
>CLocus-30954_0
TACGAGGACATTGATCTGGGACTATGAGACCGCTAAGCGGGTGACCAATCATTTTTGACCATCGGGAATCGATAACTGAG
>CLocus-30954_40
CAAGAGCTAAACAGCGCTCCAATATTATACTTGTAAGGACTACGAGGACATTGATCTGGGACTATGAGACCGCTAAGCGG
>CLocus-30954_70
ACTGAGGTTAGGTGATGTGATTATGAGGAGCAAGAGCTAAACAGCGCTCCAATATTATACTTGTAAGGACTACGAGGACA
>CLocus-30958_0
TCTGCAACAGCAAACATTGTCTCCATGGTGACTGTTTCTCCACACAGCTATTACTTTCTTCCTGACGACCCCCAGCAGCG
>CLocus-30958_40
TGTCTATCTCGTCCACGGATTTCAGGACAAGACCATTTTCTCTGCAACAGCAAACATTGTCTCCATGGTGACTGTTTCTC
>CLocus-30958_70
CCTGGTCCAAAAATCTTATGCCACATTTTTTGTCTATCTCGTCCACGGATTTCAGGACAAGACCATTTTCTCTGCAACAG
>CLocus-31041_0
TGTCTGCAGTCTGCCTGTCACCCCTATAGCATGTTCCATTTGTTTTTTCCTGTGCGCATGTGTGTATTTTCCTATTTGTG
>CLocus-31041_40
CTGCCCACATCTTTCTTGCAGTTATAAGAGCTTTTCATCATGTCTGCAGTCTGCCTGTCACCCCTATAGCATGTTCCATT
>CLocus-31041_70
TTCTGCAGATTGATTCATTGCCTTTGATCACTGCCCACATCTTTCTTGCAGTTATAAGAGCTTTTCATCATGTCTGCAGT
>CLocus-31147_0
ATCATGAACATTTTCAACCTTGTGATCCTTAATATGGTGAAGAGCGTGTTGGTGCTCTTGGACGGTGCTGTACCAGCTCT
>CLocus-31147_40
AACAAAAGTGTGAGAAAACATTAATAATATTCCAGCAAAAATCATGAACATTTTCAACCTTGTGATCCTTAATATGGTGA
>CLocus-31147_70
CACTTAGTCAAGACACTGGATCACGCTAGAAACAAAAGTGTGAGAAAACATTAATAATATTCCAGCAAAAATCATGAACA
>CLocus-31302_0
AGCACGGAGCCTGGGGCGGAGGTGAAGGTGGCGGTGAAGGTCCTCAATGACAAGGCCACCTACTCCGACGTCAAGCGCTT
>CLocus-31302_40
GGGCGAGGGATGTTTCGGCTTGGTGTACAAAGGTGTTCTGAGCACGGAGCCTGGGGCGGAGGTGAAGGTGGCGGTGAAGG
>CLocus-31302_70
GGCCCTGGAGGTCAACCTTGAGCACCTGCTGGGCGAGGGATGTTTCGGCTTGGTGTACAAAGGTGTTCTGAGCACGGAGC
>CLocus-31311_0
ATAATGATGAAATAGAGGAAAGAGATTATGGAGTCGGAAGGAAGAGCAAGGTGGTGGGTACTCATTTTATTGGCCCGGGT
>CLocus-31311_40
GGTCAGCTGTAAACTAATGGACTAGGGAGAATGTTTGGGTATAATGATGAAATAGAGGAAAGAGATTATGGAGTCGGAAG
>CLocus-31311_70
AATGATTTTTTTATACATCAGTCAGGCGTAGGTCAGCTGTAAACTAATGGACTAGGGAGAATGTTTGGGTATAATGATGA
>CLocus-31529_0
TTGGTGGTATTTGGTAGTTTTCATCTGTCTCGCCTATTCTCGTTATTGTTGCATCGTGTGTGTGTACTCACCTATTTGTG
>CLocus-31529_40
GTAGCCATCTCTCATGCTATGCAGCTTGGCGTAAGTCCTTTTGGTGGTATTTGGTAGTTTTCATCTGTCTCGCCTATTCT
>CLocus-31529_70
TCACCTTGCACTTGCTTGTGTTAAACTCTAGTAGCCATCTCTCATGCTATGCAGCTTGGCGTAAGTCCTTTTGGTGGTAT
>CLocus-31646_0
ATACCAGTACATTTTTACATATTTCAAAGACACTCGAGAAGTGTCGAGGAATGACACTCGAGGAGTGTCCTTGCTCTATC
>CLocus-31646_40
TAATTGGCAGTTGTGGGACTGTTACTGGATAAATAAATAAATACCAGTACATTTTTACATATTTCAAAGACACTCGAGAA
>CLocus-31646_70
ATGGTAAAAAAATGCAAGTTCAGGACCACTTAATTGGCAGTTGTGGGACTGTTACTGGATAAATAAATAAATACCAGTAC
>CLocus-31699_0
TGAAGGCTGAACCCTGGATGCCTAGAGATCAGAAGAACCGGTTTTCCTGGTGGGATTCCCGCTACTGGAAAGTCCCGATT
>CLocus-31699_40
TACCAGGTATTTATCACCTGCAAGTTTCTCCTCTCTCGCATGAAGGCTGAACCCTGGATGCCTAGAGATCAGAAGAACCG
>CLocus-31699_70
TCGCTGCTGAAGGGGTTGGACCCCACGGAGTACCAGGTATTTATCACCTGCAAGTTTCTCCTCTCTCGCATGAAGGCTGA
>CLocus-31700_0
TCGCGTTCGTGCTCGCGTTCTTTGCTGCGTTTGTTCGCTTCTCCTCCAAGTGTTGAAAGAAGGCGTTCTTGAGGCAGAAT
>CLocus-31700_40
AACACGGATTTCACTGTCAATATCTTCTTGTGTTCTGTACTCGCGTTCGTGCTCGCGTTCTTTGCTGCGTTTGTTCGCTT
>CLocus-31700_70
GGACAAATTATATCCAAGCACATTTTTCTGAACACGGATTTCACTGTCAATATCTTCTTGTGTTCTGTACTCGCGTTCGT
>CLocus-31721_0
GAAGAAGAAGATTAATGAATGTTTGTTGTGGCTCAGCTGTACGTGGATTCGTATAGGTGCGGCTGAGCTGTACGAGAATG
>CLocus-31721_40
TATATACACGAGGAATATCAGCACACAGGGTTTAAATTGGGAAGAAGAAGATTAATGAATGTTTGTTGTGGCTCAGCTGT
>CLocus-31721_70
CATTTGGCTGTAACTGGTAAGTTTATGTGCTATATACACGAGGAATATCAGCACACAGGGTTTAAATTGGGAAGAAGAAG
>CLocus-31884_0
ACGCTCTGGACACTGCCGTATTTCTTCTTCCGCGACTTGTGCATTAAGAAGATTGGATTAAGGCATTGTAAAGCACTCGA
>CLocus-31884_40
ACCCCCAGGCGACTGATGGGTGACGTAGGCACGACCTCCCACGCTCTGGACACTGCCGTATTTCTTCTTCCGCGACTTGT
>CLocus-31884_70
ATACACGAGTATGAGAGAGAGGCGTGAGGGACCCCCAGGCGACTGATGGGTGACGTAGGCACGACCTCCCACGCTCTGGA
>CLocus-31894_0
TGTGTTCTGCCATCTTCTGCCCTCACTGCCAGCGTAAACAGCTTGGTAGGACAAAGTGGAGCCAGAATATTACATCCCCA
>CLocus-31894_40
TGCTGCTGATGGACACATCAATTATTCCATAGCGTGTGTGTGTGTTCTGCCATCTTCTGCCCTCACTGCCAGCGTAAACA
>CLocus-31894_70
CCGACCCTCAGAAAAGCCCGTGTTTAAGCGTGCTGCTGATGGACACATCAATTATTCCATAGCGTGTGTGTGTGTTCTGC
>CLocus-31899_0
GAAGTTCGAGTCATGCTCTACATAACAATTTACTGGAATACATAAAGAAAGGGGCACGGTGACTTCCAATGCATCTGATG
>CLocus-31899_40
GTTTCGAGTGAAGTTCGAGCCATACAGTTGGCTCGAACTTGAAGTTCGAGTCATGCTCTACATAACAATTTACTGGAATA
>CLocus-31899_70
TGGAGCAACAAGATAGAGCTGCTGGTTGGTGTTTCGAGTGAAGTTCGAGCCATACAGTTGGCTCGAACTTGAAGTTCGAG
>CLocus-31957_0
TGTGTATCAGGATGAACCCCGGCAGGCACGCTGGCCAGCCCCTGTTTCCTACACTCCACTGCCTGTTTGCCATTTTTCCA
>CLocus-31957_40
AGGCAGAGTCTGTAGGTTGTTGCCGGATAGGTCAAGGACCTGTGTATCAGGATGAACCCCGGCAGGCACGCTGGCCAGCC
>CLocus-31957_70
GATGAGACCTGCCCGCTTGAAAGCATGTCTAGGCAGAGTCTGTAGGTTGTTGCCGGATAGGTCAAGGACCTGTGTATCAG
>CLocus-31961_0
ATTATAAGGTTCCTTCCTGGCAGGCATCGGGAAGGAAACTGCACGAGACCTTGCAAGACGAGGAGCCCGTGTCATCCTCG
>CLocus-31961_40
ATTCTTTTAAAATAATTAGCTGATTGAAATAAAACTAACCATTATAAGGTTCCTTCCTGGCAGGCATCGGGAAGGAAACT
>CLocus-31961_70
GAATGTGGAGACTATTGCATATGCGGTGAGATTCTTTTAAAATAATTAGCTGATTGAAATAAAACTAACCATTATAAGGT
>CLocus-32020_0
CACCACATAACTTTCCCTCCTGGAGACTCAAGAGTTATGATATTTCTTCCCTGGGGGCGCGTGGGAGCGAGGAAGCTTCC
>CLocus-32020_40
CACGTAGGAAAGTACATCAAGTTGAGGACACAGACGGCCACACCACATAACTTTCCCTCCTGGAGACTCAAGAGTTATGA
>CLocus-32020_70
TGGGAAGAAGAAGAGTGTCGAAGTATGGCACACGTAGGAAAGTACATCAAGTTGAGGACACAGACGGCCACACCACATAA
>CLocus-32049_0
CTTGCCGGTTATTCATGTCTGTTTCTACAAATTTTGTGTGTAAGTGTCTTTGAGATTTTGCGTGTACGCGCCTATTTGTG
>CLocus-32049_70
CCACCCTGAGGTCTTCCCCTCACAGTAACTCCAAGTTATTGGTTAGAGACTTCCTTATCCACTGGAGCACCTTGCCGGTT
>CLocus-32061_0
CTCGGCAAATCTAAGCCGGAGCAAGGTCACGAACAACTGCCAAACGAGGCAGCCAACGAAAGGATTATCACCCAGTTACT
>CLocus-32061_40
CCCAGAGCTTATTCTGCGGGCATTGGGTGTCATTGCAAAACTCGGCAAATCTAAGCCGGAGCAAGGTCACGAACAACTGC
>CLocus-32061_70
CGCACGCCTCAATTTGCGAGTAGCTAAAAACCCAGAGCTTATTCTGCGGGCATTGGGTGTCATTGCAAAACTCGGCAAAT
>CLocus-32243_0
TAACTAAATTTATGgtgtttgtgtgcatgggtgtatgtgctgtttgtgtgtgtgtgtgtacgtgtACCCACCTATTTGTG
>CLocus-32243_40
CATACATGGTGTTATTTAAATCCATATTTCAGGCCAGTCTTAACTAAATTTATGgtgtttgtgtgcatgggtgtatgtgc
>CLocus-32243_70
ATTTAGTCGACAGGTATTGTTAAGCTAGTCCATACATGGTGTTATTTAAATCCATATTTCAGGCCAGTCTTAACTAAATT
>CLocus-32312_0
CTGAGAGCTGATACGAATTGGAAAAGTTTTAATGATAGGCAGCAGACATGGAAGATCTTGCTAATGATCTCCGGGCATTA
>CLocus-32312_40
AAGTCGCTGCAGGAAGTTCTTTTGCGGCTCTCCAGCGGAGCTGAGAGCTGATACGAATTGGAAAAGTTTTAATGATAGGC
>CLocus-32312_70
ACTGGAGATAGATGGTCCAGTATTGGCAAGAAGTCGCTGCAGGAAGTTCTTTTGCGGCTCTCCAGCGGAGCTGAGAGCTG
>CLocus-32391_0
GAAATTGTTTAGTTGTTTGCTTGTTTAGCAGACGCCACGGTAACAATACCTTTAATCACTAACTGGTGCTCTTCCTATAG
>CLocus-32391_40
TGAATGTTTTTACAACGTTTATTAAAGTTTTATTTTGGTTGAAATTGTTTAGTTGTTTGCTTGTTTAGCAGACGCCACGG
>CLocus-32391_70
CAGGCAACCTAACTACAACTTTTTACGATTTGAATGTTTTTACAACGTTTATTAAAGTTTTATTTTGGTTGAAATTGTTT
>CLocus-32485_0
gaagcagaggaaaaggaaTTTGCCCTGGCGTCGCTGAAGGAGGAGGTCAATCACCAGCTGCAGAAGTTGGAGAGGGAACG
>CLocus-32485_40
agaggcggaggaggcggcccggaagaggagagagagagaggaagcagaggaaaaggaaTTTGCCCTGGCGTCGCTGAAGG
>CLocus-32485_70
agaggcagaagaagaggccaagaaaatgagagaggcggaggaggcggcccggaagaggagagagagagaggaagcagagg
>CLocus-32494_0
AGTGCTTTCTGCCGTTTTACGGACAAGAGGCGGTGGCGAGATTGCAGTGGGAAGTTGCAAGAGGAATATCCCAGCACACT
>CLocus-32494_40
TGACGCAAATGAGCACACCACTGGTAGCTGTACCCCATACAGTGCTTTCTGCCGTTTTACGGACAAGAGGCGGTGGCGAG
>CLocus-32494_70
TAGTATGGTATCGTGCAGCAGCACTGAAACTGACGCAAATGAGCACACCACTGGTAGCTGTACCCCATACAGTGCTTTCT
>CLocus-32512_0
CATGGCTTCACGTTTCTTTAAAATTCCCTCACGATGACGATTTTCTGGTGTTAGTCGACACGTAATATGTTGTGTGTCCG
>CLocus-32512_40
GTCCTCTCGAGAGCCTCCCGCCTCCCAACCATCCCAGCCTCATGGCTTCACGTTTCTTTAAAATTCCCTCACGATGACGA
>CLocus-32512_70
AGCCTCCCAGAGGAGTCCCGTCACGCCTTTGTCCTCTCGAGAGCCTCCCGCCTCCCAACCATCCCAGCCTCATGGCTTCA
>CLocus-32534_0
CAGTTGATCCGAGGGAAAGTGTAGAGACCAAGGAATGGTTCAAGAAAAGAAGTTGATGATTGCAGGAGGGCAAGAGACCA
>CLocus-32534_40
CCACAGGGAGGCAGCGACCTTGCACGATAGTGTCTGAACCCAGTTGATCCGAGGGAAAGTGTAGAGACCAAGGAATGGTT
>CLocus-32534_70
GCGTAGCAGGAGAAAATACCGCAAAGTTTACCACAGGGAGGCAGCGACCTTGCACGATAGTGTCTGAACCCAGTTGATCC
>CLocus-32605_0
CGTACCGGAAAATACACCAAACACACCTTAACATGGGTGTTAAAGGTCTTGGTCTAACCCAGCCTTCCTCCTGGCCTGCT
>CLocus-32605_40
gaaccaccacaaccaccaccagcaaactccaccacACTCACGTACCGGAAAATACACCAAACACACCTTAACATGGGTGT
>CLocus-32688_0
GTGACAAGAGTGAGGTTGCTCTCTCCGTCGGACTCTTAAGGAAAGAAGCAATCACAGAGTGAGAGTTAATGAGCGAGTTC
>CLocus-32688_40
TGGGGGGTGGAAGCTCCACTACCAGAGCGCGGACTGGAGCGTGACAAGAGTGAGGTTGCTCTCTCCGTCGGACTCTTAAG
>CLocus-32688_70
TCCAGTTCATTTGAAAAAGATATTGTGTTGTGGGGGGTGGAAGCTCCACTACCAGAGCGCGGACTGGAGCGTGACAAGAG
>CLocus-32694_0
TTGACAACCTGGTTGATGCTCATGCATTGCCCTCTGACCATACTTACTCCGGTCCAGCTGTCAGCAGTGGGCGTGGGCAA
>CLocus-32694_40
CGACAAGAACCGCCTACATGGCGCTCTCACCATTACTCTGTTGACAACCTGGTTGATGCTCATGCATTGCCCTCTGACCA
>CLocus-32694_70
TCAGGCTCCTATCATCATCTGGCTCAGCTTCGACAAGAACCGCCTACATGGCGCTCTCACCATTACTCTGTTGACAACCT
>CLocus-32748_0
CAGTAACATGGTCGCCGGGAGCCAGCGGCGTGTGGTCAACCTCTTCCCCTTAACAGTCTTGACAAACTCACCTAACTGAA
>CLocus-32748_40
TGCGATAAGATTGGCCTGGCGAGGCGGTCCTCTCACAGCTCAGTAACATGGTCGCCGGGAGCCAGCGGCGTGTGGTCAAC
>CLocus-32748_70
AGGTGATAGCCAGCTGTACTAGGAGCCAGCTGCGATAAGATTGGCCTGGCGAGGCGGTCCTCTCACAGCTCAGTAACATG
>CLocus-32788_0
CTCTCTGATTCGGTGTCCGGTGTGGTATAGCTTCTACAGTTGTCTTCGTTAGCGATGGTTCGATTCCCGATCTTCCTGGA
>CLocus-32788_40
TTTTTCTATGTCTTCGGCGCCAGAACAAAGGCGATTAGTTCTCTCTGATTCGGTGTCCGGTGTGGTATAGCTTCTACAGT
>CLocus-32788_70
CTATTGTGTTTCTTCGAAGCTCTGAAATCTTTTTTCTATGTCTTCGGCGCCAGAACAAAGGCGATTAGTTCTCTCTGATT
>CLocus-32821_0
CCGTCGGTATCGAACTTTGCAGTCGGTTTGAAGGTCGGGGAGGGTCCAGGCTGCCTGTTTTGGCTGCGTGATACTTCACT
>CLocus-32821_40
ATTGACAAATGATACGATTAAAATGGAAATCAATACGCATCCGTCGGTATCGAACTTTGCAGTCGGTTTGAAGGTCGGGG
>CLocus-32821_70
TCTATCGATGAAGGTATTGATCGTACTAAAATTGACAAATGATACGATTAAAATGGAAATCAATACGCATCCGTCGGTAT
>CLocus-32836_0
ACAAAGCCAAGCCCAAACAAGCCAGATAAAAATATATGTAAAGCAAAAACTAAAATATAAATAGTACAAAGCAAATAGCT
>CLocus-32836_40
CCATAAGAAGGAACCCAGAGCACATGCAGCCTGAATCACAACAAAGCCAAGCCCAAACAAGCCAGATAAAAATATATGTA
>CLocus-32836_70
TTGTCAGTGTAGCGGCAGTGCTGGCGGGAACCATAAGAAGGAACCCAGAGCACATGCAGCCTGAATCACAACAAAGCCAA
>CLocus-32876_0
TTACCTGCACTGTACTTAATAGAGGAGAATTACAAGATGCTGCTTGGATCCTGGAAGCTCAACTTGCCGCGCTATCGTCT
>CLocus-32876_40
GGCCGCTACACGGGGCGGCCGCTACACGGGGCGACCGCTGTTACCTGCACTGTACTTAATAGAGGAGAATTACAAGATGC
>CLocus-32926_0
TACGTACTGCCAGAGGTTGATGTTTTTGGACTGAAAGGACGGTGGAATTTTGTGTGTGTGTGTGTAGTTACTGGTTTGTG
>CLocus-32926_40
GGTTGAGATATAGAGGGCAGCCAAGTGGGGCAGATGAAAGTACGTACTGCCAGAGGTTGATGTTTTTGGACTGAAAGGAC
>CLocus-32926_70
GAGCCATATGCATCACTGTCGCTGTCTTTAGGTTGAGATATAGAGGGCAGCCAAGTGGGGCAGATGAAAGTACGTACTGC
>CLocus-32935_0
TTTCCCCCTTGACGCGCCTGGGGGTCCTCCTCCGAGACGGTCCCCAGAGCAAACCCTTAGTCAAGGTCACTCTCCAGACG
>CLocus-32935_40
TTCAGTACAAGGTATTCACTTTTCACTGCCTACCGTCCACTTTCCCCCTTGACGCGCCTGGGGGTCCTCCTCCGAGACGG
>CLocus-32935_70
AATGTCTCAGTGAACAGTCACTGCTAAATATTCAGTACAAGGTATTCACTTTTCACTGCCTACCGTCCACTTTCCCCCTT
>CLocus-33109_0
CAGAGTTTTCCTCTCCGGGGTACTTTTGCTACTGGACACTCCAGAAGGAGACGCCGATGGGGACCTGGACAGAGCCCGGG
>CLocus-33109_40
AAGCTGCGGAGGTGGCAGACTCCCTCCGGCCCATGCCAACCAGAGTTTTCCTCTCCGGGGTACTTTTGCTACTGGACACT
>CLocus-33109_70
TGCTGGCGACAGAGAGGTTACTTTTGAGTGAAGCTGCGGAGGTGGCAGACTCCCTCCGGCCCATGCCAACCAGAGTTTTC
>CLocus-33110_0
CCTACAGCTGTAGCGGCAGCTGCGACGGTCACAGCTGTGGCGACTGCTGCTGCAGGAGCTGCCGGGGCCTCAGTTACTAG
>CLocus-33110_40
GGCCTCCTCTTCGTCGCCTTCCCCGTCTCCGGCCAGGTCTCCTACAGCTGTAGCGGCAGCTGCGACGGTCACAGCTGTGG
>CLocus-33165_0
GAGTGCACACCCATGACCTGGTTGCATGCATCAGACCAGTTGCCTGCATACACTACCCTGAACTACCACACATACACCAG
>CLocus-33165_40
GTCAGCACTCTCCCCACCTCCCCGACGAGTGCAACACCCCGAGTGCACACCCATGACCTGGTTGCATGCATCAGACCAGT
>CLocus-33165_70
TGGACTTGACTCCCTCGAAGTCCCAGATATGTCAGCACTCTCCCCACCTCCCCGACGAGTGCAACACCCCGAGTGCACAC
>CLocus-33174_0
AGCCAACCATGGAAGTCGGTAACAATGTTCGTCCTGCGTGCTCCCGGCCCGCCAGTATATTCCCCGCCACGTTTGTTGCT
>CLocus-33174_40
GTGCGTACATAAAGGGGTGAAGCACAGCTGTGTTAGCCACAGCCAACCATGGAAGTCGGTAACAATGTTCGTCCTGCGTG
>CLocus-33174_70
GACGAAGCGCAGTCTAAGAGGTACAAACAGGTGCGTACATAAAGGGGTGAAGCACAGCTGTGTTAGCCACAGCCAACCAT
>CLocus-33306_0
GAAACCTAAATTTCAGTTTTTGCTCTTGCATGGCAAGCCTCAGGTCAGCTGCACGTGTGCTCCCTGTTTCACCCTGATGG
>CLocus-33306_40
TTTTTCTGATTGATCCATTTGTAGCTCCATGTCCTTGCTCGAAACCTAAATTTCAGTTTTTGCTCTTGCATGGCAAGCCT
>CLocus-33306_70
GATCTTTAGACCTCTCTCTCTCAACCACGATTTTTCTGATTGATCCATTTGTAGCTCCATGTCCTTGCTCGAAACCTAAA
>CLocus-33342_0
CGCAGGAGCTTGAACTTTGCCTACCTGCCTGATCAACCAGTAAGTCACCAGAGGCATATGCAACACCAGACAACAATGAA
>CLocus-33342_40
ATGCTCAGTTCAAAACCATGCCCAGGAAAAAAATAACATGCGCAGGAGCTTGAACTTTGCCTACCTGCCTGATCAACCAG
>CLocus-33342_70
AGTGGAAGGAAGGGGCCCAAACCTGGTACAATGCTCAGTTCAAAACCATGCCCAGGAAAAAAATAACATGCGCAGGAGCT
>CLocus-33343_0
AAGTTTAGACTTTGAAGTAGAAGGGCCTCATTTGGGGTTCTTTGGGCTTTTCTGTCCCTGTCTCTAGTAGTCTTGCTTCG
>CLocus-33343_40
TTCCTAATGAACTGGTAGAAATCCCAGTTGGTTCTATTCCAAGTTTAGACTTTGAAGTAGAAGGGCCTCATTTGGGGTTC
>CLocus-33388_0
AATAGCCAAGCCCCACACAACTATCTGGATAGAAATCATGCACATGAAGCAAAAATGAAAATACAGAAGTGTAAATGGTT
>CLocus-33388_40
CCTGAAAAGAACCAAGAGCACATGCAACCCAAAGCACAATAATAGCCAAGCCCCACACAACTATCTGGATAGAAATCATG
>CLocus-33388_70
GTCAGTGCAGGGGCATTGCTAGCAGGAACCCCTGAAAAGAACCAAGAGCACATGCAACCCAAAGCACAATAATAGCCAAG
>CLocus-33408_0
TGGCCACAATGGTTAGGGACTCGGAATGGGAGGCCTTCATTACCCCCATCTGGACTAAGTCTGTGCCTTCTCTTCCTTCA
>CLocus-33408_40
AGGCATTAGAGGCATATTGATTATCTGCATGCCCCAGAGTTGGCCACAATGGTTAGGGACTCGGAATGGGAGGCCTTCAT
>CLocus-33408_70
GCTGTTTTGTGAGCTAGGTTTGCTTATGTTAGGCATTAGAGGCATATTGATTATCTGCATGCCCCAGAGTTGGCCACAAT
>CLocus-33492_0
ATACATAGTGGACACTTCCGGCTGTAACAACACCGCGACCAGAACAGAAACGTTGGTAATACTGAGTTGCTTAAGCCTCG
>CLocus-33492_40
GCTTGTGTACATGTTTTGATAATCTGTGCTGTTTGTGACAATACATAGTGGACACTTCCGGCTGTAACAACACCGCGACC
>CLocus-33492_70
GACATCTGTCTCAGAATCAAACGCATAGATGCTTGTGTACATGTTTTGATAATCTGTGCTGTTTGTGACAATACATAGTG
>CLocus-33636_0
ggtAGACTAAACAATAACTACAAATCCTAATTCTGTTCAGCTAGGCACTCATGTGAGTCACTGCGTGACAAACAGTACAG
>CLocus-33636_40
taggctaggttaggttacgttgttacgttacgctacattaggtAGACTAAACAATAACTACAAATCCTAATTCTGTTCAG
>CLocus-33636_70
taagttaggttaggttataataagctaggctaggctaggttaggttacgttgttacgttacgctacattaggtAGACTAA
>CLocus-33638_0
TACACAAACGAACCTAGACACCCGCAGTACGATCACCAGCCCAGGCACATCAGACGGGCGAATGAAATGAGACCTCAACG
>CLocus-33638_40
CAAAGCCCAATGGGAAGGTCAACCTACTGACTCGCGAAGGTACACAAACGAACCTAGACACCCGCAGTACGATCACCAGC
>CLocus-33638_70
AGCGAACCAGGAAAATGCTCGCCCTGGGAACAAAGCCCAATGGGAAGGTCAACCTACTGACTCGCGAAGGTACACAAACG
>CLocus-33828_0
GTCTTCCAGATGATATAAACGCTTCTTACTTGCCCTTGGGAGGGTTGTAGCTGTTGCCTTGTGAGGGGGGAGCTGCCTTG
>CLocus-33828_40
AGATCGGTGCAGGCCACAACTAAGTGGAGGAGGTGTTTGTGTCTTCCAGATGATATAAACGCTTCTTACTTGCCCTTGGG
>CLocus-33828_70
TGATGAGCTAGGCTGTTGTTGCTGGCAGAGAGATCGGTGCAGGCCACAACTAAGTGGAGGAGGTGTTTGTGTCTTCCAGA
>CLocus-33947_0
CTTGCAAACTGTAAGTCAAAAAATAATATTAAAGCTTTTGAAACTTGTAGCCAGCACACACCGAGGAAGACCTCAAGAAA
>CLocus-33947_40
GAAAAGATAGAAAATATGTTGAAGGAAGCTATTCGTGACACTTGCAAACTGTAAGTCAAAAAATAATATTAAAGCTTTTG
>CLocus-33947_70
GCACACACAAAGAAATTTGAGGCAAAGTTAGAAAAGATAGAAAATATGTTGAAGGAAGCTATTCGTGACACTTGCAAACT
>CLocus-34031_0
CGTCTTGGCCACCCGCTGGAGGACGAGACTCTGGTTACTGATGATCACTCCGGCAGACACGTTGTGGTGAAGCTCTTCCC
>CLocus-34031_40
CCTGGATGTTGGAGGCGACGCAGTAGTAGTTACCAGACGCCGTCTTGGCCACCCGCTGGAGGACGAGACTCTGGTTACTG
>CLocus-34031_70
TGAGGCGTACTGGATTGGACTGGCCCTCGCCCTGGATGTTGGAGGCGACGCAGTAGTAGTTACCAGACGCCGTCTTGGCC
>CLocus-34132_0
TGAGGAGTGGTTACCCTGGTACAGGTGCTGGGCACGCTCAGTTAGCTGATCAATTTCAAGCTCCTTAGCACGTACTTCAC
>CLocus-34132_40
GCTGATAACGAGCACACAGCTCGTTGACTTGTGAGCCCCGTGAGGAGTGGTTACCCTGGTACAGGTGCTGGGCACGCTCA
>CLocus-34132_70
TGTGGACATCCTTGACTTTTGTAGAGATCTGCTGATAACGAGCACACAGCTCGTTGACTTGTGAGCCCCGTGAGGAGTGG
>CLocus-34217_0
TCCACTTCCCTCCTCCTCCTCCCATGCCAGGAGGCTCTTCCTGTTCAGAAGCATCGGGCTAAATCCTACCGCTATCTCGT
>CLocus-34217_40
GATCACGTCACCAAGAGGAAAAAGATTTTTCAGTAAATGCTCCACTTCCCTCCTCCTCCTCCCATGCCAGGAGGCTCTTC
>CLocus-34217_70
ACGAGACAAAACTCCACAACGCTGCAGCTCGATCACGTCACCAAGAGGAAAAAGATTTTTCAGTAAATGCTCCACTTCCC
>CLocus-34383_0
TCCACGTGATGTTAGTCTTCTGCAGCTGCATACGCAGGTTCCTACCCTTTTGGCTGCATTGGAGGCTGAGGATTTTTGCG
>CLocus-34383_40
GATTTTGAATGCCTCAGTGCTTGCCTTTTCTCCCTATGCTTCCACGTGATGTTAGTCTTCTGCAGCTGCATACGCAGGTT
>CLocus-34383_70
TGGTACTGTTCTACAGGTTTACTTGGGGGCGATTTTGAATGCCTCAGTGCTTGCCTTTTCTCCCTATGCTTCCACGTGAT
>CLocus-34481_0
CTGCTGCAACTGACACACTTCGTAGTAGGCGAGGAAACCCCGCTCCTTGGTGTACTGGCCCTCCTTCCCACTTGACTGTG
>CLocus-34481_40
GTCCTCCAGTAGGGTCCCTGTGCAGGTTCCAACTGCCCTGCTGCTGCAACTGACACACTTCGTAGTAGGCGAGGAAACCC
>CLocus-34481_70
CGACCCACTGGTCACCCATGTTCATATAAGGTCCTCCAGTAGGGTCCCTGTGCAGGTTCCAACTGCCCTGCTGCTGCAAC
>CLocus-34483_0
ACTCGAACTTGTATGCATTCAGACTCGTGTCACACACATAATACACAGAGCAGTTGTCCTCAATGCGGAAGAAGCCAGAG
>CLocus-34483_40
CAGAGTCTGCGTTGGAGGTCGAACACCAGACCATATGGACACTCGAACTTGTATGCATTCAGACTCGTGTCACACACATA
>CLocus-34483_70
GCGCCACATTCAACATGTCTGGGCCAGTTGCAGAGTCTGCGTTGGAGGTCGAACACCAGACCATATGGACACTCGAACTT
>CLocus-34529_0
GCGAGGCTTTGTGGTTGGCAGTTCGTGCCGATCTTGCTGGCCGTGTCGACCAACTCCCTGCTGGTGCTGGACCAGCGGAC
>CLocus-34529_40
ATGTGTACATATAAATGGAAGTATAGATGTGAGCTCTATCGCGAGGCTTTGTGGTTGGCAGTTCGTGCCGATCTTGCTGG
>CLocus-34529_70
CTTTGAGGTAATTGTATTCTGGGTTAATTGATGTGTACATATAAATGGAAGTATAGATGTGAGCTCTATCGCGAGGCTTT
>CLocus-34550_0
ACACAGCTCGGGTGAGGACGAGGAATCTTGCTGCAGATGTCTTGAGTAATCCTTATGCCAGCCTTCGTACACAGTGACGT
>CLocus-34550_40
GTTCCATTTTGGACAGCAGTCTCCTACTGGCGTGTATTCCACACAGCTCGGGTGAGGACGAGGAATCTTGCTGCAGATGT
>CLocus-34550_70
ACCGTTTCAGACTGCCATAACTTGCCTGCAGTTCCATTTTGGACAGCAGTCTCCTACTGGCGTGTATTCCACACAGCTCG
>CLocus-34952_0
AACAAATTTTGTCTCTGCCGCATTCCCTTCTTTCGCTTTCACCTCGTTCCTTCCATTCTCCTTATTCCTCATTTGCTCGA
>CLocus-34952_40
TGTTGTAATCTCTTCGTGTTGGCACAAACAAAATAATTCCAACAAATTTTGTCTCTGCCGCATTCCCTTCTTTCGCTTTC
>CLocus-34952_70
GTAGGAAAGAAAGATGATAGGTACAAGAAATGTTGTAATCTCTTCGTGTTGGCACAAACAAAATAATTCCAACAAATTTT
>CLocus-34953_0
AAGTACAGGACATGTGTGGTGCGTAGATGGGTCTAGTGGGAAGCTGTATCACCCCAGGAGCACTGATGTTGCCTCCACAG
>CLocus-34953_40
TTGAAGTGTGGCACCTTGCCCTCCGGCGCCGTGATGTACCAAGTACAGGACATGTGTGGTGCGTAGATGGGTCTAGTGGG
>CLocus-34953_70
GTAGTTCACCTTCCCTGTACCCACACTCACTTGAAGTGTGGCACCTTGCCCTCCGGCGCCGTGATGTACCAAGTACAGGA
>CLocus-34999_0
TGTTGAATGCCACCAAGTGGTACTCTCAGGTACTGTAGCCTCAGGATACTGATGTGAGTGATGTGCAGGTGAAGGCCACA
>CLocus-34999_40
GCTGGAGCGATCTTATCAACTTGAGCTACTCGTAAGCGACTGTTGAATGCCACCAAGTGGTACTCTCAGGTACTGTAGCC
>CLocus-34999_70
GTACAATTAAGGAACTGGTTTGGGCGTGAGGCTGGAGCGATCTTATCAACTTGAGCTACTCGTAAGCGACTGTTGAATGC
>CLocus-35046_0
CGGTTTCCAGAGTTGTGCTCTCCTGGGGGCCAGGATTGTTATTGTGGTAAGTTGATCAGTAAGATTGTTGCTTGGGGCTG
>CLocus-35046_40
CACCCGTCACCAGGTGATCGACGGTTTGCTTACCTGTAGTCGGTTTCCAGAGTTGTGCTCTCCTGGGGGCCAGGATTGTT
>CLocus-35046_70
CCGGGTAGGTGCCAGGACACCTGTCGTTCACACCCGTCACCAGGTGATCGACGGTTTGCTTACCTGTAGTCGGTTTCCAG
>CLocus-35365_0
CGCACAGTAGTCGTGGTGTCGTCGACCAGTCGTCCCTGGCGGTACCAGAGTACCCAAGGCCGGGGGTTACCGCCTGACGA
>CLocus-35365_40
GTTGACTACACTCTGCTCCTCCTGGGGGTCGTCGCCCCCTCGCACAGTAGTCGTGGTGTCGTCGACCAGTCGTCCCTGGC
>CLocus-35365_70
TTCCTGCGGCGTGACGGCCAGTTGATGATCGTTGACTACACTCTGCTCCTCCTGGGGGTCGTCGCCCCCTCGCACAGTAG
>CLocus-35367_0
TTGTTAATGTACTGTATCTCTCATGATCATTCTGGTTGAGAATAAGCTTTTCTCCATTGCCTTTCTGAAACCTTATATGA
>CLocus-35367_40
TTCACAGTCACTTCTGAGAATTCGGTAGAGATTTGAGTCTTTGTTAATGTACTGTATCTCTCATGATCATTCTGGTTGAG
>CLocus-35367_70
ACTGCAAGCAAGCAGTTTATGAAGCCTCACTTCACAGTCACTTCTGAGAATTCGGTAGAGATTTGAGTCTTTGTTAATGT
>CLocus-35461_0
ATCACAAGTCTTTGAGCACCACGAGAAGAGGACCTCCCTCAGAAGAGAACCATCCTAGGGATGTGTATTTGCCATATGCG
>CLocus-35461_40
AAGTCTTTGAGCACCACGAGAAGTTCTCACCACCAAAGACATCACAAGTCTTTGAGCACCACGAGAAGAGGACCTCCCTC
>CLocus-35461_70
CTATTACGTTCTCACCACCAAAGACATCACAAGTCTTTGAGCACCACGAGAAGTTCTCACCACCAAAGACATCACAAGTC
>CLocus-35479_0
CTGGTCCGTCAGGCAGTGGTCAATGCCAGCGAGTGTCTCATGCTGTCCAATGTCCTCACCGACTCCCTCAGACCAATGGA
>CLocus-35479_40
CAGAATTGTGAGGCTGCGAGAGTCAGGGATCTTGCAACACCTGGTCCGTCAGGCAGTGGTCAATGCCAGCGAGTGTCTCA
>CLocus-35479_70
TGGGTAGCCGGTAATGAGAGGTGTTCCTCACAGAATTGTGAGGCTGCGAGAGTCAGGGATCTTGCAACACCTGGTCCGTC
>CLocus-35480_0
TACCAAACTTCACCGTGGTCACTGTTAGTTCAGAACCAACAACTTACCTCCAACAAAGACGCAGAAGATGCCATAGAAGT
>CLocus-35480_40
GAGTACGCCTATAGCCACGGGAGCTCCGCTATATTAATAATACCAAACTTCACCGTGGTCACTGTTAGTTCAGAACCAAC
>CLocus-35480_70
TTGGTTGTGAGGGGCTGAAGAAATTAGTTTGAGTACGCCTATAGCCACGGGAGCTCCGCTATATTAATAATACCAAACTT
>CLocus-35509_0
AAATTATGCAAACGTTAGAAAGATTGCCATATTTACTGGCACCCAGGCATGGCACTTCCTCTGGTTCTGTGGCACCGTGA
>CLocus-35509_40
ACACACACAGATGAAGAATGGCCACCAGATTTTGTCCACAAAATTATGCAAACGTTAGAAAGATTGCCATATTTACTGGC
>CLocus-35509_70
CTTTAAACAAAAAGAAGCGCTGTTTTCCATACACACACAGATGAAGAATGGCCACCAGATTTTGTCCACAAAATTATGCA
>CLocus-35571_0
TGGAAAATGTGCAACCCTCAAACTCGTGGAAAGTGAAAGCAGGCTCAGGGGGTTAAAGGAATATCCAATGGACCACCGAA
>CLocus-35571_40
ACAATATGGTGGAGACAAAACAATGAACGTCATCATGGCATGGAAAATGTGCAACCCTCAAACTCGTGGAAAGTGAAAGC
>CLocus-35571_70
TCCGGGTCGAAGGTGTCACCGAGCCAACAGACAATATGGTGGAGACAAAACAATGAACGTCATCATGGCATGGAAAATGT
>CLocus-35619_0
AGCCTCCTGGATGAGCGAGCGGGAGAGTGATGCAGCCATCGGCCCGCATGAGAAGAAAGACCCGAACATGTTACTCATAC
>CLocus-35619_40
CACAGGATATAAGTGCAGTGAGGAGTGTGGCCCCGCCCACAGCCTCCTGGATGAGCGAGCGGGAGAGTGATGCAGCCATC
>CLocus-35619_70
CAATGAAGAGAAGGACGATGATGATGAAGACACAGGATATAAGTGCAGTGAGGAGTGTGGCCCCGCCCACAGCCTCCTGG
>CLocus-35632_0
TAAGCATAAGCAAAGAGTGCACATCCAACCGGATTTCAAAGACAAGTGACACAAGGAAAGATATGAATCTATTGGTAAAG
>CLocus-35632_40
ACCATCGAGAACATGATTAATGAGACCAATCCTTGAGATGTAAGCATAAGCAAAGAGTGCACATCCAACCGGATTTCAAA
>CLocus-35632_70
GTGAGAGTAAACTAGATACGGTTTTGCATTACCATCGAGAACATGATTAATGAGACCAATCCTTGAGATGTAAGCATAAG
>CLocus-35653_0
TCTTCCTCTTCACTCATATTTTCCCAagagagagagagagagaAAATAATGCACCGTTTTTAGCCTTTAAAATTTAATTT
>CLocus-35653_40
AGACTGGAATCCATCCAGAAATCACGACTAATTCTTTTCATCTTCCTCTTCACTCATATTTTCCCAagagagagagagag
>CLocus-35653_70
CTCCTCCAATTATTTCTTGATAATCCCTAAAGACTGGAATCCATCCAGAAATCACGACTAATTCTTTTCATCTTCCTCTT
>CLocus-35657_0
CCAACCCCTGATGCCCCACAATATGAAGAAGAACCAACACCTTATAGAGGCGCTCGTATCCCTGGGCGTACCTTCAGGTC
>CLocus-35657_40
TCATGAGCAGCCTCAAGATGAAGCATTGAATGAAGAAACTCCAACCCCTGATGCCCCACAATATGAAGAAGAACCAACAC
>CLocus-35657_70
ACCTTCATTTAGATTTCTACAGAGTCAGTATCATGAGCAGCCTCAAGATGAAGCATTGAATGAAGAAACTCCAACCCCTG
>CLocus-35808_0
TCCTTTACGTGGTTTAAGTTGTTCAGGCGACCAGCGGCCTTCTTCACTGGCATATACCAACCCCTCTTGTGATATCTCAG
>CLocus-35808_40
CACCTATAAACTGGTAAAGATCCTGTAATTAATATCAAGGTCCTTTACGTGGTTTAAGTTGTTCAGGCGACCAGCGGCCT
>CLocus-35808_70
TGCTTGAGTAAATACAGTAAATACAGACGTCACCTATAAACTGGTAAAGATCCTGTAATTAATATCAAGGTCCTTTACGT
>CLocus-35826_0
AGAAAGCATCCTGCACCGCTTGATGAATCACCGAGGACATAAAACCATTATCGTTGAGCGTGTGGTGGAAGGATGAGCCT
>CLocus-35826_40
GAAGCGAAATTAGGAAAAAAATCCACCGCCAACAGGACTCAGAAAGCATCCTGCACCGCTTGATGAATCACCGAGGACAT
>CLocus-35826_70
CTCTCCTTCGGTGCTTCCTCTTACCTACACGAAGCGAAATTAGGAAAAAAATCCACCGCCAACAGGACTCAGAAAGCATC
>CLocus-35927_0
ATGAGGGCCCCTGGGACCCCCGTCGTGATGAGGGCCCCTGGGAGCCCTAACCACTACAGGTACTAAGCATGACACACACA
>CLocus-35927_70
TGTGATCCCCCGCTATTATAGAGGTCCTGAGTCACTCATCGTGATGAGGGCCCCAGGGACCCCCGTCGTGATGAGGGCCC
>CLocus-35962_0
AAATACTCGTGAGCTTCCTAATCTTGCCAGCTCCCTCACGCACACTTTACCTTGGCCAGATAAAAGAACCTGCAATATTT
>CLocus-35962_40
GGTGGCCAAGTTACAGGAAAAGAGTCTCACACGTGCTATAAAATACTCGTGAGCTTCCTAATCTTGCCAGCTCCCTCACG
>CLocus-35962_70
TGCCAAATATATATCCAATTTGTGAGCCTGGGTGGCCAAGTTACAGGAAAAGAGTCTCACACGTGCTATAAAATACTCGT
>CLocus-36077_0
CCTCAAGATGATGGTGATCCACAGACCGTATGGGCCAGGATGCCTGTAGTGTAGGGTTTTGTCACCCTGAGGGCCCGCTA
>CLocus-36077_40
TCTCCTGGGGTGTTATCTAGTAGCAGCGCCGCCAGAAATGCCTCAAGATGATGGTGATCCACAGACCGTATGGGCCAGGA
>CLocus-36077_70
CTTCCTCGCAGCTGCGGTACACCGGATTCCTCTCCTGGGGTGTTATCTAGTAGCAGCGCCGCCAGAAATGCCTCAAGATG
>CLocus-36101_0
CACTAAAGGAGATATGACAATTTACTTGCCAGCTACCATGACGCGTGCAGGACAAGACTCCGGGCGCTGGGAGGCAGTCA
>CLocus-36101_40
TGACCTCTGTCACGACCTGAGTTGAGAACCATAATCACCCCACTAAAGGAGATATGACAATTTACTTGCCAGCTACCATG
>CLocus-36101_70
AAACCTCATGTGACCTATAATGGCCCTGGGTGACCTCTGTCACGACCTGAGTTGAGAACCATAATCACCCCACTAAAGGA
>CLocus-36144_0
TGGGCTCGCCCCACCAATCACCTCCATCAGCGATACCTTCTGCAGCCGTGGCTTACAGGTCATTCTGTACAGGCGCTGCA
>CLocus-36144_40
GGAGTGCCACCACCTGAGGCCGCAGTGTGTAGTCCCACAGTGGGCTCGCCCCACCAATCACCTCCATCAGCGATACCTTC
>CLocus-36144_70
CACAGTAGGAGCAGGAGGGCTGGCAGCGGCGGAGTGCCACCACCTGAGGCCGCAGTGTGTAGTCCCACAGTGGGCTCGCC
>CLocus-36157_0
GTCACCTGTAGTCACTTTAGCATTATCAAGTAACTGGAGTTTGTTCCAACAATTTCTTAATCCTTAAAGTGCGCAACGCA
>CLocus-36157_40
AGTTTATCAACATAAGACAATGCATCAGCAAGTGGAACAGGTCACCTGTAGTCACTTTAGCATTATCAAGTAACTGGAGT
>CLocus-36299_0
ACAAGGCGAGAGTGGGCTCGGTTATTTTGGTATCCAAAGTACTGTACTGTATAACTGAGCCCCACAGAGGTTTTCCAGTG
>CLocus-36299_40
GTCGCAGGTGGTACAGGTGACAAACAACCCTCAAATTCACACAAGGCGAGAGTGGGCTCGGTTATTTTGGTATCCAAAGT
>CLocus-36299_70
GGCAGCATTGTGGAGGTTGAACATACAAATGTCGCAGGTGGTACAGGTGACAAACAACCCTCAAATTCACACAAGGCGAG
>CLocus-36329_0
GCCTTTCCCTGCACCATGAAACTAGGAAGCAATGTGAGCGTTGTTCCCTATAGTCGTCTTATCAAGGTCCCCCGAAGCCA
>CLocus-36329_40
GGTTTACTATATAATATTTATGACTTTTGCACTATTATTCGCCTTTCCCTGCACCATGAAACTAGGAAGCAATGTGAGCG
>CLocus-36329_70
TATAATGAATGGACGAGTGATACTTTGAGTGGTTTACTATATAATATTTATGACTTTTGCACTATTATTCGCCTTTCCCT
>CLocus-36359_0
TGTTTATTAACGTTATAATGGTTTAGTGTCACAAAAGATGGTTTGTCAACAAGCCATTTAGTTCCTGTTGACATCAGAGT
>CLocus-36359_40
TAGTTCAGATACCAACGGGCTCATACCTTAGCCGATGGGGTGTTTATTAACGTTATAATGGTTTAGTGTCACAAAAGATG
>CLocus-36359_70
GGGCTCAACATAATCATTTTTGAAATGCATTAGTTCAGATACCAACGGGCTCATACCTTAGCCGATGGGGTGTTTATTAA
>CLocus-36700_0
TCATGAAGGTGGGTCATCCCCCCCCCCCCTTCCCGGCCATCTCTTGTGATGTCATCACGCAGTCACATGTTTTTTGTTGA
>CLocus-36700_40
GGAGCACCTCCACCTCCCACTCTGAGGAGGAATCCAGGAGTCATGAAGGTGGGTCATCCCCCCCCCCCCTTCCCGGCCAT
>CLocus-36700_70
AGGACTACTGGAACGAAGTCCGTACCTACCGGAGCACCTCCACCTCCCACTCTGAGGAGGAATCCAGGAGTCATGAAGGT
>CLocus-36818_0
CTGTACGCCACCAGCTGGCTCGCCCCGCGTACTGAGTCGCCGACTTTCCCTCCAGGCGAGTCCTCACCTAAAACCATCCG
>CLocus-36818_40
ATGAACAACTAGGAAGTAATTAAAATGCAATTCTCCAACACTGTACGCCACCAGCTGGCTCGCCCCGCGTACTGAGTCGC
>CLocus-36818_70
TGCAAGTTTACCACAAGATAATATCCTTGCATGAACAACTAGGAAGTAATTAAAATGCAATTCTCCAACACTGTACGCCA
>CLocus-36928_0
GAGCCGACGTAGGCACAACCGAGGAAGTTGGCGGTGCCATTGGTTGTGTTAGTGTGTAACCAGGCGGTAGAGGTGGATAC
>CLocus-36928_40
GTGATGGAAACTGCTGGAAGATGCGTGTTAGAATGACTAGGAGCCGACGTAGGCACAACCGAGGAAGTTGGCGGTGCCAT
>CLocus-36928_70
AGTATGTATCTCACCGTGGGAGCTTGAGAAGTGATGGAAACTGCTGGAAGATGCGTGTTAGAATGACTAGGAGCCGACGT
>CLocus-36967_0
AGGTACCCATGAGGAACATCTCCAGCTTCCAAACCCTAACCAGGAAAAGTCTGCACGAAACAGGAGCACATTCCGCACAA
>CLocus-36967_40
GGTCCTGAGAGATGTTTAATGCTTCCAGGAAAGCAAACCTAGGTACCCATGAGGAACATCTCCAGCTTCCAAACCCTAAC
>CLocus-36967_70
CCATGTCAATTGACAATACTGAAAATGGAAGGTCCTGAGAGATGTTTAATGCTTCCAGGAAAGCAAACCTAGGTACCCAT
>CLocus-37049_0
GCCCCCGGCAGAATGACAGTGTGAAACAGGAGGACATCAGTATGCGGGAGTCAACTGGCACATCCTACAGGTGGAGCTGA
>CLocus-37049_40
TGTGGACAGCCAGCCAGCCAGCCCTCAACCCACCACCACCGCCCCCGGCAGAATGACAGTGTGAAACAGGAGGACATCAG
>CLocus-37049_70
TGGATGATTCATCTTAGTAGACGGGTTGTGTGTGGACAGCCAGCCAGCCAGCCCTCAACCCACCACCACCGCCCCCGGCA
>CLocus-37187_0
GCACTGTGGGCTTGTGTGTCAGATGACACGCCTGGCACTCCTTCCTCATTAGTCGACGGGGCACTACCCGCCTGTTTGGG
>CLocus-37187_40
CATTGAATAATGTATATCTGGTAATTTATGCATCAGTTATGCACTGTGGGCTTGTGTGTCAGATGACACGCCTGGCACTC
>CLocus-37187_70
CATCACATCCGGGTTATCTGATGATTAAGTCATTGAATAATGTATATCTGGTAATTTATGCATCAGTTATGCACTGTGGG
>CLocus-37234_0
TTGGAGACCAAAAGCCACCAATTCCACCTGCTTCCCTGGAGTGATGGAGAAGTTAAGCCACCTCCAATCTACTGATCTGG
>CLocus-37234_40
TTACTGGCAGTCCCTCGCTGTCTGCTGCCTCCTGGATTAGTTGGAGACCAAAAGCCACCAATTCCACCTGCTTCCCTGGA
>CLocus-37234_70
GTATGATGGTGCCCCTGGAGCATAAGCTGATTACTGGCAGTCCCTCGCTGTCTGCTGCCTCCTGGATTAGTTGGAGACCA
>CLocus-37235_0
CCCTCGTCACTCTACTACCAGTAGAGGCGACTTAATCCTCATCACCTAAAAGCCAGATGGTTGTGGGATCTTTAACTCCA
>CLocus-37235_40
TTCCCTTAACCCTGACCAGCTTGTGCTGCGATACGACCCTCCCTCGTCACTCTACTACCAGTAGAGGCGACTTAATCCTC
>CLocus-37235_70
ATCAAACTCCAACGGTATGAAATCGATCTCTTCCCTTAACCCTGACCAGCTTGTGCTGCGATACGACCCTCCCTCGTCAC
>CLocus-37288_0
CCTCCGTCTTGATGACGGCGGCTCCTTCAATAGCCAACACAGGCAGTAAATTGTGGCTTGTTACTGTCCCGCCTTGTTAG
>CLocus-37288_40
CAGAGAGCGCGCCAGATGCACAACGGGCGGCCAAGGAGCTCCTCCGTCTTGATGACGGCGGCTCCTTCAATAGCCAACAC
>CLocus-37288_70
TAAACATTTCTACACGTTGAAATAATTGCTCAGAGAGCGCGCCAGATGCACAACGGGCGGCCAAGGAGCTCCTCCGTCTT
>CLocus-37445_0
GGATAAACTATCAAGACAAATGAGAGAGAGAGAGCGTGTAGACTGACCTGGGACGCCGTAGGGCTGGCGTAGCAGCATCT
>CLocus-37445_40
GGAGGCTGGGAGGCGGCGATGGAGACTCCTGGAGGGCAGAGGATAAACTATCAAGACAAATGAGAGAGAGAGAGCGTGTA
>CLocus-37553_0
CGTGGCGGAGGAGGTGCATGCCATCTTGAAGGCCCTCCCTCAGTAGCCTGCCTTCTGACGACGACCCGGCGAGACTTAGG
>CLocus-37553_40
TGGTGAAGAGCAAGGCGCAGTTCGAGTTCGTATTGATGGCCGTGGCGGAGGAGGTGCATGCCATCTTGAAGGCCCTCCCT
>CLocus-37553_70
TCGAACACATCCGCGATCAGCGCCCCCACATGGTGAAGAGCAAGGCGCAGTTCGAGTTCGTATTGATGGCCGTGGCGGAG
>CLocus-37606_0
CTGTTCTGGGGACACCTAATACCACTTGACTCAACCATGAAGTAATAGATAGGTTAAGTGATGGAGGTTAGCTGTCAGTT
>CLocus-37606_40
GTACAACGAGCAGAGAGAGGAATGACCGAAATGCTCCCCACTGTTCTGGGGACACCTAATACCACTTGACTCAACCATGA
>CLocus-37606_70
AATCTGTGAAAGCATAAAGCTTCCCCCCATGTACAACGAGCAGAGAGAGGAATGACCGAAATGCTCCCCACTGTTCTGGG
>CLocus-37624_0
GGGAGTGTCAGCCTCGACGGAAGTCCATTGTTCACTGTCTCCATAATGGCGTCCTGCTGGCACTGGCAGCGTTGGGGCGG
>CLocus-37624_40
GCGAGTGGTAAACAATGGGCCATAACTACCCCGGGACAGTGGGAGTGTCAGCCTCGACGGAAGTCCATTGTTCACTGTCT
>CLocus-37624_70
ATATTGAGCCTTGCCCGATGATTGGAGGCGGCGAGTGGTAAACAATGGGCCATAACTACCCCGGGACAGTGGGAGTGTCA
>CLocus-37648_0
GAAATAATATAGAAGCTGTAAAGACGACGAACCTTGAGTGGAATAGGCATCATCCTGGGGGTTGAGAGCCTTGGCCACCG
>CLocus-37648_40
TAACACATATTGAGGAATATTTTGGTCACCATGATTCTTGGAAATAATATAGAAGCTGTAAAGACGACGAACCTTGAGTG
>CLocus-37648_70
TGGTATTGACCGTCTTCGTTAAACAGAAACTAACACATATTGAGGAATATTTTGGTCACCATGATTCTTGGAAATAATAT
>CLocus-37660_0
GGCGCATTGACCCCAGTCTGCCTGGCCGCACCAGGGCACCAGTCACCAGGTACTGCTCCTGTAGGGACACAGACTGGTCA
>CLocus-37660_40
AGAAGGGCGCCATACACGTCCCCACCACCACCAACCTGAAGGCGCATTGACCCCAGTCTGCCTGGCCGCACCAGGGCACC
>CLocus-37660_70
TGGGCTGAGAATCCGTCAAGGACTAGGACGAGAAGGGCGCCATACACGTCCCCACCACCACCAACCTGAAGGCGCATTGA
>CLocus-37696_0
GAGCGCAGACCCAGACACTTCAGTCTTGGCTTGACAGGAAAGGTCCCGGGTACCAAGCCTCGTCATCCTTCTCGCAGTTG
>CLocus-37696_40
GAAAACCACGATTATATCGCCGTTGTTCTGCGTCTCTGGCGAGCGCAGACCCAGACACTTCAGTCTTGGCTTGACAGGAA
>CLocus-37696_70
CATATCCACCTTTATTCCGCTAACCTACTTGAAAACCACGATTATATCGCCGTTGTTCTGCGTCTCTGGCGAGCGCAGAC
>CLocus-37713_0
TGACGAGAAATGAAGCTCCGAAGGAAAAGAAGGAGTCTTCCATGAAGGCGAAAAGAATGCAGTTTGGCAAATATATTATA
>CLocus-37713_40
AGAGAAAGCAATACCACCTTCAAGCCTCACCTTCAATACATGACGAGAAATGAAGCTCCGAAGGAAAAGAAGGAGTCTTC
>CLocus-37713_70
GGTAACACCCTCAAACTGTCCAAAAGTACCAGAGAAAGCAATACCACCTTCAAGCCTCACCTTCAATACATGACGAGAAA
>CLocus-37714_0
CGTTTTCATTTGTATGACCTCCACTACAAAAGTCGCAGTTGTGGCTGTTCTTTTCTACCTGATAATGCCTTATGGCAGTA
>CLocus-37714_40
CTTCCCAGCATGAATGATATGATGTCTTGGCAAACTGGGACGTTTTCATTTGTATGACCTCCACTACAAAAGTCGCAGTT
>CLocus-37714_70
ATCTGTCCCCTCTAAATTTGGTTTGACAAGCTTCCCAGCATGAATGATATGATGTCTTGGCAAACTGGGACGTTTTCATT
>CLocus-37845_0
TCAGATGTTGGAGACGTACCTGAAGGCAGAATGGGTGAGACCTCGGCTGTTAGAGACGGCCATCCATTGTTCAGCGTACT
>CLocus-37845_40
CCTCTACTGGTGAGACTTAAGCCTACCTATGGGTGAGGTTTCAGATGTTGGAGACGTACCTGAAGGCAGAATGGGTGAGA
>CLocus-37845_70
ACGTGAGTTACATGGGCAGAGTGAGGGAGGCCTCTACTGGTGAGACTTAAGCCTACCTATGGGTGAGGTTTCAGATGTTG
>CLocus-37871_0
AACGACAACTCCCCGACCTTCATCGAGCCTCGGGAGCCCTCCGTCAGCGTGAGGGAGGAGCAGCCAGCCGGCACCGAGGT
>CLocus-37871_40
TCACGCCCGCGCCACCGTCAGAGTCCTGGTCACCGACGTCAACGACAACTCCCCGACCTTCATCGAGCCTCGGGAGCCCT
>CLocus-37871_70
CGAGGTACACGATGAGGGGCGGCCGCCGCGTCACGCCCGCGCCACCGTCAGAGTCCTGGTCACCGACGTCAACGACAACT
>CLocus-37874_0
TACGGGTAGGAGATGCCACCTCCACTACCACACTCCAATTTCCCAATGCAACCTACTCTGCAGAACTAGGAGAGAATGCC
>CLocus-37874_40
CGTGGCCGCCCTCCGCAGTCTTCTACGGGCTTGGTGGAGATACGGGTAGGAGATGCCACCTCCACTACCACACTCCAATT
>CLocus-37874_70
ATTTTCCATCTGGAAGTAGTGGCTCAGGACCGTGGCCGCCCTCCGCAGTCTTCTACGGGCTTGGTGGAGATACGGGTAGG
>CLocus-37876_0
AAACACCTGACGATCATTACCAGAAGTTATGTCATAGTTGATGCGTGCATTGTCTCCAGTGTCATTATCAGAGGCCAGCA
>CLocus-37876_40
CTTCACGCAGAGTAATCACACCTGTCTCGGAGTCAAGGGCAAACACCTGACGATCATTACCAGAAGTTATGTCATAGTTG
>CLocus-37876_70
GATATTCGGCCACACTGTCATAGTCCAAAGCTTCACGCAGAGTAATCACACCTGTCTCGGAGTCAAGGGCAAACACCTGA
>CLocus-37890_0
GTTGTCAATGAAGTATGGAATGCCTTGGTGCCTCCCTCCCAGCCACCAACCCGTCTTTACCGCTATATTCACCCTGATGT
>CLocus-37890_40
TGCTATTCATGGAGATGTAATTCCAGAGACTCGCAAGCCTGTTGTCAATGAAGTATGGAATGCCTTGGTGCCTCCCTCCC
>CLocus-37890_70
TCCAAAAACAAAAGAGGGAAGATCTCTACGTGCTATTCATGGAGATGTAATTCCAGAGACTCGCAAGCCTGTTGTCAATG
>CLocus-38057_0
CAAGGATACCTGACACTTATTAGAGCATTTTGGTCTAACTTTCCTGTAAGACTCGGTACACCAACGGCCTTGTGGCACTG
>CLocus-38057_40
CCCACAATGGAGGTCATAAAATGGTTCCCCCAGGCAGATTCAAGGATACCTGACACTTATTAGAGCATTTTGGTCTAACT
>CLocus-38057_70
GTCTGAAAAAATATGTTCCCACTCCCCCTTCCCACAATGGAGGTCATAAAATGGTTCCCCCAGGCAGATTCAAGGATACC
>CLocus-38092_0
TGAATATTGTTCACTTTGTCTTGTAAAGATCCACCCTCATAATCTTAGGGAAAGATTCGTCGTTCCAATCCTGTCACTCT
>CLocus-38092_40
TTATAAACAAAAGTGAAAGATGAAGATGGTTGTCACAAGGTGAATATTGTTCACTTTGTCTTGTAAAGATCCACCCTCAT
>CLocus-38092_70
TGTTAGCTCCAACTCCGTCAGGATTTTAGTTTATAAACAAAAGTGAAAGATGAAGATGGTTGTCACAAGGTGAATATTGT
>CLocus-38093_0
GCAGAGAGCTGGAATAGAACTACAAACCAGCTACTGCAGGGGTTGAGAGCAGGGAGAGGCAGTAGAGCTACAAGCCAGCT
>CLocus-38093_40
GGAATTAAAGTAGCTTTGTGCACGACTGTAATAGTAAAGAGCAGAGAGCTGGAATAGAACTACAAACCAGCTACTGCAGG
>CLocus-38093_70
CGCACCCGTCAGCGCCTACAGGAGAGATGTGGAATTAAAGTAGCTTTGTGCACGACTGTAATAGTAAAGAGCAGAGAGCT
>CLocus-38139_0
GCACAACTTCCGGTGTATACGACCTAGAAATCCAGCACCATACTTGTCCTCGTGATCCACCAGGCTGTGACTTCCCGCCA
>CLocus-38139_40
GGTAAAAACTGTCCACGTTCAGCCTCGAGATCCTCCACATGCACAACTTCCGGTGTATACGACCTAGAAATCCAGCACCA
>CLocus-38139_70
AAGCTGTTACTATAGCCAACACAACCCCAGGGTAAAAACTGTCCACGTTCAGCCTCGAGATCCTCCACATGCACAACTTC
>CLocus-38298_0
GGGAAGGCACATGGCAATAAGGATTTAGGGCAGCACGAAGGGAAGCTCAACCACTTGAACAGTCAGGGATTGAACACCGA
>CLocus-38298_40
CACCACTAACCCGTTATGACTTAGTGCTTTCTAGTGTACTGGGAAGGCACATGGCAATAAGGATTTAGGGCAGCACGAAG
>CLocus-38298_70
ATGAGAGGAGGTAAGGTAATCATCAGGAGTCACCACTAACCCGTTATGACTTAGTGCTTTCTAGTGTACTGGGAAGGCAC
>CLocus-38306_0
GTGAGGCTGGCCAAGAAACACATCACCATTTCCCACAAAGGACAGCAGAGTCCAAATTGGGAAAAGCTTCCAAGGCCAGC
>CLocus-38306_40
AGACAAACCTAACAATACGGCCAATAAGGCCCAATGACACGTGAGGCTGGCCAAGAAACACATCACCATTTCCCACAAAG
>CLocus-38306_70
AGGGCAGGCAGATAAAAAGGTTAAGTACCAAGACAAACCTAACAATACGGCCAATAAGGCCCAATGACACGTGAGGCTGG
>CLocus-38519_0
CTCACACGTTACATATCGCTTTTGCTACTGAGTCAACCAAAGGCATGGGGGCGAGGTCCACGTCCCGAAGGTTACCGTGG
>CLocus-38519_40
CTTCATGCATAGTGAACACTCAGGATATTTCCCATTTCCCCTCACACGTTACATATCGCTTTTGCTACTGAGTCAACCAA
>CLocus-38519_70
CATGTTATCAGGATGGCCCTTCTGTGTGGCCTTCATGCATAGTGAACACTCAGGATATTTCCCATTTCCCCTCACACGTT
>CLocus-38526_0
GCTTTTCATGGCATACACAACGATGGAAAGTAATGGAAGACTTACCGATCGGGCCCAGGCCTCCATAACCGCCAATACCA
>CLocus-38526_40
CACGTTATACACTCTATTGTCATGCTGAACAGACATCTTAGCTTTTCATGGCATACACAACGATGGAAAGTAATGGAAGA
>CLocus-38526_70
GCCGAATCCTGAAAGAATGAAGCAGAACAACACGTTATACACTCTATTGTCATGCTGAACAGACATCTTAGCTTTTCATG
>CLocus-38558_0
GTGTAGAGTCACAGGGTGCATCCTCTCCGTAATCACACAATTGTCAACAATGGGTGTGTTCCTTTCCCAGCACGCCAGGA
>CLocus-38558_40
GAATGTTAAAATATTTCACGGTAAAACATTAGTAATGCTTGTGTAGAGTCACAGGGTGCATCCTCTCCGTAATCACACAA
>CLocus-38558_70
TATGTGATCAGTTACACATAAACCTGATTTGAATGTTAAAATATTTCACGGTAAAACATTAGTAATGCTTGTGTAGAGTC
>CLocus-38658_0
ATATTGGCGGGAAAAATAAATGGCGGGCCATGAGGCTAATATTTACAAAGTGGCGCCCCAGAGGCCTGCGTCACACCCTC
>CLocus-38658_40
AATTACTTCGAACAATAAATGCATCAACAAACCCGCGTGAATATTGGCGGGAAAAATAAATGGCGGGCCATGAGGCTAAT
>CLocus-38658_70
ATGGTGCTAAGCCCGAACGCTTACTCCACAAATTACTTCGAACAATAAATGCATCAACAAACCCGCGTGAATATTGGCGG
>CLocus-38664_0
TACACACTCATTCACCACTAGTCAGTAATTTTACAATTTATCCCACAGGGGAAGAATATATATGTACTCACCTATTGGTG
>CLocus-38664_40
TGGTATTTCAATCGGAGGAAGAGTTACTGGAGCATCGTTGTACACACTCATTCACCACTAGTCAGTAATTTTACAATTTA
>CLocus-38664_70
TGGAACTGTATTCCTGTGATAACTGTCTTATGGTATTTCAATCGGAGGAAGAGTTACTGGAGCATCGTTGTACACACTCA
>CLocus-38670_0
GTGCACCACCGCGCCGTGCACCTGCGAGACAAGCGGTACGTGTGTGACGTGTGTGGCTCCACCCACATCAACAACTGGAA
>CLocus-38670_40
GCTGTGCGGCATGACCTTCAAGCAGAAGAAGCGCTTGCGAGTGCACCACCGCGCCGTGCACCTGCGAGACAAGCGGTACG
>CLocus-38670_70
CCACGCTGTAGATCGGCCCTTCGTGTGCACGCTGTGCGGCATGACCTTCAAGCAGAAGAAGCGCTTGCGAGTGCACCACC
>CLocus-38830_0
ACTGACCTGGTTATAGAGGTTGACTGCGCTGAGGACGAGGTCAGCTAGGTGCGTCAAGTGGCTGGTGCTGTTGACCCGCA
>CLocus-38830_40
TGCGAGGAAGTAAAAAAAACGAGTGGGCTGTTCATCATAGACTGACCTGGTTATAGAGGTTGACTGCGCTGAGGACGAGG
>CLocus-38830_70
GGGCTGTACCATTCGATCTAGTAACAAAGCTGCGAGGAAGTAAAAAAAACGAGTGGGCTGTTCATCATAGACTGACCTGG
>CLocus-38857_0
ACTCTGGGAACCTTGAGGCTATTTTAGTAGCGGAGGTGAAGGTGAAAAGCCTCGAAGACAAGCAGCTACTCCAGTTTTCA
>CLocus-38857_40
GTTGGAAAAGACGTCGCGGAGCTCTCAAAAGAGGTTGAAGACTCTGGGAACCTTGAGGCTATTTTAGTAGCGGAGGTGAA
>CLocus-38857_70
CTTTGTTACAAGTGCAATCGACTCCACGAGGTTGGAAAAGACGTCGCGGAGCTCTCAAAAGAGGTTGAAGACTCTGGGAA
>CLocus-38958_0
TGACTCACCGCCTGCATATAAAGATATTATCAAGAATATGGGAGTGGATAAAATAATTGCAGAGATCTAGTTGTCTCATA
>CLocus-38958_40
AGTCGATTGTCACGACTTTAGTACTTTAGCCACGGTATTGTGACTCACCGCCTGCATATAAAGATATTATCAAGAATATG
>CLocus-38960_0
GTGACGGGCACAGCAGCCGGCGACGTTGATGCAGGTGACGTCGTGACGGAGGGCGGAGTCATCCCTCTGAGCATCAACCA
>CLocus-38960_40
CAGTGTCTCGTCTTGACAGAGGCTGCACGACAAGCTGGGAGTGACGGGCACAGCAGCCGGCGACGTTGATGCAGGTGACG
>CLocus-38960_70
ACGTCCGCATCACCTGTCCCGGGGAACATACAGTGTCTCGTCTTGACAGAGGCTGCACGACAAGCTGGGAGTGACGGGCA
>CLocus-38961_0
AGCTCCCTTATGGAGTGAGATCTCCAGCAGCAAAGCCAGCAAGGAGATCAACCAACCCCAGACAGTGACGAAGAAGATGC
>CLocus-38961_40
AGGGCAACGCTCCACATCCTGCATGTGGCCCCGTGCGCCAAGCTCCCTTATGGAGTGAGATCTCCAGCAGCAAAGCCAGC
>CLocus-38961_70
GTAAACCCGAGCAGACTTGTCTCTAGCACCAGGGCAACGCTCCACATCCTGCATGTGGCCCCGTGCGCCAAGCTCCCTTA
>CLocus-39062_0
CTGGGAGTTGTTCTACTCCCCTAGTAGAGGCCAGGCTTAATTTGTGATAGCCTGGACCAACTGACTGTTGTTAGGAGCAG
>CLocus-39062_40
CTGGAGTCTGCTTACTCCTTGATCATACCTGAAGTGGGCTCTGGGAGTTGTTCTACTCCCCTAGTAGAGGCCAGGCTTAA
>CLocus-39062_70
TGTTGGGAATGATGATCTCACTGACTCTGACTGGAGTCTGCTTACTCCTTGATCATACCTGAAGTGGGCTCTGGGAGTTG
>CLocus-39113_0
AATGGACGCTACAGACTCATGGATGTAAAACGGCCCAACCTTGCCACACAGTGTGCCCGAGACAGGAATTAATCAGCAGA
>CLocus-39113_40
ACCAAATGGGTTCCGTAAATGGAACGGACGCAAATCCATAAATGGACGCTACAGACTCATGGATGTAAAACGGCCCAACC
>CLocus-39113_70
ATATAAAGATAAGAGAGAGATCACCAGGGAACCAAATGGGTTCCGTAAATGGAACGGACGCAAATCCATAAATGGACGCT
>CLocus-39280_0
CTGAGCCTCCACCCACCCATATCTTCCGCCCACTCGCCCCTCACATCGCACAAGTCTCTCTCCTCACGCAACTCGCCGCC
>CLocus-39280_40
CAATAAAGACACTCCTATAGGTGGAGGGGGCGGGGGCGGGCTGAGCCTCCACCCACCCATATCTTCCGCCCACTCGCCCC
>CLocus-39280_70
GCGCACCATGGCCGCCACACAGGCTCTCCACAATAAAGACACTCCTATAGGTGGAGGGGGCGGGGGCGGGCTGAGCCTCC
>CLocus-39360_0
TCTGAATGATATTTAGAAATTAATAACATAATAAGTATTACAAAACATTTACAATTGTGACTGTACAGGTGCGGGGTGTA
>CLocus-39360_40
CAGGTCACTTACTAACTCTTCTCCGTGGAATTTTAAGGCATCTGAATGATATTTAGAAATTAATAACATAATAAGTATTA
>CLocus-39360_70
CCTGGTCGTGAACACCAGTTCCGGATCCCTCAGGTCACTTACTAACTCTTCTCCGTGGAATTTTAAGGCATCTGAATGAT
>CLocus-39418_0
ATATATACCGTGTGTGTGTGCATTTACTATGTGTCTGCAGAATCGAGCTATTTAGGTGTGTGTACACTCACCTATTTGCG
>CLocus-39418_40
TTGACACTATATATAGCCTAACATCCGCTTAAAAGTATATATATATACCGTGTGTGTGTGCATTTACTATGTGTCTGCAG
>CLocus-39418_70
CTATACATAGCACCCACCTCAAGCGTTCGCTTGACACTATATATAGCCTAACATCCGCTTAAAAGTATATATATATACCG
>CLocus-39424_0
CAAATGATCGAATTCTCTCTGAACTAGTGCAAGCTTGTTTCCCCACCGCCCACGTTTATTTCAGGGGAGATAGCTCACTG
>CLocus-39424_40
CTACTGGATTCAAAGAGACCAAAGCCTCAAAATTGGCCCACAAATGATCGAATTCTCTCTGAACTAGTGCAAGCTTGTTT
>CLocus-39424_70
ATTTATAAGGACGGGCTGCAAAATAAACCACTACTGGATTCAAAGAGACCAAAGCCTCAAAATTGGCCCACAAATGATCG
>CLocus-39550_0
CTCTAACATTACAAGTATGCCATAGGTATTACTTAGAAAACACACACACACGGTTCGGGGTCCAAGAGCTAAAGCTCGAT
>CLocus-39550_40
CTCTAAGAACAGGAATTTACACATCAGTATTACGCTAATTCTCTAACATTACAAGTATGCCATAGGTATTACTTAGAAAA
>CLocus-39550_70
ATAGCTCTATCATAGTGTGCGGATGGATATCTCTAAGAACAGGAATTTACACATCAGTATTACGCTAATTCTCTAACATT
>CLocus-39567_0
GTCACTCACCAAAACAGGTGAGGAACACCAGAAGGATCCCGGAGATACGATCCATGAGGGCGAGGGAGACGGTCGCGGCA
>CLocus-39567_40
ACAAAAGCAACTCTATAGTGTGGAACCAAAGAAGAAGATTGTCACTCACCAAAACAGGTGAGGAACACCAGAAGGATCCC
>CLocus-39567_70
GCCTCACAGATCGTGTACTTACCAACACACACAAAAGCAACTCTATAGTGTGGAACCAAAGAAGAAGATTGTCACTCACC
>CLocus-39568_0
GTCACGGCAGCGCTCTACAGTCTCTCCGACGGCAGCCGTTGCTAGCACTGGTGTTGACGCCGAGGTCACTGGCCAGTTCT
>CLocus-39568_40
CCCTGACGCCCTGTGTGACCTCTGTCTTCTCCCTCCACCAGTCACGGCAGCGCTCTACAGTCTCTCCGACGGCAGCCGTT
>CLocus-39568_70
TGAGCCGGTCGGCCGGGCGGTGTAGACGGTCCCTGACGCCCTGTGTGACCTCTGTCTTCTCCCTCCACCAGTCACGGCAG
>CLocus-39592_0
GACACAGGAAAAAGCACCACAGACATCACACGCACCAGTGACCGTACAATGCTGCGCACACCTGAGGCCATCTCTACGCG
>CLocus-39592_40
GCACCACTTAATAATCCACAACAAAATTTTGAATCGTCATGACACAGGAAAAAGCACCACAGACATCACACGCACCAGTG
>CLocus-39592_70
GCGTTTACAGAAAGGAGGTGGAATAAATCAGCACCACTTAATAATCCACAACAAAATTTTGAATCGTCATGACACAGGAA
>CLocus-39755_0
GAGCCGCCGCTCCTGCACGACGGCGTGGAAGAAGCAGAGGGAGAACACCAGGCGGCGGAATCTTTCAGAAGATCCCGGCC
>CLocus-39755_40
CGGAGAAGGAGTAGGGAACGTTCCACCCGAGGGGGCCGAAGAGCCGCCGCTCCTGCACGACGGCGTGGAAGAAGCAGAGG
>CLocus-39755_70
GTTGCTGAGCAGAAATCCTGAGATCGGTATCGGAGAAGGAGTAGGGAACGTTCCACCCGAGGGGGCCGAAGAGCCGCCGC
>CLocus-39757_0
CATACGGCTCAGCTCTTCGTCCCCTTCGCACGGGATGGTCTCCTTATGAGGGCTCTCCGACTCAAACACCTGCCGCCACT
>CLocus-39757_40
CCTTGTCCGCGCGGAGGCACCGAAGAACACACAGCAGCTGCATACGGCTCAGCTCTTCGTCCCCTTCGCACGGGATGGTC
>CLocus-39757_70
CGGCCACGTAGTCTTGCACCGCCGCCACCACCTTGTCCGCGCGGAGGCACCGAAGAACACACAGCAGCTGCATACGGCTC
>CLocus-39797_0
AATCTAATATTGTTAAGTGACTTAAAACATATTAACTCGGGTTAACTGACCCCTGAGCCCAGGCTCAGCCTCGAGCCCGG
>CLocus-39797_40
AATTCAAATATTTTTTGTATAGAAACATGATGCACCAGAAAATCTAATATTGTTAAGTGACTTAAAACATATTAACTCGG
>CLocus-39797_70
TACCTGTTCAGCAAATAAACAACTTTTAACAATTCAAATATTTTTTGTATAGAAACATGATGCACCAGAAAATCTAATAT
>CLocus-39798_0
CATCTCGGTGCTCGGGGCCCCACGTCTGTTCCCTCGCCTGCACAGGGAGTGTGTGACCCAACTGGAGGAGCAAATCACCT
>CLocus-39798_40
TTCGTAAGTCCTTCGTTGTGAATAATGTCCTCCTCACCTGCATCTCGGTGCTCGGGGCCCCACGTCTGTTCCCTCGCCTG
>CLocus-39798_70
AGGGCTGCAGGACGGCCAATAATGACGTCATTCGTAAGTCCTTCGTTGTGAATAATGTCCTCCTCACCTGCATCTCGGTG
>CLocus-39907_0
AAAGGAGGAGGTGGATGGGGCGTCACAGACTAGTAAACATTCCCGCCAACACAAAGGCGCCTCACAAGCACTCGTGCACA
>CLocus-39907_40
GCATGACTCAAGGAAAACGTATGTAGTGGGTTAAATATAAAAAGGAGGAGGTGGATGGGGCGTCACAGACTAGTAAACAT
>CLocus-39907_70
ACAGGAGTCATTATCCTATTTTTGTCACGTGCATGACTCAAGGAAAACGTATGTAGTGGGTTAAATATAAAAAGGAGGAG
>CLocus-40196_0
ATAAAGGTGCAGAGGGGCGGGCACCTTTGTTTTAGACAACCGACAGTCGAAAAGGCAGAGCCCAAGAGCTGAGGCTCGGT
>CLocus-40196_40
TTCTCCTAATAATCACCTTACTTTACCTAAACTAGGATTAATAAAGGTGCAGAGGGGCGGGCACCTTTGTTTTAGACAAC
>CLocus-40196_70
CCTTACTTTACGACATACTGGCTTAGCGATTTCTCCTAATAATCACCTTACTTTACCTAAACTAGGATTAATAAAGGTGC
>CLocus-40197_0
CTGATAATTACTCTGCCTCTCTCCCCATCCTTCCCACGGCCTTGGCCTGTATGTCCTCTTTTGTTGCCTCGTCTGCCACT
>CLocus-40197_40
CTGCGGCCAGTTCTGCCGATCCTGTTTTTCTCTGCTGTATCTGATAATTACTCTGCCTCTCTCCCCATCCTTCCCACGGC
>CLocus-40197_70
CTTCTGCTGCCTCTTCTTCAACTCCTCACTCTGCGGCCAGTTCTGCCGATCCTGTTTTTCTCTGCTGTATCTGATAATTA
>CLocus-40303_0
CTTGACTCGGAAACCCCCAGACACCTTGGAGCAAGAATCAATAGAGGGATGATGGAAGACCAAAAGCAGGTTAAACCACA
>CLocus-40303_40
ACCCAGAGAAGGCTAAGCTACACACCGAGCAAAACCCGGACTTGACTCGGAAACCCCCAGACACCTTGGAGCAAGAATCA
>CLocus-40303_70
ACCTCCACCACTGTTGAGTTGCATGAGGCTACCCAGAGAAGGCTAAGCTACACACCGAGCAAAACCCGGACTTGACTCGG
>CLocus-40334_0
CAGCGATTGCGAGAGAGGAAGGAAGGAACCAGAACAGGTTCCCCAAAGGAACAAAAACAGCTGACGAAGCAAAACCCAGC
>CLocus-40334_40
ATGATGCAGCAGTCAACGTAAGGTACCCGGAGGCTGAACCCAGCGATTGCGAGAGAGGAAGGAAGGAACCAGAACAGGTT
>CLocus-40425_0
CAGAATCCAAATACTTTTATGAAAAGAAAAGCTCAATAATATTAACtgtgtgtgtgtgtgtgtgtACTCACCTATTTGTG
>CLocus-40425_40
ACTTATTGTATTGCAATTCCGACTTAATTGACCATAATGTCAGAATCCAAATACTTTTATGAAAAGAAAAGCTCAATAAT
>CLocus-40425_70
GTCTCCCTGCACAACAGGTCCACCACACACACTTATTGTATTGCAATTCCGACTTAATTGACCATAATGTCAGAATCCAA
>CLocus-40427_0
TAACAGGTAAGTGAAAATGAGTTAAGAGAGGCGAGGGGAAAAATGGGAAGGGGAAAACACGTATGAATAACAGAGGGAGA
>CLocus-40427_40
AACGGTGCTAAGGAGGAAGCAGAACATGATAAAGGTGGTATAACAGGTAAGTGAAAATGAGTTAAGAGAGGCGAGGGGAA
>CLocus-40427_70
GAACATGATGAAGATGATAAGAAAAACGATAACGGTGCTAAGGAGGAAGCAGAACATGATAAAGGTGGTATAACAGGTAA
>CLocus-40432_0
CTTTTTTATTTTAGAATAAAAGTTTGCAGCAATACATGACATTCCTTTTTAATGGGAGAACATTTACCTCGGGCGGCGTG
>CLocus-40432_40
CTGACACTTCCCTTGGCTACAGAACAGCACAATTAAACACCTTTTTTATTTTAGAATAAAAGTTTGCAGCAATACATGAC
>CLocus-40432_70
ACACTGATCTTCTCATTGGCTGGGGACCTACTGACACTTCCCTTGGCTACAGAACAGCACAATTAAACACCTTTTTTATT
>CLocus-40591_0
GCCCCCGATAGGGAAGGAGTAGCCCGGGTCGCAGGTAATCACCATCTGGGTGTCTCTGAGTGCCACCTGGCCGCCCTGTA
>CLocus-40591_40
GCTGCCACACACCGTGCAGACAGTCAACCAGAGCCACGCGGCCCCCGATAGGGAAGGAGTAGCCCGGGTCGCAGGTAATC
>CLocus-40591_70
GGCCCTGTGCCTCGAACCCTTGACCAGGAAGCTGCCACACACCGTGCAGACAGTCAACCAGAGCCACGCGGCCCCCGATA
>CLocus-40592_0
GGTCTGTGCAAGTGTGCCAGAGGCTACACCGGTGACCAGTGCCAGACGCCGGAGGCACCCACAACCTGTCCACAGCCAGA
>CLocus-40592_40
TGAAGACGGCTGCCATAATGGCGGACAGTGCCTGGCTCCGGGTCTGTGCAAGTGTGCCAGAGGCTACACCGGTGACCAGT
>CLocus-40592_70
CTAACCTAATTGCTTTCCAGCTTACTGTGGTGAAGACGGCTGCCATAATGGCGGACAGTGCCTGGCTCCGGGTCTGTGCA
>CLocus-40603_0
CCACATTAATCTGTTCGCGGTTTACGGTAAAACACGCATCTTCCTCTCCTCCCACACGGTATTAAATCCAACAAACATTC
>CLocus-40603_40
AACTCCCTGATTCCTTACGGTTAACAACACGACAAATCCACCACATTAATCTGTTCGCGGTTTACGGTAAAACACGCATC
>CLocus-40603_70
TTATGCATCAGGCATAATGGGTCACGCAGCAACTCCCTGATTCCTTACGGTTAACAACACGACAAATCCACCACATTAAT
>CLocus-40652_0
CCTTCTCAATTGCGTCATTGAGTTCCATGTTCTCTGGGGCGGTGAGCCAGTCAAGCACATCCTCGTCGTCGTACAAATCC
>CLocus-40652_40
TCTGTGGTCTGTCGGATCCTCTCGAACATCTTGCGGTTGACCTTCTCAATTGCGTCATTGAGTTCCATGTTCTCTGGGGC
>CLocus-40652_70
ATACACTCACAGAAGAAGACAGCAAGGTAGTCTGTGGTCTGTCGGATCCTCTCGAACATCTTGCGGTTGACCTTCTCAAT
>CLocus-40677_0
TGATTAACTGATCTCTAAGGTTGTCGCCAGCAGCGGCCCGCAGACCCACATATCCATTACAATCCGCTGATCCTACACTT
>CLocus-40677_40
TGCCCCATGCACAGGCCGGGGGCCAGCCAGGTTTGTTTGATGATTAACTGATCTCTAAGGTTGTCGCCAGCAGCGGCCCG
>CLocus-40677_70
ATGTACTGTAGTCTATTTCAAGAGTTCTGCTGCCCCATGCACAGGCCGGGGGCCAGCCAGGTTTGTTTGATGATTAACTG
>CLocus-40727_0
AACAGTTGGCTCCTTTCTCTTTCAACAGGTCCAGTACCTCCACCTGGCCCCCAGAGGCCGCGTAGTGCATGGCTGTGTTG
>CLocus-40727_40
GCGCTGTGCAAGGGCGTCTGGTTGTCCTGATTCCTGACGAAACAGTTGGCTCCTTTCTCTTTCAACAGGTCCAGTACCTC
>CLocus-40727_70
ATCATTGCCTCTAATTTGCCGGCTGCGCCAGCGCTGTGCAAGGGCGTCTGGTTGTCCTGATTCCTGACGAAACAGTTGGC
>CLocus-40761_0
GGAACACTTCAGGAGCACATCAGGAATTTGAAGTTCAAGGCCACACATTAATCGAAAGTCGAGACTGTAGGGCAGGCAGA
>CLocus-40761_40
GGTTAGGTTAAGCGTGACAACTCGAGAGGACGGGTTCCAGGGAACACTTCAGGAGCACATCAGGAATTTGAAGTTCAAGG
>CLocus-40761_70
CGGACTCGCATTGTCTATGCGTGAGTCCTGGGTTAGGTTAAGCGTGACAACTCGAGAGGACGGGTTCCAGGGAACACTTC
>CLocus-40771_0
CCAAAGTTCAATGAAAACCAAGCTTACACAAGCAGGCTTGGCTTTCCTTTTAATAAGAACAATACAACAAGCAAATGGCC
>CLocus-40771_40
TAGTGGGCACCCAGAGAAGAAAACCCTGAGTGCATGCAGCCCAAAGTTCAATGAAAACCAAGCTTACACAAGCAGGCTTG
>CLocus-40771_70
TGAAGATAAATGATTGTGCAAAGACAGTGTTAGTGGGCACCCAGAGAAGAAAACCCTGAGTGCATGCAGCCCAAAGTTCA
>CLocus-40865_0
AGGAATACCTATTTTATAACTTGAGCTGCTTGAATAACCCGTACATGCACGTACAGGGGGCCCAGGAGCTGAAGATTAAT
>CLocus-40865_40
ATCTGGTATACTAACATGACAACTTAAGTTCATATCACACAGGAATACCTATTTTATAACTTGAGCTGCTTGAATAACCC
>CLocus-40865_70
TGTGTGTTGACCTGGTATATTCACATGGCGATCTGGTATACTAACATGACAACTTAAGTTCATATCACACAGGAATACCT
>CLocus-40948_0
GATAAGGGTAAAAGGGATGTAACTCATTACTGGACGTTACTCACCAAACATGTCGACCTCATCGTCGATGTTCTCCAGCT
>CLocus-40948_40
GTGAAGACCAACTTGTCCAAGTGGCCGGGTTAAGGATGAAGATAAGGGTAAAAGGGATGTAACTCATTACTGGACGTTAC
>CLocus-40948_70
CATTGGGGATCGACAGCCGCCGCTGCAAGAGTGAAGACCAACTTGTCCAAGTGGCCGGGTTAAGGATGAAGATAAGGGTA
>CLocus-40969_0
GAACTTGTCCTGCATGGTGAGGCTGAAGCTCTGGACGATGCCTCCCGTCAGGTCCTGGAGCGCCCTGGTGGTGAAGCCCT
>CLocus-40969_40
TAGAGCGAGGTACGGCAGAGTTGAGGACCTGGTAGGTGAGGAACTTGTCCTGCATGGTGAGGCTGAAGCTCTGGACGATG
>CLocus-40969_70
ATACGAGGTTGATGGAGGCGACGAGGAGTGTAGAGCGAGGTACGGCAGAGTTGAGGACCTGGTAGGTGAGGAACTTGTCC
>CLocus-41016_0
AGGAATCGCATTCTGTAGTCCTTCAGGTTGATGGCGACGTCCGGTATTTTGCCGTGTTTTTCCTGTGGGCGGGAGCTCCA
>CLocus-41016_40
TTTCAGATTTTGTAACTGTTCTTGGCGGCAAAGTACCCAAAGGAATCGCATTCTGTAGTCCTTCAGGTTGATGGCGACGT
>CLocus-41016_70
ACCATAAAGATGCAGTGGCTCCGCGTGTAATTTCAGATTTTGTAACTGTTCTTGGCGGCAAAGTACCCAAAGGAATCGCA
>CLocus-41032_0
GATGTTATCGAGTTTGATGTCGTTGTGAACGAGGCCCTTCTTGTGCACCTGCTGGAGTGCCTTGGCAGTGGCCAGTATTA
>CLocus-41032_40
TTATTCTCACCTGAGGAACTCCCTGGCACCGCCGGACGATGATGTTATCGAGTTTGATGTCGTTGTGAACGAGGCCCTTC
>CLocus-41032_70
TGCCAACACGGCGAGACATGCCGTAGTCAATTATTCTCACCTGAGGAACTCCCTGGCACCGCCGGACGATGATGTTATCG
>CLocus-41033_0
CCTTCAGCCCTCCTGATGGAGTACTGCGAGGGCGACATCTTGTGCGACCTCCGTCAGGAATTCAAGACTGACCGCGAGTG
>CLocus-41033_70
TGAAGGAGAGTTCCTGCAGCTGCTGCAGGGCGCAGGAGGAGCCCCCGCCCTATACGGGGTGTGCCAGTGCCCTTCAGCCC
>CLocus-41055_0
ATACACATAGCTCTCGCTGCCTGATTGACTTCTGAAGGTCGCGGCTCCACACCCGACCTCCAGCGTCCTCGCCCACACCA
>CLocus-41055_40
GGGCCCCCAGCACGTTACCCGAGGGCCCGTAGTTACACACATACACATAGCTCTCGCTGCCTGATTGACTTCTGAAGGTC
>CLocus-41055_70
CGGTGGCTGGGGGGCCCGCTAGGTATTGAGGGGCCCCCAGCACGTTACCCGAGGGCCCGTAGTTACACACATACACATAG
>CLocus-41274_0
GGGGAGCAGCCGGCCCCACGTCACGCCCACTCTGCCGTGATGCACGACGACCAGATGTGGGTGTACGGCGGCATGACCGA
>CLocus-41274_40
TTCCACAGGGGACGAGTCGTGGACGCAGGTGTCATCGAGGGGGGAGCAGCCGGCCCCACGTCACGCCCACTCTGCCGTGA
>CLocus-41274_70
TTGACTCAAAGGAGCTCACAAGAGTTTGACTTCCACAGGGGACGAGTCGTGGACGCAGGTGTCATCGAGGGGGGAGCAGC
>CLocus-41275_0
AGTGCATCTTGAGACGAGTACACAAGCCTTGCATCGTCTCACACACTGACCTGTGTCGTAGCGCCAGAAGTCATTCCTCT
>CLocus-41275_40
CTGACAAAAGGAAAGTACCTTCATGGTAACCATAACCTGCAGTGCATCTTGAGACGAGTACACAAGCCTTGCATCGTCTC
>CLocus-41275_70
AGCTGTCACTCTACCAACTAGGCCATGACGCTGACAAAAGGAAAGTACCTTCATGGTAACCATAACCTGCAGTGCATCTT
>CLocus-41399_0
TTTTTCCACCCTCGCTTTTGGTTGTCGGATTGGCAAGCTTCATGCTCTTTTTCCAGAAATGGTGGTTTTCTTCTTTTGGC
>CLocus-41399_40
ATGTTGTTCGCTCAGTCTGCGATTGTTTCTGCAAGGCTTTTTTTTCCACCCTCGCTTTTGGTTGTCGGATTGGCAAGCTT
>CLocus-41399_70
GTTTTGGTATTCTCTTCCCTTCTCAATTTTATGTTGTTCGCTCAGTCTGCGATTGTTTCTGCAAGGCTTTTTTTTCCACC
>CLocus-41419_0
GATTTCGCTAGAGCCTCAGATTCCAGAAGTTCTCTGACATAAATGGTATCTATGGTCTTGTACGACTCTTTGCTCAAATA
>CLocus-41419_40
TTTAGACTAGTCCAGCTTCGTTTTGTGATTATCGACACAAGATTTCGCTAGAGCCTCAGATTCCAGAAGTTCTCTGACAT
>CLocus-41419_70
CCTTTAGTCTGTCTTCTCTTCCTCTCAGCTTTTAGACTAGTCCAGCTTCGTTTTGTGATTATCGACACAAGATTTCGCTA
>CLocus-41464_0
ACTACACAACCAAAAAAAAACCAAAAGCTGAGTGAACAGGAACAAAAAGCATAACATCAGTCACGCTTCTACCGTCTCAG
>CLocus-41464_40
GAAAGTCATGGAATATACAATTCACAAGATAAAATGAGTGACTACACAACCAAAAAAAAACCAAAAGCTGAGTGAACAGG
>CLocus-41464_70
AACAACGGCTTGCCACAAAACACAGCGCCAGAAAGTCATGGAATATACAATTCACAAGATAAAATGAGTGACTACACAAC
>CLocus-41596_0
CGAAGTGGGACGAAAAGTTTGGGATTGTGTCCTGTCAATTTTCGTGTGTGTGTGTGTGTATTTATTATTTTCTACTTGTG
>CLocus-41596_40
CGCTAATCGATTTATAACCAGATCCCTAATTATTGTTGGGCGAAGTGGGACGAAAAGTTTGGGATTGTGTCCTGTCAATT
>CLocus-41596_70
TGGCCTAGTATTAATCCCAGCAACACAATCCGCTAATCGATTTATAACCAGATCCCTAATTATTGTTGGGCGAAGTGGGA
>CLocus-41673_0
GTTCAGGTTTACGGACGGTTTACAATTACTGATGAGCTTACAGAGTGAGACTACAGAGTGCTGCAAGAAAACTCCGACAA
>CLocus-41673_40
TAATTTATGTTAATGACGTAGTATAATAGATTACATGCATGTTCAGGTTTACGGACGGTTTACAATTACTGATGAGCTTA
>CLocus-41673_70
GAGGCTCGGTCCTGGCCCCGTTGCTATTCCTAATTTATGTTAATGACGTAGTATAATAGATTACATGCATGTTCAGGTTT
>CLocus-41804_0
CATCCACGTGCCCACAAAATTTGCTTGCGTGCCACTTTGGGCACACATGCCACAGTTTCGCAACTGCTTGTTTGAGTGAA
>CLocus-41804_40
TTAACCTGTCTTAGAGTTAAAGAATCAGGGGGCGGCAATGCATCCACGTGCCCACAAAATTTGCTTGCGTGCCACTTTGG
>CLocus-41804_70
TCAATTGTCACAGCAACTATTTATGAAAGGTTAACCTGTCTTAGAGTTAAAGAATCAGGGGGCGGCAATGCATCCACGTG
>CLocus-41805_0
GTGCTCAGGATGGCATGTTTCACACCAGCCTGGCGTCCTGTTCTCTGTTTGCTGGTTCCCCTCAAAACGTTGTAGGTATT
>CLocus-41805_40
AGAGCATATGTGCACCTCTATATTGTGATAGAACAGGTGTGTGCTCAGGATGGCATGTTTCACACCAGCCTGGCGTCCTG
>CLocus-41805_70
GCAATTTCATTGATTCTTATGTTCTTATGAAGAGCATATGTGCACCTCTATATTGTGATAGAACAGGTGTGTGCTCAGGA
>CLocus-41984_0
GCAGCTCCGGCGTATGACGTAGTGCGGTTACGGTCGCGGTTGAGGCGGAGTGCGGAGGGGGAGGCGGTGCGGACAGTGTA
>CLocus-41984_40
CAGTGTTGACCAAGATGGCGATATTAACCGCGAGTTCCTTGCAGCTCCGGCGTATGACGTAGTGCGGTTACGGTCGCGGT
>CLocus-41984_70
GACACTTCCGTCACCATATCACCATAACTCCAGTGTTGACCAAGATGGCGATATTAACCGCGAGTTCCTTGCAGCTCCGG
>CLocus-41987_0
CTGCATCATTAATTCTCCCTCACGCCCCAGCCCGACACCAAGCCTTTCTCTAAGGGTCGGCCCTTCATGGGCGACCCCCA
>CLocus-41987_40
ATCCCAAGCAGGGCTCCCCCTTGTTAACAGGGAAGTCCTACTGCATCATTAATTCTCCCTCACGCCCCAGCCCGACACCA
>CLocus-41987_70
AATGGTAGCTGGTGCAGGAGAGGGTGGGTCATCCCAAGCAGGGCTCCCCCTTGTTAACAGGGAAGTCCTACTGCATCATT
>CLocus-42024_0
TTACAGGCACGAGTTGGTGTGGCGTTTGTCATGAAGTGTCCCAACCACTTGTTCTGGATAGTAGAACGACAGCCTCGCTT
>CLocus-42024_40
CGTGATAATTAACCTGGTTCTCACGGCCAAAAACAATATTTTACAGGCACGAGTTGGTGTGGCGTTTGTCATGAAGTGTC
>CLocus-42024_70
AGTGTTGTGGAAAAGCATATTTCTAGGCCGCGTGATAATTAACCTGGTTCTCACGGCCAAAAACAATATTTTACAGGCAC
>CLocus-42054_0
CAACAGAGGCAAGTCAGGATTGGCAAGGAATCTAGTGTCACCAATGCTAGTTGTTGATGTAATTAAATATGCTGTAGTAA
>CLocus-42054_40
TAATACAAATCACTTTACTTAAAGAACTGCCCAGGACCTGCAACAGAGGCAAGTCAGGATTGGCAAGGAATCTAGTGTCA
>CLocus-42054_70
TGCACAAATGGAACACAAAAATCCTAAGTATAATACAAATCACTTTACTTAAAGAACTGCCCAGGACCTGCAACAGAGGC
>CLocus-42117_0
ACTAATTTAACTCAAAACGCCTTTAGCAAGCACTTGGGAAGGCACTCAAGACTCGTGTGTTCCTTCTGCCACTGGGCTGA
>CLocus-42117_40
TAACAAAGTATCTAATATTCTCATTCTTGCATATTTTATAACTAATTTAACTCAAAACGCCTTTAGCAAGCACTTGGGAA
>CLocus-42117_70
AGGAAACAATCCCGATTGTACCATTTTTTATAACAAAGTATCTAATATTCTCATTCTTGCATATTTTATAACTAATTTAA
>CLocus-42136_0
CTAAACCCCACGGCCGATGACTTACGGCTCCGGAACACCGTATCACTTTGTATCACACAGTGATACAAAGTGAGTCACTG
>CLocus-42136_40
GCAGACAGTGTCCCTCCTCGAGAGTGCCTACAACCTTCACCTAAACCCCACGGCCGATGACTTACGGCTCCGGAACACCG
>CLocus-42136_70
ACTAATTTTTAGTTGATGAACTAGGCCAGGGCAGACAGTGTCCCTCCTCGAGAGTGCCTACAACCTTCACCTAAACCCCA
>CLocus-42145_0
CCGTTTGCACCCGATTCTTGACCTCTGTAGTGTTGGTAACAATGGCTAGCAGCGTTCTCTATAACCTACCACGACTGGAG
>CLocus-42145_40
CATCGGGTCTGTGCTGGCCACGCGCCAGAAAAGCCATTCACCGTTTGCACCCGATTCTTGACCTCTGTAGTGTTGGTAAC
>CLocus-42145_70
GTGGCCATGACCCGATGGTGCGTCAGCAACCATCGGGTCTGTGCTGGCCACGCGCCAGAAAAGCCATTCACCGTTTGCAC
>CLocus-42301_0
ATTGGGTTGTGAGAGATGATCCTGCTTGGAATAGCGGGAAAGTTTCTGTAGGAAGAACAACATTTGCCTCACGAGTTGCG
>CLocus-42301_40
atttacttatttacttatttaGGAACATATAAGAGGGTACATTGGGTTGTGAGAGATGATCCTGCTTGGAATAGCGGGAA
>CLocus-42301_70
ATATAAACATTTGTTACAAGCAatttatttatttacttatttacttatttaGGAACATATAAGAGGGTACATTGGGTTGT
>CLocus-42330_0
TTGAGTGAGTTAGGATGGGCAGTGTTGCGGGGCTGCAGGGCTCCGTGTCGCTTGTAACACCATGGTCCGAACACGAGGCT
>CLocus-42330_40
CCAAATTTGTGCGTGTTTTCTGTTTCAGTTTGTGTCTAGTTTGAGTGAGTTAGGATGGGCAGTGTTGCGGGGCTGCAGGG
>CLocus-42330_70
AGAAGCTGTCGGGGGGACCGGGGCCCGTAACCAAATTTGTGCGTGTTTTCTGTTTCAGTTTGTGTCTAGTTTGAGTGAGT
>CLocus-42363_0
TCAGAAATACCTGAAGCTGACAAATGATTCACGAATAATTATCAGCATGGAGTTGGTCATGGAGAGCAGTGTGTGGAGAC
>CLocus-42363_40
AACAATCAGGCTAACCTATATTGTAAAGGGAATGTGACAATCAGAAATACCTGAAGCTGACAAATGATTCACGAATAATT
>CLocus-42363_70
TCATCAATCTTCCTTTCCCTAAACAACAACAACAATCAGGCTAACCTATATTGTAAAGGGAATGTGACAATCAGAAATAC
>CLocus-42432_0
TCTCGGCGACCACGTGACCTGCCTGAGACCCGCTCAAGGAATCTGTTCAAGGCCTGGGAACCACAAGAGCCTCGTGGATT
>CLocus-42432_40
AGCGGCACGATTCAATTGCTCATCCATTCCTTAGCCCGTGTCTCGGCGACCACGTGACCTGCCTGAGACCCGCTCAAGGA
>CLocus-42432_70
AGTGGGGTCCTCGGCCGGCAGGAAATTACCAGCGGCACGATTCAATTGCTCATCCATTCCTTAGCCCGTGTCTCGGCGAC
>CLocus-42601_0
GCGTACATTAAGGCCGTCACTTGCCTCCCACACAAACACCCACACGTAATTAGTTCCCACAATTATGGAGAAAGCGGACC
>CLocus-42601_40
CATCATAATTAATCGACTAATAAATTAAAGAGCAATGGGCGCGTACATTAAGGCCGTCACTTGCCTCCCACACAAACACC
>CLocus-42601_70
TCAACAACATTCTCCTCCTGTGCCACTAACCATCATAATTAATCGACTAATAAATTAAAGAGCAATGGGCGCGTACATTA
>CLocus-42682_0
GCCGTATAGTCTGCGGTTATTTGTGGGTAAATATTGAAGCCGAGGTGGGTCCACTTGTGTGTGTGTGTTTACTATCTGTG
>CLocus-42682_40
TGCTGGTCAAGCCGGGGTAGGCAAGCACGTCGCCCGTAGTGCCGTATAGTCTGCGGTTATTTGTGGGTAAATATTGAAGC
>CLocus-42682_70
ACAAGTTTATCAGGAGAGACCGAGAGGGACTGCTGGTCAAGCCGGGGTAGGCAAGCACGTCGCCCGTAGTGCCGTATAGT
>CLocus-42720_0
TTCCCGGTTTCAGTGGATTCACAAATTGTAATCATTTTAATGCACGTTTCTGTAGAAACATTTGCGGTCGGCGAATTATT
>CLocus-42720_40
AGGGAAATTAAACTTTTACAAAAGCTAAATATGCCATGATTTCCCGGTTTCAGTGGATTCACAAATTGTAATCATTTTAA
>CLocus-42720_70
GAGCCCAGAACTTGAAGGCCGCGTCTCCTCAGGGAAATTAAACTTTTACAAAAGCTAAATATGCCATGATTTCCCGGTTT
>CLocus-42781_0
ACAACCCAGCTCAAAGCAAGGCTTTTGTGGTAATAACTTGAGTGGTAAGGGTGCTGCAACCATTGCCCATTTATCCACTT
>CLocus-42781_40
ATATGAGCTTATGGTTGGTATGAAGAGTTCTTCTGTGCCCACAACCCAGCTCAAAGCAAGGCTTTTGTGGTAATAACTTG
>CLocus-42781_70
TTTTGTTGGTTTAGCTACAGGTAACCGAAAATATGAGCTTATGGTTGGTATGAAGAGTTCTTCTGTGCCCACAACCCAGC
>CLocus-42871_0
AGCCATTGTAGAATGTTTTTGATAAAGATACTAATCTTGGGTTGTGAGAGTGTATATGTGGTTTTTATTTATTATTTGTG
>CLocus-42871_40
CTAATCCCGAGTGCTATTTACTGAGCTGTCAGGCCCCATAAGCCATTGTAGAATGTTTTTGATAAAGATACTAATCTTGG
>CLocus-42893_0
GGAAGGCAACTACCAGATCGTGTTTAGAGAAAATAAGTACATTACGACTTGTGCGGAGCATGAGGTGGGAGAGCTCCAAG
>CLocus-42893_40
TCGTGTTTAGATTCGTCCAGGAGTAACTGTAGAATTGGTTGGAAGGCAACTACCAGATCGTGTTTAGAGAAAATAAGTAC
>CLocus-42893_70
TGTAGAATTGGTTGGAAGGCAACTACCAGATCGTGTTTAGATTCGTCCAGGAGTAACTGTAGAATTGGTTGGAAGGCAAC
>CLocus-42920_0
TGCACCACAGGTGGGTGTGGTGGTGGTAGTGAGACGCACATCACTACACCACTGTGACGTTAAGTCCTTCAGCGGCGCCT
>CLocus-42920_40
GAGGGTACATGGAGATGTTGCGGGCGGCCAGGTGAGCGTATGCACCACAGGTGGGTGTGGTGGTGGTAGTGAGACGCACA
>CLocus-42920_70
AAACCTATTATTATTCACCTGTAGGGAAGAGAGGGTACATGGAGATGTTGCGGGCGGCCAGGTGAGCGTATGCACCACAG
>CLocus-43035_0
TTGCCTTTAAAATTGTATGTATTCACCTAgtgtgtgtgtgtgtatatgtgtACTCCACTATTTATACTCGTCTATTTGTG
>CLocus-43035_40
CCCGTGTTTAAACTTACATTTCTTTGTGTCCACTTTGGCATTGCCTTTAAAATTGTATGTATTCACCTAgtgtgtgtgtg
>CLocus-43035_70
TCTAGTTTCCATTCAAGGTCTCTCGTCCTCCCCGTGTTTAAACTTACATTTCTTTGTGTCCACTTTGGCATTGCCTTTAA
>CLocus-43188_0
AGGGTGGGAGTATTTGGGCGACTGTTGTCATACACGAGCCCCGCCTCCAATGACAACATTCAAGGCTGGATCGTGATGCT
>CLocus-43188_70
TCAATCTCTGGGTGTTTGTAATCAGTAAAGACATGTACGTTACCCTCTCTCGTCCACCTCAGACCTCCGTAGGGTGGGAG
>CLocus-43196_0
CCTAACACTTGGGTGGAGCTCCTTAATGCTGGTACTTGAGATGTGGTGAGGAGTGTTCCGTACATGGTCAAGCCAGGTCA
>CLocus-43196_40
AACAACAAAACATTATTCAACACGATATATCCTCTGTAATCCTAACACTTGGGTGGAGCTCCTTAATGCTGGTACTTGAG
>CLocus-43196_70
AGTACAAGCACGCAGGTGCACGAGAAAATAAACAACAAAACATTATTCAACACGATATATCCTCTGTAATCCTAACACTT
>CLocus-43281_0
TTGACACTTCAGACTCATCCAGGGATTCCCATTCTTGTGCATCGTGCCAGTTTTGACTCATCCAGCCCACTTTCATTCTG
>CLocus-43281_40
GGTCCTCCACTTCCCCCTCCCAGTCGTTTCAGTGGGCCTTTTGACACTTCAGACTCATCCAGGGATTCCCATTCTTGTGC
>CLocus-43281_70
CTCATCATTATATGATCAGTTTTCCTTCCTGGTCCTCCACTTCCCCCTCCCAGTCGTTTCAGTGGGCCTTTTGACACTTC
>CLocus-43336_0
TAAACCCTGAGAGGAGTGTAGACGTAGAGAAGTGACTAAGATACAAGAGGCGTGTGGGAGAGGAACCTAGCAGTACTGAG
>CLocus-43336_40
TATTTAGTCTGTCATCATCGCGAGAAACAATATTATTTATTAAACCCTGAGAGGAGTGTAGACGTAGAGAAGTGACTAAG
>CLocus-43336_70
TTTCATAAAAATGCTAGAGGTTATAGGAGATATTTAGTCTGTCATCATCGCGAGAAACAATATTATTTATTAAACCCTGA
>CLocus-43407_0
AGATGGGGGAAGTGAAGTTATCGATGACGATGCTTCCCGTGTGAGTGAAGATCAGTGGTGAAGCTGTGGTTGTGAGCGAC
>CLocus-43407_40
GTGGCAATGGCTGTGAAATTGATATTCTGACTTGTAGTGAAGATGGGGGAAGTGAAGTTATCGATGACGATGCTTCCCGT
>CLocus-43407_70
GGGGCTGTGGTAAATTTAGGACCACTTGTTGTGGCAATGGCTGTGAAATTGATATTCTGACTTGTAGTGAAGATGGGGGA
>CLocus-43585_0
CTTTCTGTCCTTGCCAAGGAATGTGAAAGTGGAGGATCAGCGTGTGATTCAGGGGGAGAGGGAGGTTCAGCTGAGTGCCT
>CLocus-43585_40
TTCAACACTGGTTTTAATAATTTCGAGTAACACTCACTTCCTTTCTGTCCTTGCCAAGGAATGTGAAAGTGGAGGATCAG
>CLocus-43585_70
GGCTCAAACAGAAAATGGTGTTTCATTACATTCAACACTGGTTTTAATAATTTCGAGTAACACTCACTTCCTTTCTGTCC
>CLocus-43597_0
GCAGGCAGTTTTCAGTCAAATTTGTCAATGCCTCTCAGGTATCTTATATATTGTGATCATGTCCAGCAGCTGATGGTCAA
>CLocus-43597_40
ATTTTACACTTTGCAATAGTTTCTGACCTGATGATGACATGCAGGCAGTTTTCAGTCAAATTTGTCAATGCCTCTCAGGT
>CLocus-43597_70
CAGCTCCTGGGCCCCGCTCAATGCTCCTACATTTTACACTTTGCAATAGTTTCTGACCTGATGATGACATGCAGGCAGTT
>CLocus-43628_0
GCCCTTCACTCCTACATCAACGGCTCCTCAAACGACGAGCCCAAGTGCCACTTCCTCAGGTGTGTGCTCACCTATTTGTG
>CLocus-43628_40
CCTGGCAGCCATCACCAGGATCAGGCACCTCGCTGACGACGCCCTTCACTCCTACATCAACGGCTCCTCAAACGACGAGC
>CLocus-43628_70
GGAGGAGGAGGACCTGGCTGACCCAGCCTCCCTGGCAGCCATCACCAGGATCAGGCACCTCGCTGACGACGCCCTTCACT
>CLocus-43647_0
ATGTGTCATGGATGACAAGCAACTCAAAGCTTGTGTAAGGCAAGAGTAGGATTGATGGGGATATTCATGGGACTACTGAA
>CLocus-43647_40
AACAGACAGCATGGCAGAGGCAGACAGACTAAACGCTATCATGTGTCATGGATGACAAGCAACTCAAAGCTTGTGTAAGG
>CLocus-43688_0
GTCCACTGAAGAAGAATTCTACCGACCTGTCCTCTCTGGCATAATATTTCTCATGTGACTGCTGTACTCACCTATTTGTG
>CLocus-43688_40
CCACAAGGCAGATGAATGTGGCTTGCAAAGACTGTCATCTGTCCACTGAAGAAGAATTCTACCGACCTGTCCTCTCTGGC
>CLocus-43688_70
ATAATGGCAATGGTCTTGAGCGTCGGTGATCCACAAGGCAGATGAATGTGGCTTGCAAAGACTGTCATCTGTCCACTGAA
>CLocus-43784_0
CAATTTCTTATTAACGCTTTCTTACTGATTTAATTTCCTCCTGGTTCCACCTCGCCTCAATGCCTGAATTGGATCCTGGT
>CLocus-43784_40
CTCTACTCTGCTTTATTGCTGTTTTCCTGCTGGTTCCCTGCAATTTCTTATTAACGCTTTCTTACTGATTTAATTTCCTC
>CLocus-43784_70
CTCAGTTTTATTGTTGTTTTCCTGCTAATTCTCTACTCTGCTTTATTGCTGTTTTCCTGCTGGTTCCCTGCAATTTCTTA
>CLocus-43882_0
TGTCTTTCCAGATTATTACAAAAATATATTGGTTCTGTGTCCAACCACTTGGGCTGGACAGTAGAGCGACGGTTCTGCTT
>CLocus-43882_40
TTGTGGTTGGTTCAGAAATTTTGGCCTCCAACGCTTTCCATGTCTTTCCAGATTATTACAAAAATATATTGGTTCTGTGT
>CLocus-43882_70
ATTTATCGCTCGTGAAATTTTAACTGTGTATTGTGGTTGGTTCAGAAATTTTGGCCTCCAACGCTTTCCATGTCTTTCCA
>CLocus-43939_0
CTGCAGTTATAAACCCCACTAATGTTCTTATAAGATCTACAGAAAAGAAACTGATAAATGTCACTAATGCTCTGATCAAA
>CLocus-43939_40
GGCTTCAAGATGTTTTGACACGTTAATTTAGTACATAGACCTGCAGTTATAAACCCCACTAATGTTCTTATAAGATCTAC
>CLocus-43939_70
AAAACTTTCGAGTGTACGAAAATATTAAGGGGCTTCAAGATGTTTTGACACGTTAATTTAGTACATAGACCTGCAGTTAT
>CLocus-44084_0
TGTGGAGAAGTAACTCAGTGGATCTGGCAGTCTCACCACATGGTTACATTCCAGTTGTTAATACAATCTATCTGCCAAAG
>CLocus-44084_40
TGTAAAAATCCTTTTCCTGGCAACTGAGCAAATAGGAAGATGTGGAGAAGTAACTCAGTGGATCTGGCAGTCTCACCACA
>CLocus-44084_70
CTTTGCTCATTCTCGGCTCCATATAAATATTGTAAAAATCCTTTTCCTGGCAACTGAGCAAATAGGAAGATGTGGAGAAG
>CLocus-44095_0
GTGGCACAGACAAAGCACAACCCTTTGAACTCATTCAGAGTAAGTGCAGGTTCATTGGGGATATCCAATGGACCACTGAA
>CLocus-44095_40
AGGTAGCATGGCAGAGGTAGAAAGGTATGCACATTGTCATGTGGCACAGACAAAGCACAACCCTTTGAACTCATTCAGAG
>CLocus-44095_70
TGCAGAGAACAATTCCCACATGACTTAGGTAGGTAGCATGGCAGAGGTAGAAAGGTATGCACATTGTCATGTGGCACAGA
>CLocus-44122_0
TCCAGACAATAATCTTGGCCCTGGCAATTGGTTCTCTGAAGCTTTCAGTAGACACTGGTCCACAGTCTAGACCCATCCAG
>CLocus-44122_40
GACACATCCACAAAGCTCACATGTACAAAGTCTTACCCATTCCAGACAATAATCTTGGCCCTGGCAATTGGTTCTCTGAA
>CLocus-44122_70
ATCAATTATCAACTCAAAACTAAGTGACAAGACACATCCACAAAGCTCACATGTACAAAGTCTTACCCATTCCAGACAAT
>CLocus-44257_0
CCGCCCATGCTTAGCTCGCCGCCCGCAGCCTCAGAGCTGACGCCGCCCACGTGGTTCATCTCCCGCTGCTCGTCCTCAAG
>CLocus-44257_40
CTTCTTGTACACGGCGCATCGCAGGGTCACGCCCACGTCCCCGCCCATGCTTAGCTCGCCGCCCGCAGCCTCAGAGCTGA
>CLocus-44257_70
CGAGCAGAGTTCGTGCACCACACCGACACTCTTCTTGTACACGGCGCATCGCAGGGTCACGCCCACGTCCCCGCCCATGC
>CLocus-44272_0
TGCCCCACACCTGGCACACCTGGCACCCATGCAGGTGTAGCATACCTGACACCCCTGCAAGTCTGGCACGCCTGTGCTTC
>CLocus-44272_40
TTCCATGCTGATCTGACACACTTGTGCTTCGCTGCTGATGTGCCCCACACCTGGCACACCTGGCACCCATGCAGGTGTAG
>CLocus-44272_70
TCTTTGTTGCGCTAACTCAGACACAGCTGTTTCCATGCTGATCTGACACACTTGTGCTTCGCTGCTGATGTGCCCCACAC
>CLocus-44322_0
GTCCACGACGACAAGCTCCTCCCTGCTGATGGTGATGTTAGTGCCCTCGAACACCTCCGTCAGGTACGACACCCAATCCA
>CLocus-44322_40
GCTGCAGAAGGCGCACCAGCTTAGCGAAGTACTCGGGCCGGTCCACGACGACAAGCTCCTCCCTGCTGATGGTGATGTTA
>CLocus-44322_70
GCACCGCACCTATCGTTCTGGGAGGAACGTGCTGCAGAAGGCGCACCAGCTTAGCGAAGTACTCGGGCCGGTCCACGACG
>CLocus-44478_0
CCCAGCAGCGGCCACCACACACTCTTTGTCACACTGCCCACCATCCCCGAGGCCGCCCCGACCTTACAGCCTGGCGCAGA
>CLocus-44478_40
ACAGGCAGTGTGTCGGTGCCTGCTGCCAGCCGCTGCCTCGCCCAGCAGCGGCCACCACACACTCTTTGTCACACTGCCCA
>CLocus-44478_70
TGTTATGTTTAGTAAGAAGTGTGTTGTGCTACAGGCAGTGTGTCGGTGCCTGCTGCCAGCCGCTGCCTCGCCCAGCAGCG
>CLocus-44721_0
GGGGGGATGGCCGCTGCTTTAACGAGCCTCGCCTGAGGACAGGGTTGGTTGGGCGCGCGCGTGTGAATTTGCAATTTTTG
>CLocus-44721_70
AGAACTGATTGTGGCCTGTTTGTCATGAGCTTGAATGCCCATTCCCCATTAAAGTTCACGACTGCGTCTTGGGGGGATGG
>CLocus-44821_0
TCAACTTTAGCATTAATGTTCTTGCGATAAGATTTTGTGGAAGAAAATAATCTTAACGTCACATGGTAGACTTTACAGAA
>CLocus-44821_40
TTCGGCAATAAGCATCATGTTTCCGTGTTTGCTTTTAATTTCAACTTTAGCATTAATGTTCTTGCGATAAGATTTTGTGG
>CLocus-44821_70
TTAAGCCAGGTATAATGCACATCGCATGTTTTCGGCAATAAGCATCATGTTTCCGTGTTTGCTTTTAATTTCAACTTTAG
>CLocus-44911_0
AACTACTGGCTTGTATAACTGTTTACTATTTGCAAGGAGCAGTGCTCACCACTTATAGCATCGGGAAATCGAACGCAGAC
>CLocus-44911_40
CCAGTTTATTAGAAATTAGTAATCTTAATTATCAGGTGAAAACTACTGGCTTGTATAACTGTTTACTATTTGCAAGGAGC
>CLocus-44911_70
GTAGAGGTACATCAAACGACAGTCCATCGTCCAGTTTATTAGAAATTAGTAATCTTAATTATCAGGTGAAAACTACTGGC
>CLocus-45060_0
TTCGATGGCGTGTCTGTAGAAGACTACAGCTCTGGCTGGCTCCTGAAGGACGGGGCTCAGACCCTGACGGGCAGCAACAC
>CLocus-45060_40
CACACAATCACTTTCTGATGGCTCGTGATTCTTAGGGGACTTCGATGGCGTGTCTGTAGAAGACTACAGCTCTGGCTGGC
>CLocus-45060_70
ATGATCGATTATATTGTAAAGGTGGACAGCCACACAATCACTTTCTGATGGCTCGTGATTCTTAGGGGACTTCGATGGCG
>CLocus-45062_0
GGATACAACATCACTGACCTGGCACTGTGCCTCCTTGGCCAACACGCTGTACAGAACATGGGCAACAAGCTGGCACTGGT
>CLocus-45062_40
AACCGTAACAGAGGTGTTACTGGTGAACCACATAGTAAACGGATACAACATCACTGACCTGGCACTGTGCCTCCTTGGCC
>CLocus-45062_70
AAGGAGCACTGTAGTGTTTCTGGAAGTAGTAACCGTAACAGAGGTGTTACTGGTGAACCACATAGTAAACGGATACAACA
>CLocus-45178_0
CTGCTGGACGGGGAGGAGATAGACTCATCGTGGGCGGCAGCAGAGAAGGGCGTGGCCATCAACCAGCTGACCCTGAGTGA
>CLocus-45178_40
ATCCCTGGCAGGGTCTTCGGAGGTGGTATCTCTGGCGTGGCTGCTGGACGGGGAGGAGATAGACTCATCGTGGGCGGCAG
>CLocus-45178_70
ACAGCTACACACACAGTAATAACACTGGTCATCCCTGGCAGGGTCTTCGGAGGTGGTATCTCTGGCGTGGCTGCTGGACG
>CLocus-45237_0
TGCCGTGATTGAAGTAAGATGTACAGGTTTGTAAGTGGACACATAAATGGTCGATGAACCCTAGTGCTGGTCCAAGAAAA
>CLocus-45237_40
TTTCCCAGCTCGTAAACTTTTTCATAAATATAGACTACCTTGCCGTGATTGAAGTAAGATGTACAGGTTTGTAAGTGGAC
>CLocus-45237_70
AAACTTGGGGTCACGATCGACCTCGTAGCGTTTCCCAGCTCGTAAACTTTTTCATAAATATAGACTACCTTGCCGTGATT
>CLocus-45529_0
TCAGTGAATTTTCCACTTCACAGACGTCGAACATAATCCTCAGGAAGGATGTCCTGCAACATCTTCGGGTCATGGAGGAC
>CLocus-45529_40
ACCCCGCACCCTGCTTCTCCACATCACCTCCGGAGCACTTTCAGTGAATTTTCCACTTCACAGACGTCGAACATAATCCT
>CLocus-45580_0
TGGTGTTTAGGGATCCAGAATTGGAGGTGTTGATCTCCACTTGGACTCAGTCCATACCTCCTCCTCCTCTTTCTCTTTTC
>CLocus-45580_40
CCATATGTTGATTGGCTAGAAGCCCCAGAGCTGCCTCTTGTGGTGTTTAGGGATCCAGAATTGGAGGTGTTGATCTCCAC
>CLocus-45580_70
TGGCCAGGTTTGCCCCATGTAAAATGCTCACCATATGTTGATTGGCTAGAAGCCCCAGAGCTGCCTCTTGTGGTGTTTAG
>CLocus-45581_0
TTCTAACCTGACTCTGAAACCCTCAGGTGCTTCAGAGCCAGAATGAAGAGGAAGGAAGACCAGAAGCAGGGTAAACCACA
>CLocus-45581_40
GAAGAGACCACAACCCCTGAAAGCTGCACCCCAAGCTAATTTCTAACCTGACTCTGAAACCCTCAGGTGCTTCAGAGCCA
>CLocus-45581_70
GAAGGCTCAGCTACCGCCGCCACTGCCTTAGAAGAGACCACAACCCCTGAAAGCTGCACCCCAAGCTAATTTCTAACCTG
>CLocus-45784_0
TAGTCAAGCGCAAAGAATTTTCAGTAATAGTGTCTTCTGCATTCTATGATTTGTCCGTGCGAGTGCATCCTAGCACTTAA
>CLocus-45784_40
TATTTGGGACAAGAAGCTATTAGGCTTATTGAAGCTCTCCTAGTCAAGCGCAAAGAATTTTCAGTAATAGTGTCTTCTGC
>CLocus-45784_70
GGCTTATTGGAATGTCATGCGGTTTCCCGTTATTTGGGACAAGAAGCTATTAGGCTTATTGAAGCTCTCCTAGTCAAGCG
>CLocus-45785_0
ATGTGGAGGGGAGAAGTGGATATTGAATAACAAATACTACTCAGGATGCAGGACGTCACTGTCCAGAGTTGCAGACTTTA
>CLocus-45785_40
GTTGCCCATCCAACAACGTTGGTGAGAGACAACGGAGTGGATGTGGAGGGGAGAAGTGGATATTGAATAACAAATACTAC
>CLocus-45785_70
CGCCGACCTATCTCCCAAACCAAGTTCCACGTTGCCCATCCAACAACGTTGGTGAGAGACAACGGAGTGGATGTGGAGGG
>CLocus-45792_0
GTGTAATACACATAATGGCCCCTTTTGTCATTAGAGTGAAGAGGAAGTGGTGTTCCCCGAGCAGGAGGGGCGCTCTTACC
>CLocus-45792_40
GACAATTCCTCAGAATGCAATACATATAATGTAAGACGCGGTGTAATACACATAATGGCCCCTTTTGTCATTAGAGTGAA
>CLocus-45792_70
CAATCAGGTTAGAGGTCACAGACCAGGCTTGACAATTCCTCAGAATGCAATACATATAATGTAAGACGCGGTGTAATACA
>CLocus-45811_0
AGTATCTTCCCTCCAGCACCGCGGTGGCGGCCGCCCTCATCACCGCCTCCGGACCCCCACAAGTATCGTAGATGCTCACT
>CLocus-45811_40
ACGCCCACATGAGGCGCCGCGCGACACACAGGCGGCTCTAAGTATCTTCCCTCCAGCACCGCGGTGGCGGCCGCCCTCAT
>CLocus-45811_70
AGCTGGTCGTGGTGGGGGTGAGTGTGGACGACGCCCACATGAGGCGCCGCGCGACACACAGGCGGCTCTAAGTATCTTCC
>CLocus-45955_0
GGCCTGCTGGAAGGCATGGTTCCTCTCTGAGTCGGTCTGCATCTGCTTGTAGATATCATGGAGCAGTCGCAGTTGGCACT
>CLocus-45955_40
CCTTCTCTAGCTCTAATCTCTGCCTCTCGATATCCAAGAAGGCCTGCTGGAAGGCATGGTTCCTCTCTGAGTCGGTCTGC
>CLocus-45955_70
AATGCAAAAAACATTACTTATGACTGGCAGCCTTCTCTAGCTCTAATCTCTGCCTCTCGATATCCAAGAAGGCCTGCTGG
>CLocus-45980_0
CTGATGTAATCGATGTAGAGGAGAGACGCCACCAGGCTGGCTACCAGAGGTATCATGACCTTCAACTGGTTGTCGATACC
>CLocus-45980_40
CTCACTGCGCAAGTTTTGCTCGTATCTGCTATAGCAGGCGCTGATGTAATCGATGTAGAGGAGAGACGCCACCAGGCTGG
>CLocus-45980_70
CCACTTCGCCAATGAGCAGACTTCACCCAACTCACTGCGCAAGTTTTGCTCGTATCTGCTATAGCAGGCGCTGATGTAAT
>CLocus-46003_0
ACAGTATCTTGGATATAAATGTTTTATTTACTATGACACTGGAAATTGAGAGCACTCCTTCCCAGTCTGTAGAGCGACGG
>CLocus-46003_40
GCGTGTGTGTGCGCGCGCGCTGTGTGTAAAATTAAAATCCACAGTATCTTGGATATAAATGTTTTATTTACTATGACACT
>CLocus-46003_70
GCGTGCGCGTGTGTACGTGCGGATATGCATGCGTGTGTGTGCGCGCGCGCTGTGTGTAAAATTAAAATCCACAGTATCTT
>CLocus-46083_0
TAACTTTAATTCACACTGACCCTAAGGATCCTCGGGAAGAAACAAAACGATTAACACTAAGGCTGCCAGCAGTTAGTCGA
>CLocus-46083_40
TTATTAGTGTCAAGGTAGGCGTTGTAACTTCGATTTCATTTAACTTTAATTCACACTGACCCTAAGGATCCTCGGGAAGA
>CLocus-46083_70
CAAATTGATGCGAACGCTCACCTCTACAGATTATTAGTGTCAAGGTAGGCGTTGTAACTTCGATTTCATTTAACTTTAAT
>CLocus-46085_0
TATATAGGAAAATAGGTCGGGGATGAGGACACTATACGACAGAGGGTTAAAAGGCGCCGTCCAAGAGATAATAGCTCAAT
>CLocus-46085_40
AATCTGGGAATATGCGTGCCAGAGATAAATATATGTAGTCTATATAGGAAAATAGGTCGGGGATGAGGACACTATACGAC
>CLocus-46085_70
CCTAGGAGTTAGCCATCGGCTACGGGCTGCAATCTGGGAATATGCGTGCCAGAGATAAATATATGTAGTCTATATAGGAA
>CLocus-46222_0
TTATCAACCTGTCATTCTCGACAGCCTTGAGAGGCTGCGGCTACATCTCTCTCACACTTATCGTGTCAGTTTCTTGCTCT
>CLocus-46222_40
TTGGCCTCCGTGGACGGTAAGTTAGACAGGTCTTAAGGTATTATCAACCTGTCATTCTCGACAGCCTTGAGAGGCTGCGG
>CLocus-46222_70
TTGAACTTATCGAGAGTGATGGCTGGTAAGTTGGCCTCCGTGGACGGTAAGTTAGACAGGTCTTAAGGTATTATCAACCT
>CLocus-46307_0
ATCTTGATATTGTCGGAGAGACAATGAGAGAATTTCCTGTAGATCATCATATTAGTGAATGCAACCTGGCGCAGCCGAGA
>CLocus-46307_40
ACGGTGTGACACTGACGCCTGGAACCCCAAGAGTGCCGCCATCTTGATATTGTCGGAGAGACAATGAGAGAATTTCCTGT
>CLocus-46307_70
CCTAATGAACCACGACTTTCCCGCCAAAACACGGTGTGACACTGACGCCTGGAACCCCAAGAGTGCCGCCATCTTGATAT
>CLocus-46389_0
CCGAGCCAGCACCCAGTTAGCGTGGCACACTCTCCGCTGGAGGCACTCGCCCTCAGCGTCCGCCCTTGACTGCCACTCCT
>CLocus-46389_40
TCAGTAGCGTAGCTATAACCCGGCCAGCAGTGCCATAGTGCCGAGCCAGCACCCAGTTAGCGTGGCACACTCTCCGCTGG
>CLocus-46389_70
TCAACAAGGGCTGGAGGATGATGACTCACGTCAGTAGCGTAGCTATAACCCGGCCAGCAGTGCCATAGTGCCGAGCCAGC
>CLocus-46429_0
gacgagatgtgaggagggagagagagagagagagTTGTATTGTTGGGAGGTGACTAGAATATGGTAGCGGAGAGATGACA
>CLocus-46429_40
GCAGCCCGACTGCCATAAGTCTTGAGTCAAATGCAGGTTagacgagatgtgaggagggagagagagagagagagTTGTAT
>CLocus-46429_70
GGACCAGCATACTAACAAACACATGTACAGGCAGCCCGACTGCCATAAGTCTTGAGTCAAATGCAGGTTagacgagatgt
>CLocus-46448_0
AAAGGGTTCTTCGCTGTACAGGAGTGGCGGACAGTGGAGCGCCCTGGGTGAAAACTTACTCTTTGGATGCTGACAGCGTG
>CLocus-46448_40
AATGTAGAGTATCATATTGATTCTACTGAAGTTCACCATCAAAGGGTTCTTCGCTGTACAGGAGTGGCGGACAGTGGAGC
>CLocus-46448_70
TTCTGTTTTATTAATAGACGCGACGAAAGTAATGTAGAGTATCATATTGATTCTACTGAAGTTCACCATCAAAGGGTTCT
>CLocus-46517_0
CTGTTTAACAACCTCCCAGTAAGCATTGGAAAAGTTGCCAGAACGAAGGTGGACTTCTTTAAAAAAAAATCCGATAAATC
>CLocus-46517_40
TAGAGGTGCCATTGGCACAATCAGAGAACACTGCCCACGCCTGTTTAACAACCTCCCAGTAAGCATTGGAAAAGTTGCCA
>CLocus-46686_0
AGAAAACAAAGCACTGCAACAGCCAGATGACTTGACAAACGATTCATTCAAAACAGTTTGATTCACTCTAACTCAAACCC
>CLocus-46686_40
AAAAAGTATGCAGAGCAATACCGGCAACTGTAAGATTCATAGAAAACAAAGCACTGCAACAGCCAGATGACTTGACAAAC
>CLocus-46686_70
GTCACGATCACCCAAACTGAGAAAGCATCCAAAAAGTATGCAGAGCAATACCGGCAACTGTAAGATTCATAGAAAACAAA
>CLocus-46833_0
CAGTCGCCTGGAATATGCTGCGTGAAGACGCCGGCGCGGGTACGAGGGCGAAGCAAGAAAGATGAATTCCTTGCAAGACA
>CLocus-46833_40
GGAGGAACTGTCTGCATGCAGGTTGACCACTCTTATTACCCAGTCGCCTGGAATATGCTGCGTGAAGACGCCGGCGCGGG
>CLocus-46833_70
AGTTCTCCGGTAGCTTCATTGACCAGAAGGGGAGGAACTGTCTGCATGCAGGTTGACCACTCTTATTACCCAGTCGCCTG
>CLocus-46936_0
CTGTTCTGCCTTTTACTTATGGCTTATACCTCTCTCCGTAAATAAAAGCGTCTCTCCATTTTCTAAACTAGGTCTTGGGC
>CLocus-46936_40
TACCATCATCTACTCCATCTTTATTGGACACTGGGCGTGGCTGTTCTGCCTTTTACTTATGGCTTATACCTCTCTCCGTA
>CLocus-46936_70
ACCCTCTGTTCCCGCAGCGAATATTGCTACTACCATCATCTACTCCATCTTTATTGGACACTGGGCGTGGCTGTTCTGCC
>CLocus-46944_0
GTCAAAGTACGATGTGTTGCTAGGACAAAGATTTCTTTATACAGCCTATGTAAAGCACACTCTTGTTGTGCATACTGCAA
>CLocus-46944_40
ATTATTTGTAGATCAGTTAGTGGCCTTGGGTAAAGTTTGCGTCAAAGTACGATGTGTTGCTAGGACAAAGATTTCTTTAT
>CLocus-46944_70
TTTATCACGTCAATTTCGCGAGTCGCTACCATTATTTGTAGATCAGTTAGTGGCCTTGGGTAAAGTTTGCGTCAAAGTAC
>CLocus-47127_0
cccatttATATTACCTATGTTTGCTGAGGTCGGACTCTAGCCCCAATTTTCTTTGCCGAGTCTGGGAGGTCCTACAGGCT
>CLocus-47127_40
tggcctgttttgctttgttctcttttcttttttcacctctcccatttATATTACCTATGTTTGCTGAGGTCGGACTCTAG
>CLocus-47127_70
TTCTCTGGGGCCTGtttctcatttcttctgtggcctgttttgctttgttctcttttcttttttcacctctcccatttATA
>CLocus-47131_0
TTGACAGCCGTGACGAGGGAGGTCGCCCTCACCTTCTCCGAGGGATGGTATGAATGCTGACGAGGAGTGCAAATATACGA
>CLocus-47131_40
TGCAGACGAAAGAATTTTCGTCATGCGAGAGCATCTCCTCTTGACAGCCGTGACGAGGGAGGTCGCCCTCACCTTCTCCG
>CLocus-47131_70
GGAGTATAAATTGAACAGGGATTCAGAAAATGCAGACGAAAGAATTTTCGTCATGCGAGAGCATCTCCTCTTGACAGCCG
>CLocus-47152_0
TCAGGAAGGACAGGAAATTTAGTGGACATCAGCAAAGAAAGTGTCCAAGTGAACTTCTGGATATGGCCCAAAATGGTTCA
>CLocus-47152_40
ATATGTACCTGTTGTGTCTATATCTTCATACACCTTTTCCTCAGGAAGGACAGGAAATTTAGTGGACATCAGCAAAGAAA
>CLocus-47152_70
AGAGGAGAGAGAAACCAAATCCTCATCCAAATATGTACCTGTTGTGTCTATATCTTCATACACCTTTTCCTCAGGAAGGA
>CLocus-47300_0
AAAATGTTGAGAGTTCAGGAATAAATTAGTGGACTCCCGTCATGGACACGAATCTGAAAAGAACCGGAAATGAAAGATTC
>CLocus-47300_40
AAAGGTAAATGCCAATGTATTTCGCCTTGTATATAAGCAGAAAATGTTGAGAGTTCAGGAATAAATTAGTGGACTCCCGT
>CLocus-47300_70
AGGACGCTATTGGTCAAAGTAGCGAAAATTAAAGGTAAATGCCAATGTATTTCGCCTTGTATATAAGCAGAAAATGTTGA
>CLocus-47314_0
TTCTGATGACTTCGTTGGAGCCTTTCACTTGGCTCTCCGCAGTGTCTGTGTATTTACCTATTTGTATTCGCCTTGTCATG
>CLocus-47314_40
CTTTAACGAGCAGCCATCCATCTGGTGTCCGCCGGCTCCATTCTGATGACTTCGTTGGAGCCTTTCACTTGGCTCTCCGC
>CLocus-47314_70
TTTACCTCTTCCTGTTGTAGCGGGTTCAGTCTTTAACGAGCAGCCATCCATCTGGTGTCCGCCGGCTCCATTCTGATGAC
>CLocus-47323_0
AGGTACTTAGAAATTCACATACGACAATTTTGCACACAGTAGTGAAACAATTGGAGCTAACTCAGTACACATCATCAAAA
>CLocus-47323_40
TGACATTGCAGATGAAATTGCAAAAATTACAGCTAAAAGGAGGTACTTAGAAATTCACATACGACAATTTTGCACACAGT
>CLocus-47323_70
GGTACCAAGTCATGCAGGAATTTAATGGAATGACATTGCAGATGAAATTGCAAAAATTACAGCTAAAAGGAGGTACTTAG
>CLocus-47373_0
CTAAGGATATGGAGAGGTGGGCTAAGGCACAGAATAAGCGCAACGAGAGCTCTGTGGTTAGTAAAGTTGCATCAGCTGAA
>CLocus-47373_40
TTAATTCTTCTCCAATAGGTCAAGGTGGCAAAGAAAATAGCTAAGGATATGGAGAGGTGGGCTAAGGCACAGAATAAGCG
>CLocus-47373_70
AAATCTTGATTTATTTATTTTAGCATTTCTTTAATTCTTCTCCAATAGGTCAAGGTGGCAAAGAAAATAGCTAAGGATAT
>CLocus-47374_0
ATGCACGATCTCTTCGCTCCAAAAGAACAGCAAAGGCAGCATCGGCAGCCCCTGTGCCACCACACTCGCCCTTGGCTCCT
>CLocus-47374_40
ATATGCATGTGGAATACTTGGGCTTGCTTTTCCACCAAAGATGCACGATCTCTTCGCTCCAAAAGAACAGCAAAGGCAGC
>CLocus-47374_70
ATAAAACTTACAGGGGGAGTTTCCTTCTTCATATGCATGTGGAATACTTGGGCTTGCTTTTCCACCAAAGATGCACGATC
>CLocus-47547_0
AGAAGCACTCCTGGGATGTTATCTTCCACTGAAACATCAGAAATCACAGCCTCCCGATGACCCCGAGTATGTCGATAACT
>CLocus-47547_40
GTTTTCACTCCACTTAATAATCATTGACACTTGTCTCCTCAGAAGCACTCCTGGGATGTTATCTTCCACTGAAACATCAG
>CLocus-47547_70
AACCACGCTTACACTGAAGATTTATTCCTGGTTTTCACTCCACTTAATAATCATTGACACTTGTCTCCTCAGAAGCACTC
>CLocus-47577_0
GGAGAGAGGGGAGGCAAAGTAGGGAACGTGAGGCCTTAAAGCTCACCACTCAACACTACACAATGTGAGGCAAGCTCAAC
>CLocus-47577_40
CGTGAGACGAGGGACGACAGTGTGTGTGTGTGTTGAGAAGGGAGAGAGGGGAGGCAAAGTAGGGAACGTGAGGCCTTAAA
>CLocus-47577_70
CGTCGTCGTCGTGGTGGAGGAGCAGGTCGCCGTGAGACGAGGGACGACAGTGTGTGTGTGTGTTGAGAAGGGAGAGAGGG
>CLocus-47738_0
CGTCTTCCAACCGTCTCACCAAAGGCCACAGAAAAGTGACAGTTCAGTACTTTTAAGGCTGAAGCTGTTCATTGCAATTT
>CLocus-47738_40
TCCCCTCCACCTCTTCCACCGTCCTTGGCCCCCAACCTCCCGTCTTCCAACCGTCTCACCAAAGGCCACAGAAAAGTGAC
>CLocus-47738_70
CCTTTCCTCGTTTTCCCCTTTTCGTCAGTTTCCCCTCCACCTCTTCCACCGTCCTTGGCCCCCAACCTCCCGTCTTCCAA
>CLocus-47779_0
CAAAGACATTTTAAAACAGTTCTCTTACTACAGTGCAGAATATTGACCTGCCTGGTTGTGCATAGTTCCTGTTCATGGGA
>CLocus-47779_40
CTATTGTTCTGCACTCTCCCTTTTCAGCAGTGTACCCCAACAAAGACATTTTAAAACAGTTCTCTTACTACAGTGCAGAA
>CLocus-47779_70
GTACTTTCTAGAGGTCATAACTGGCTGGATCTATTGTTCTGCACTCTCCCTTTTCAGCAGTGTACCCCAACAAAGACATT
>CLocus-47792_0
CATTCTAATTGTGCTTATTACATATTTGTTAAAATGCAAACCATATTTGTATAATTTTGTTAACGCGCCCAATTGCCGCA
>CLocus-47792_40
ACGTAAAAATCAGTCAACTTTTGTTTTTGTGAAGACAAATCATTCTAATTGTGCTTATTACATATTTGTTAAAATGCAAA
>CLocus-47792_70
TTGTTCTCGAGTAAGTTTGTGTTATTTATCACGTAAAAATCAGTCAACTTTTGTTTTTGTGAAGACAAATCATTCTAATT
>CLocus-47880_0
AACATTTAGATAATGAAGAAGCAACTACAAGTAATAAGATGGAAACAGAAGATGCAACAGCTGTCTCTCAGATACCTGAG
>CLocus-47880_40
CTGGAAGAAAATCTTGCTGGCAGTTGTATGAAGTTGTCTGAACATTTAGATAATGAAGAAGCAACTACAAGTAATAAGAT
>CLocus-47880_70
TTTGAAGGATTGGTTTTGAAATCCAGGGTTCTGGAAGAAAATCTTGCTGGCAGTTGTATGAAGTTGTCTGAACATTTAGA
>CLocus-48005_0
GTGAGCAGGTCTTGGCTGGAGCTCAATCTGAAATGGACCGACCACGGGGCTACCCTCCGGTGTTCCGCCGCCAGCCCCGC
>CLocus-48005_40
CCATTCACTCTCTCCTGTACAGGACCTATCCAAGAGAAATGTGAGCAGGTCTTGGCTGGAGCTCAATCTGAAATGGACCG
>CLocus-48005_70
GCAGCCAGTTCTCAAGGTCATGACTTCTCCCCATTCACTCTCTCCTGTACAGGACCTATCCAAGAGAAATGTGAGCAGGT
>CLocus-48078_0
TAGGAAAGCTTCAGCTTCGCACCAAATAAAACAGAAGATAATCTAAGAACAATTCATCGTTTAAGGAAATTGTCGCCGCT
>CLocus-48078_40
GAAAAGTTAACGTTTCTATAAACAAGGAACTTAAAGGTTTTAGGAAAGCTTCAGCTTCGCACCAAATAAAACAGAAGATA
>CLocus-48078_70
AAATACACGATAGACGAGAGAGGAATTCAAGAAAAGTTAACGTTTCTATAAACAAGGAACTTAAAGGTTTTAGGAAAGCT
>CLocus-48217_0
TAGCTGTATCATGGATGGTGCCAACTAGTTAACTCCAGATATTCCAATGTCCAGCAATTACTGGAGGAGGCTGGTTGGTG
>CLocus-48217_40
AAAGACAAGTGACTACTAGCTAGACGAAACTGGTAAATGCTAGCTGTATCATGGATGGTGCCAACTAGTTAACTCCAGAT
>CLocus-48217_70
CCACCCAGTATTGAACTGCTAGCTAGTTCAAAAGACAAGTGACTACTAGCTAGACGAAACTGGTAAATGCTAGCTGTATC
>CLocus-48318_0
CATGATACCACCCTCCTGAATTGACATGCGCCCATCTCCATTTAGCTGCGCAATAGGGCCATCATATGGTGCACGTTCAA
>CLocus-48318_40
TGGTCGGACCTCGAGTATAGAAAGTCTCCTGATTGACTGCCATGATACCACCCTCCTGAATTGACATGCGCCCATCTCCA
>CLocus-48318_70
TTGAATCATGGAGGTTGACTCCCCCACTTCTGGTCGGACCTCGAGTATAGAAAGTCTCCTGATTGACTGCCATGATACCA
>CLocus-48330_0
TCTGCGCTTGGGTGTGCATTTGTGCAAGCAGTAGAAACAATTAGCCGACTTGGATGGCATTATCTGCGCTTGCTATGACA
>CLocus-48330_40
CGTCTGGGAAGTGAGTCTCTTGGAGCTTTGCTTCATTTATTCTGCGCTTGGGTGTGCATTTGTGCAAGCAGTAGAAACAA
>CLocus-48330_70
GTTACTTTCTCAGTGTTCCGTACGCTTACTCGTCTGGGAAGTGAGTCTCTTGGAGCTTTGCTTCATTTATTCTGCGCTTG
>CLocus-48344_0
GTTGCTCAACAGGTCGACGACGCCGCCGGGGATCGAACCCATGTAGTCAAATGGCGCGACCACTTTGCTGGATTATTCAG
>CLocus-48344_40
AGTGAGAGAGTGAGAGATCAAGGTTGTGAGAGTGTGTACCGTTGCTCAACAGGTCGACGACGCCGCCGGGGATCGAACCC
>CLocus-48344_70
GCTTTTACCCCTCAAGCGAAGCCCTTTGACAGTGAGAGAGTGAGAGATCAAGGTTGTGAGAGTGTGTACCGTTGCTCAAC
>CLocus-48461_0
TGCCCAACCACAAGAACCAACGCCTCGCTTAGTTCTGAGGCCGCTAATTACAGGTGCGTCTGGAGCACCGTCCTGTCACA
>CLocus-48461_40
ccaacctcccccggaccacttccccAAACACAGAGCTAATTGCCCAACCACAAGAACCAACGCCTCGCTTAGTTCTGAGG
>CLocus-48461_70
GcaccaccaccacccccaccacccccatctccaacctcccccggaccacttccccAAACACAGAGCTAATTGCCCAACCA
>CLocus-48605_0
ACTCACCCTCCCAGCTTAAAATATGCTACAACATTACATTAAAATACCTGTGTGCGGAGGTACAAGAGCTGAAGCACGAT
>CLocus-48605_40
TTAATATAGGCTCCAAAAAGGTCTATTACACGCCTTCCATACTCACCCTCCCAGCTTAAAATATGCTACAACATTACATT
>CLocus-48605_70
CGTCACTATACACAGAGAAGGTCTATGATGTTAATATAGGCTCCAAAAAGGTCTATTACACGCCTTCCATACTCACCCTC
>CLocus-48616_0
GATATATTTATTTTCTGACGGTTTCTGTTGGTTTTGGCTGAGAGAGAGGTATTGTGCGTGTGTACTCACCTATTTGCGTG
>CLocus-48616_40
AATGAAGATTCCATTCGTCGTTTTGGTGGGAAATGGAGTTGATATATTTATTTTCTGACGGTTTCTGTTGGTTTTGGCTG
>CLocus-48616_70
TTTATATTACTTCTGCCAGCTGGTTCGTCGAATGAAGATTCCATTCGTCGTTTTGGTGGGAAATGGAGTTGATATATTTA
>CLocus-48817_0
GCTGTCAAAGCAGCTAAGGCTTTGCTGAAGCTCTGTTTACTTTTTTGTGACTTTGTTGCAGACTTTTGCCACTTGTCCAG
>CLocus-48817_40
CTTTGCAGGGAATTGAATTTAGGATTCTGGTTTCTCTTATGCTGTCAAAGCAGCTAAGGCTTTGCTGAAGCTCTGTTTAC
>CLocus-48817_70
TTTATCCCCCCAGCCTCAGGTAGGGGGACACTTTGCAGGGAATTGAATTTAGGATTCTGGTTTCTCTTATGCTGTCAAAG
>CLocus-48872_0
GATAAGCTACAAGAATCAAAATTGTATGCATGCTTTGTAATTAGTCAAATTGGAGCAGCTTCACATGAGCATTTGGACAG
>CLocus-48872_40
AGAAAGCACTCGTTTCAAGAGAGAGAGATAGACAAGCTGAGATAAGCTACAAGAATCAAAATTGTATGCATGCTTTGTAA
>CLocus-48872_70
AAACAAGGTTTTCTCGTGAAACATTACTTAAGAAAGCACTCGTTTCAAGAGAGAGAGATAGACAAGCTGAGATAAGCTAC
>CLocus-48910_0
ATTGAGAGGCGAGTCCGAACTTCCACAAATACAATTAGATATGTGTTAAGCAAGACACCAGTGCAAGACTGGAAGGGGCA
>CLocus-48910_40
TATGTTACAACACATTTAAAATATTCTACTTCAAACTTAGATTGAGAGGCGAGTCCGAACTTCCACAAATACAATTAGAT
>CLocus-48910_70
GAATGTAATACCTCCCTGCAGAGTACAAAATATGTTACAACACATTTAAAATATTCTACTTCAAACTTAGATTGAGAGGC
>CLocus-48934_0
AGTCAATGCACGTTGCACCAGGGGGACACGAAGTTGGTGTGCAGTTAACAATGTCCTCATCGCAGTGTCTTCCAGTGTAA
>CLocus-48934_40
GTAAGGTTGAAAGGACACTTGCAGTAGAAATCATTAGTCAAGTCAATGCACGTTGCACCAGGGGGACACGAAGTTGGTGT
>CLocus-48934_70
AAATACTCACCCTTCCTACAGTCTTCTCCAGTAAGGTTGAAAGGACACTTGCAGTAGAAATCATTAGTCAAGTCAATGCA
>CLocus-48974_0
TGGAGAAGGTGAGAGCGCTGGCTTCGGTACTGCCGCGCCAGAAGCTCCACACCTGAGCGCTGAACACACTGCACACGCTG
>CLocus-48974_40
TGCCCTTCAGTGTTGTCTACTGGGATAGTGGTGAAGCACTTGGAGAAGGTGAGAGCGCTGGCTTCGGTACTGCCGCGCCA
>CLocus-48974_70
GTCCCGCAGGTGGAGATAGGTGAAGGGTCTTGCCCTTCAGTGTTGTCTACTGGGATAGTGGTGAAGCACTTGGAGAAGGT
>CLocus-49030_0
TGTAATGGACAATCCCCTACACTGTGTGGTAGACACTGGGCGAGCACAATTGAGGGTCGGCTGTAGCTGTATGGGCAGCG
>CLocus-49030_40
AAAACCATTCTACAGCTTCCCTACAGGCTGCTGCTGCCAATGTAATGGACAATCCCCTACACTGTGTGGTAGACACTGGG
>CLocus-49030_70
GTTTTACGCAAGTGTACTAGCGATGCGCACAAAACCATTCTACAGCTTCCCTACAGGCTGCTGCTGCCAATGTAATGGAC
>CLocus-49290_0
CCAGCTTGTTGTGGTTGAGTTCGTGTGGCAGCGCTGGCCACTGGGTGGGTTGGGGCAGCCATTGAAGGCTCCCTTTGTCT
>CLocus-49290_40
TAGTCCAGAGTTTTCAGTCGTCGCGAGAGTCAGTGATCGACCAGCTTGTTGTGGTTGAGTTCGTGTGGCAGCGCTGGCCA
>CLocus-49290_70
TAAGTAATTGGAGATCTCATTGCACTCGGTTAGTCCAGAGTTTTCAGTCGTCGCGAGAGTCAGTGATCGACCAGCTTGTT
>CLocus-49338_0
TGTACCCGGTGTGCACCCGTGTACTTTGTGTGGCAGCTGACCCAGCCGGCTGTGGTGGTCGGCGCCGCGTGCTCCACATT
>CLocus-49338_40
CAGACGGTACGACTTGCTCAGTCTTCGTGTACAGACAACATGTACCCGGTGTGCACCCGTGTACTTTGTGTGGCAGCTGA
>CLocus-49338_70
ACGCGGTATTGTGGGTGTATTAGGCGTGTACAGACGGTACGACTTGCTCAGTCTTCGTGTACAGACAACATGTACCCGGT
>CLocus-49420_0
CCAGCAACTGGCTGTAGGTGTAGCATCTACCTGTTATCCCACACTCCTGAAGAAGGAAGAGAACTGCGTTACTGTCGGCT
>CLocus-49420_40
GCCAACTGCTGCAGCATTCCACCAAACTTCATGGCTCCATCCAGCAACTGGCTGTAGGTGTAGCATCTACCTGTTATCCC
>CLocus-49420_70
TTATCTGGGGCTGTGAGCTTGCCCTTACCAGCCAACTGCTGCAGCATTCCACCAAACTTCATGGCTCCATCCAGCAACTG
>CLocus-49433_0
CAGAACAACAGTCAGACCTTCCGCGATGCTGCTAATCTTGCTTCAACAACCTCCATCACAGCTTGCGTATTGCTGCTGTT
>CLocus-49433_40
AGACTACCATTCTAACTACCAAAAATCGGAACCCAGCTGCCAGAACAACAGTCAGACCTTCCGCGATGCTGCTAATCTTG
>CLocus-49433_70
ATATTCTCTTTCATTGTCACCATTACTGAGAGACTACCATTCTAACTACCAAAAATCGGAACCCAGCTGCCAGAACAACA
>CLocus-49448_0
TGCCCATCCTCATCTTGCAGGCCTCAACGACACGACCATCGAACTCAACGGCACCCACCCGGGAGTCTTCAATGATGACT
>CLocus-49448_40
GCCAGCCTGGACAACACTTCGACTTCACCTTCCACCGCGTTGCCCATCCTCATCTTGCAGGCCTCAACGACACGACCATC
>CLocus-49448_70
TTCCCCGCGACTCCCGTCGCAGTCACCGCCGCCAGCCTGGACAACACTTCGACTTCACCTTCCACCGCGTTGCCCATCCT
>CLocus-49790_0
TTTGGAACAATTCCCTCAAATAATAACAGCTTCAAGCATTATAACACAGAGATACACGCGTCCGCATCAACTCCGGAGCT
>CLocus-49790_40
CAGCCTACATAACCAAACTACATATTCCAATCTACACCATTTTGGAACAATTCCCTCAAATAATAACAGCTTCAAGCATT
>CLocus-49790_70
CAACACTCTACTATATACACCGAGGGGGTGCAGCCTACATAACCAAACTACATATTCCAATCTACACCATTTTGGAACAA
>CLocus-49842_0
TGATTTTGGATTAAACAGGAAACAACTTAGTAGGCGAGTGTGCACTCGATGGCTCAGTCCATAATGAGCACCTCCATAGA
>CLocus-49842_40
CTCTTCATAAATAATTAAGAATCAGTTGAGAAGATTCTTATGATTTTGGATTAAACAGGAAACAACTTAGTAGGCGAGTG
>CLocus-49842_70
TCTAGTTTAATCCAAAATTACATGAATCTTCTCTTCATAAATAATTAAGAATCAGTTGAGAAGATTCTTATGATTTTGGA
>CLocus-49849_0
GCACTGCAAACGACCTGAGAAATTCAGCCTTGGAACAGGGAACCAAGGAGCAGGGTCATCCAACAAGGCAAAGCCGGTGA
>CLocus-49849_40
GAAGACTGTGTCCAATGCAGTGACTTTGCAAACATCATGGGCACTGCAAACGACCTGAGAAATTCAGCCTTGGAACAGGG
>CLocus-49849_70
AGCCCAAATATCAGTGCATAGCATGTTGGAGAAGACTGTGTCCAATGCAGTGACTTTGCAAACATCATGGGCACTGCAAA
>CLocus-49869_0
CCGTGTGATCGTCGCTACTCTCTTCTTGGTCGAGTGATATAGCTGCTACTTGGTTTGGTCGAGGGGCAGCACCTACACTA
>CLocus-49869_40
TCGCCCTGCTTGGCCGAGTGATAGCAGCTTCTGTAGGCGGCCGTGTGATCGTCGCTACTCTCTTCTTGGTCGAGTGATAT
>CLocus-49869_70
GGAACATTGTCCTTGGCCGAGTAGCACTTGTCGCCCTGCTTGGCCGAGTGATAGCAGCTTCTGTAGGCGGCCGTGTGATC
>CLocus-49870_0
GGCCTAATATAGCGGATACTACGGTTCAACGCAGTGGAGAAGCTGTTATCAATCCATCAAGTAGAGTCGCTGGTATCACT
>CLocus-49870_40
TCACTCGACTAAACACAGCAGTTGCTGCCACTTGGCCTCAGGCCTAATATAGCGGATACTACGGTTCAACGCAGTGGAGA
>CLocus-49870_70
TTGTCACTCGATCAAGTGGAGAAGCAGCTGTCACTCGACTAAACACAGCAGTTGCTGCCACTTGGCCTCAGGCCTAATAT
>CLocus-49877_0
TCCAAACCAGGATCCAGGGCAGAGTCGTCCCCCACCCTTGAAGAAAAGTCCAAGGGGAAAAAGCATCATGAAAGGAGGCC
>CLocus-49877_40
GAAGTGTCCCAAGGCTGCCTTCCCCTGAGCCCAGGAAGCCTCCAAACCAGGATCCAGGGCAGAGTCGTCCCCCACCCTTG
>CLocus-49877_70
ACCAAAACCCAGGCAGAATCAAAAGGGGCCGAAGTGTCCCAAGGCTGCCTTCCCCTGAGCCCAGGAAGCCTCCAAACCAG
>CLocus-49931_0
TGTGATAAACACGACCGTTTGTCCTAGGTCGAGACCACCGTCCTCGGCGCAATGCTGTTCTGGATTCCTCAGCTGTAGCG
>CLocus-49931_40
GCCGTACTGGAGCAGCAGCTGTACAGGAGTCTTTGCAACATGTGATAAACACGACCGTTTGTCCTAGGTCGAGACCACCG
>CLocus-49931_70
GACACACCTACACCAGTCCGATTGTCAGCTGCCGTACTGGAGCAGCAGCTGTACAGGAGTCTTTGCAACATGTGATAAAC
>CLocus-49938_0
CGACCACCGGCAGTCAGCGAGGCACCGTCGACGTGTACACACACACACATCGCTCACCACCTGTGATGACCTGAGACCTA
>CLocus-49938_40
ATAGTGGAGAGGGGTGCAAGGTGCCGGCGTGACCAGCTATCGACCACCGGCAGTCAGCGAGGCACCGTCGACGTGTACAC
>CLocus-49995_0
ttctgggtgggccgggtggatggatgggtggctgggttagtgggtggAGGCTGTCCCAGTGGGCAGGAGGGAAGGGTGGC
>CLocus-49995_40
GTGTGGGACCGCGCCTCACGTTGACAGTGTTAtgggtggcttctgggtgggccgggtggatggatgggtggctgggttag
>CLocus-49995_70
GCCGCGGAGACTTCATTAAGACGCTGTGAAGTGTGGGACCGCGCCTCACGTTGACAGTGTTAtgggtggcttctgggtgg
>CLocus-50271_0
CTGTTGGCGTAGACGGAGTAAAAGGACCTGTCCTCGGCAGGGGGAAGGTGTGGAGAGGAGTTAGCGGTGAAGCCCGAGGT
>CLocus-50271_40
TCATCGTTATAAACTCAACGCAATAAAGATCGTTATTCACCTGTTGGCGTAGACGGAGTAAAAGGACCTGTCCTCGGCAG
>CLocus-50271_70
GTTAGGAAATGGGGTTTCGTACTTAAACCTTCATCGTTATAAACTCAACGCAATAAAGATCGTTATTCACCTGTTGGCGT
>CLocus-50304_0
CCACGCGGCTCCTTCAACACCCGAATAAGCTTGAGTCTTATTCACTACTGTGTTGGCTTGTTCACTACTATGCTGTAACA
>CLocus-50304_40
CCACCTTAACTCTTGGCTTCTTCACTACGATGCGTCTTACCCACGCGGCTCCTTCAACACCCGAATAAGCTTGAGTCTTA
>CLocus-50304_70
GAACTCTTGGGTGCGAGGCCTCCTTCTAGACCACCTTAACTCTTGGCTTCTTCACTACGATGCGTCTTACCCACGCGGCT
>CLocus-50430_0
CTACATTTTTTTAAATATATTTTTTTCCTTCTGTATGCACTAAGGTGTATGTTTTGTGGGTGTGTGATCACCTGTTTGTG
>CLocus-50430_40
ATCTTTACTTCTTCTGGATTCAATTTTTGTTGTTTATTTTCTACATTTTTTTAAATATATTTTTTTCCTTCTGTATGCAC
>CLocus-50430_70
GAGGTCCAGGATTTATGTTGCGTCTCAGCCATCTTTACTTCTTCTGGATTCAATTTTTGTTGTTTATTTTCTACATTTTT
>CLocus-50473_0
GCAAGTGCCACATGACAGATGAAGACGACGTCTTCCATTTCCTACACCTACAATGCACTTGCAACTTTCTGTTCTTCGGC
>CLocus-50473_40
GCAATGTTCCCCCTTAGGTGGTGAGGTGTGGTGAGGCGGTGCAAGTGCCACATGACAGATGAAGACGACGTCTTCCATTT
>CLocus-50473_70
TATCGACGTTTCGAACCTCAGGTATGTTGGGCAATGTTCCCCCTTAGGTGGTGAGGTGTGGTGAGGCGGTGCAAGTGCCA
>CLocus-50474_0
ATGCCCAGAGTGAAGTTCACTTGACAGACGACGTACTGTGACAAGTACTTGACCAGCGTGTCGTTCACCGTCCCGTCCAA
>CLocus-50474_40
GAAGTCTTCAAGACGAAGGTCGACATCCAACTTCTCGGAGATGCCCAGAGTGAAGTTCACTTGACAGACGACGTACTGTG
>CLocus-50474_70
GCCATCTACATCATACTGGCCCTCGATGCGGAAGTCTTCAAGACGAAGGTCGACATCCAACTTCTCGGAGATGCCCAGAG
>CLocus-50629_0
TGGATGAGATGTGACAGCATCCGCTCCTTAATGCCTCAAGTGCTCTTGTGTTTATGGCCCTCTATATTCACCTCTTTGTG
>CLocus-50629_40
AGATTAGCGTTTTTGTAAAGTGGGAACAGGTGCGTCCGAGTGGATGAGATGTGACAGCATCCGCTCCTTAATGCCTCAAG
>CLocus-50629_70
GTAGGAAGCTCCATGATTAGGTCAGAAGCGAGATTAGCGTTTTTGTAAAGTGGGAACAGGTGCGTCCGAGTGGATGAGAT
>CLocus-50658_0
GTGACACTAGGTCAGTACGGGGCTGTGGTTCAAGATTACACTCCGTCGTTGGTAGCATTAGCCTGCCGGGCACCTCGGGG
>CLocus-50658_40
TACAATATTCGGGTGAACTACAACCCTACACACGTAGGGGGTGACACTAGGTCAGTACGGGGCTGTGGTTCAAGATTACA
>CLocus-50658_70
ACTGAATACTCGTTAAACCAGCAGCTGTTCTACAATATTCGGGTGAACTACAACCCTACACACGTAGGGGGTGACACTAG
>CLocus-50659_0
GATTGACTGTATACATACTGTGTTGACCTCCTCTGGTTGTACGTAGCTGTTGGCGTCAGCAGTCAGCCTTGACCTCGTCT
>CLocus-50659_40
GCCACGAAGCACCACATGTAGCATGTACAGTGACAAATTAGATTGACTGTATACATACTGTGTTGACCTCCTCTGGTTGT
>CLocus-50659_70
TACAAACATTAAACCTAAACATAGACTAATGCCACGAAGCACCACATGTAGCATGTACAGTGACAAATTAGATTGACTGT
>CLocus-50987_0
ATGCACCGGGACAGATCGAACGGCATCACTCTGCTTTTACTGCTCCGGCTCCCTCAACGCACTCCCCAGCAGCATCCACT
>CLocus-50987_40
ATGGGGAGTCACCAGTCTCAAGGCTCCCCTCGGGTGACTCATGCACCGGGACAGATCGAACGGCATCACTCTGCTTTTAC
>CLocus-50987_70
TCTCCAAACCTCAAGAGTCCAACTGGAAACATGGGGAGTCACCAGTCTCAAGGCTCCCCTCGGGTGACTCATGCACCGGG
>CLocus-50995_0
GAGTTTACCCTTAACAGTGTTGAGGTGGTTGCACTTGTCCTCGATGCTCTGGTTGTCCTCAGCGGACTTTTGATTGATTT
>CLocus-50995_40
CGTGTTCAAGAGAATCCTCGAGTTCGTCGAGGTGCTGCTCGAGTTTACCCTTAACAGTGTTGAGGTGGTTGCACTTGTCC
>CLocus-50995_70
CTTTCTCAACTTCAGCCCGTTGTCTCTTCTCGTGTTCAAGAGAATCCTCGAGTTCGTCGAGGTGCTGCTCGAGTTTACCC
>CLocus-50996_0
GATCATTTAATCAACAACCTTACCGAAGAGATTTCCCATCAGGAAGAACACATCAACAAGGTCAACAAGGAGAAGAAACA
>CLocus-50996_40
GTTGGCCATCCAAAAAGTAGAACAGGAAAAGGCCGCTAAGGATCATTTAATCAACAACCTTACCGAAGAGATTTCCCATC
>CLocus-50996_70
GGCTCTCAAGAAGGAAATAGAGCAACTGGAGTTGGCCATCCAAAAAGTAGAACAGGAAAAGGCCGCTAAGGATCATTTAA
>CLocus-51124_0
GAGAGACCAAAGTCGCCGATCTTAAGTGTGAGGTCTCGATCAAGCATGCAGTTCCGAGCTGCAAGATCCCTGTGTACCAG
>CLocus-51124_40
ATAGTCACCTTTCCTATAGTAATTTGATTTGAGATTCCGGGAGAGACCAAAGTCGCCGATCTTAAGTGTGAGGTCTCGAT
>CLocus-51124_70
GAGTAAAGATACAAAATAAAAGATAAAATGATAGTCACCTTTCCTATAGTAATTTGATTTGAGATTCCGGGAGAGACCAA
>CLocus-51457_0
GGTCAGGTCAAAATAGAGCTCCCCGAGAGTAACAGGGACTGAACCCTCAGGGCCCCACCTCACTACTTCCACGCCCGATC
>CLocus-51457_40
TGGCCCCACTGCCTGCCATTTTCAGGGCATCCTTGAGCCTGGTCAGGTCAAAATAGAGCTCCCCGAGAGTAACAGGGACT
>CLocus-51457_70
AGTCATGATCCAGATCTTTGACCCGTTTCTTGGCCCCACTGCCTGCCATTTTCAGGGCATCCTTGAGCCTGGTCAGGTCA
>CLocus-51494_0
TTCATATAGCTTTATTTATTAATTAAAAATGGGGGAAGTAAACTGTCTATGAAGAGAAGCGCCGGTCGTACCCTGTGGGT
>CLocus-51494_40
ATTACAAACACCATTGTCGACAAACGAACTCAATTTGTACTTCATATAGCTTTATTTATTAATTAAAAATGGGGGAAGTA
>CLocus-51494_70
GACCAGGACAAGGGCATCTGTAACTACCCCATTACAAACACCATTGTCGACAAACGAACTCAATTTGTACTTCATATAGC
>CLocus-51578_0
GGTGAATGAGCTGGCACTAGTTTTATAGTATTTTGGATAGTTTGTTTCATAGTTTGGGGAGTTCTTTTGCTATTTTTGAG
>CLocus-51578_40
CATCTGCCCACTCTTTTTTCCGAAATGAAGGGGAGGGTGGGGTGAATGAGCTGGCACTAGTTTTATAGTATTTTGGATAG
>CLocus-51578_70
CAAACTGATGGAGACGGGCAGCCTGTGATCCATCTGCCCACTCTTTTTTCCGAAATGAAGGGGAGGGTGGGGTGAATGAG
>CLocus-51592_0
ACACGAGACTGTTCCAGCAACCGTCGTGACATGGAATCCGAACATATTTCCTTGTCCTTTGATACATCCGTCAGGTGTTG
>CLocus-51592_40
GTGTGAAGATCTGTGCGCTAAACTATGTGAACAACTCGGAACACGAGACTGTTCCAGCAACCGTCGTGACATGGAATCCG
>CLocus-51592_70
CGCCTCTCAACTTTGCCAAGCTCGTGAACTGTGTGAAGATCTGTGCGCTAAACTATGTGAACAACTCGGAACACGAGACT
>CLocus-51597_0
TACACGCCCACGGACACTACCGACGGGAGCACCATTCTCACACTGGCTCGTCTGTGCTGCACCAGCAGAGAAGCATTTCA
>CLocus-51597_40
ACTCAGACGCTCTCAAGTAAGAGCGTCTCAAACATACGCCTACACGCCCACGGACACTACCGACGGGAGCACCATTCTCA
>CLocus-51597_70
CACAAGAGCACCCTTACAAAGGTGAGACTAACTCAGACGCTCTCAAGTAAGAGCGTCTCAAACATACGCCTACACGCCCA
>CLocus-51598_0
AGTGTGTGTTTTAGCGAGGCACTCAGCAAAGCGGCGTAGCCATGGCTCGACCACTCCCCATAAGGCGTGAGACTTCAGGG
>CLocus-51598_40
AGAGTTATAAATGAATTAGAATATTTATTTTAGGTGTTTAAGTGTGTGTTTTAGCGAGGCACTCAGCAAAGCGGCGTAGC
>CLocus-51598_70
TCCAAATAAAAGACGAGTTCTTGTGTTCGTAGAGTTATAAATGAATTAGAATATTTATTTTAGGTGTTTAAGTGTGTGTT
>CLocus-51699_0
CAGCTCGTTATCTGGGAAGAGGCCGAGACCAATGAGGAGATATTCCAACCAGGCACTCAAAACTGTCCCAGCACCAAGTG
>CLocus-51699_40
CAGCTGGAAGAACAATCAAGTAATCACCCAACACTCACTGCAGCTCGTTATCTGGGAAGAGGCCGAGACCAATGAGGAGA
>CLocus-51699_70
AGCAGGCTCCGGCCCAACCAATTGATGTAGCAGCTGGAAGAACAATCAAGTAATCACCCAACACTCACTGCAGCTCGTTA
>CLocus-51708_0
CTGAGAAGCTTCCAAGTATCAGTTGTATTTGTGAAGGCCCAGCGTGGTCAATAATGTTCAGTGGGAGTCCTCACCAGGCG
>CLocus-51708_40
AGAACTATCAGCTAATAAAGCTAGAGTTGTAGTGAAGAGGCTGAGAAGCTTCCAAGTATCAGTTGTATTTGTGAAGGCCC
>CLocus-51708_70
GAGCTACTTAAACAGACTAAGAGAGACAGTAGAACTATCAGCTAATAAAGCTAGAGTTGTAGTGAAGAGGCTGAGAAGCT
>CLocus-51723_0
ATCAGAACGGCAGGTGTGAAGATCATCAGTCTGTTATTACCGGAGTTCCTCCTCCAGGGAGCGCTCAGAGAGGGCGATGG
>CLocus-51723_40
AGTCTCCCGGGCCCTTTCTATCAGGGTGTGAAGTGGAGCAATCAGAACGGCAGGTGTGAAGATCATCAGTCTGTTATTAC
>CLocus-51723_70
ATACAATCCGACCGACAAAGTCGACCAGTCAGTCTCCCGGGCCCTTTCTATCAGGGTGTGAAGTGGAGCAATCAGAACGG
>CLocus-51851_0
AAGCCAGCAGAGCTCCTAGCCTGAGGACGACGCCTGATGGACATGGCTTACTCACCGGAATGATACTGACCAGGACGACG
>CLocus-51851_40
CCAGCGATCCCATCCGGCCTCTACGACACGCCCAACAAATAAGCCAGCAGAGCTCCTAGCCTGAGGACGACGCCTGATGG
>CLocus-51851_70
CCGCCCGTCCCGGGTTATGACTACCAAAAGCCAGCGATCCCATCCGGCCTCTACGACACGCCCAACAAATAAGCCAGCAG
>CLocus-51860_0
AACAGGCCACTCGGTAATCACTCCTAAGACATGGAGTGCAGGTATCTGTGTATTTACAGTGGTGTACTCGTCTATACGAG
>CLocus-51860_40
ACTGAAAGAAAAAGCCACCAAACAAGGAGCAGTGCTCCAAAACAGGCCACTCGGTAATCACTCCTAAGACATGGAGTGCA
>CLocus-51860_70
AGAGGTCCAGGAATCTGAGGCCACCACAGAACTGAAAGAAAAAGCCACCAAACAAGGAGCAGTGCTCCAAAACAGGCCAC
>CLocus-51874_0
ACTATGGAGATGAGAATGTGGAGGAAGCTGGTGGTTGTCCTGGCCATCTGCGGCCTGACTCTGGCGGGGTCGGAGACCTT
>CLocus-51874_40
TCACTCAAAGTCGAGTGCGAGCTGTGACTTGCTTTTGGAAACTATGGAGATGAGAATGTGGAGGAAGCTGGTGGTTGTCC
>CLocus-51874_70
ATTTTGTATTTTTTTAAATTAGTAACTGATTCACTCAAAGTCGAGTGCGAGCTGTGACTTGCTTTTGGAAACTATGGAGA
>CLocus-51884_0
TTATAGCAGTAGGAAGGGATATGAGAGAGACTAACATCTGGGAATATGAAGACCTGGGGGTCTCTGGGATTGAACGCCGA
>CLocus-51884_40
GTGGGTAATTAGCATGATAAAGCTGTTAATTAGTGTGACGTTATAGCAGTAGGAAGGGATATGAGAGAGACTAACATCTG
>CLocus-51884_70
AGAAGGTAATTAGCATGCAGGTGTGTGTGTGTGGGTAATTAGCATGATAAAGCTGTTAATTAGTGTGACGTTATAGCAGT
>CLocus-51932_0
GATCAAGCCGACAAAAGGGCGCACTAACGCGGGCCCGTGCCCCTTCACCACTCAGCTGTCGCTTCTTATGAATGAAGGGA
>CLocus-51932_40
CACCACATCTGTCCTCAGTCAATTCACAAACTGAAGCCGAGATCAAGCCGACAAAAGGGCGCACTAACGCGGGCCCGTGC
>CLocus-51932_70
TTTGCTTTTCGCTCCACCCACCACCGGGATCACCACATCTGTCCTCAGTCAATTCACAAACTGAAGCCGAGATCAAGCCG
>CLocus-51954_0
GGATGGTTGTGAAGAGTCCGTCTGGCGCTGTTGTCATGTTGTTACACCTGCCAGATGCACACACCTCCACCGGCACACCA
>CLocus-51954_40
TAGAGACTTACGAAGACCCTGTTTGTGTTGTAGGAAGGCAGGATGGTTGTGAAGAGTCCGTCTGGCGCTGTTGTCATGTT
>CLocus-51954_70
ACGAATCGTTTGTACATGGCGACGTGGAAATAGAGACTTACGAAGACCCTGTTTGTGTTGTAGGAAGGCAGGATGGTTGT
>CLocus-52085_0
CACATGCTGCTCAGAGACAAATGAGCATTTTCCTATCTTCAAGAAAGCAAGGGGAAAATGAGGGTACTCGACAACTTGTT
>CLocus-52085_40
GTGTCCTGTGTTGTTTGACACTTCATTTCCCTGCCCTCGCCACATGCTGCTCAGAGACAAATGAGCATTTTCCTATCTTC
>CLocus-52085_70
TGGCGCGGCCTTGTCAAGGCCAACTCCGCCGTGTCCTGTGTTGTTTGACACTTCATTTCCCTGCCCTCGCCACATGCTGC
>CLocus-52195_0
AGTCTTAGATAGTCTCTTTGCCTCTTTTCTCATTTTCGTTACTTGTTCCATCTGTGTGTGAATGTATTTTACATTTGATG
>CLocus-52195_40
GTAAGCACAACTAGGTAACTAGTTAAGTACACATCTTGTCAGTCTTAGATAGTCTCTTTGCCTCTTTTCTCATTTTCGTT
>CLocus-52252_0
AAAACACCGAACAACTGGATCCATAACCTTGACAGAATCCGGGTCTCACAGGAGGTATGAAGCAAGAACCTCCCGAACCT
>CLocus-52252_40
ACAGCACAGCGAAGTTCAAACTTCTGCAAAACTGCTTGAGAAAACACCGAACAACTGGATCCATAACCTTGACAGAATCC
>CLocus-52327_0
CTTGGATATATACAGGCTCCCTTTTGGTCTTATAGACTCACTAGATGGGATACCCGGCGTTGCTCGGGTCGACCTGTTGC
>CLocus-52327_40
TCGTAAATGGACCTATGTAAATGTGTAGGGATTCCTGGTTCTTGGATATATACAGGCTCCCTTTTGGTCTTATAGACTCA
>CLocus-52327_70
TAATCCTCCATGATCGAAGATGAACTGGTTTCGTAAATGGACCTATGTAAATGTGTAGGGATTCCTGGTTCTTGGATATA
>CLocus-52328_0
AGGAGGGGATATAGGGAGGTCTAAATGGGTAGAGGTAAGGATGGTGCTTGAGAGGTGGCGATGGGGAGGCAGTGTTGAGA
>CLocus-52328_40
TCGCTACAGTGATAGGTAAGATAGGGAAGGTTTGTTGAGGAGGAGGGGATATAGGGAGGTCTAAATGGGTAGAGGTAAGG
>CLocus-52328_70
TTACCCTGAAGGAGGTAGTGTGTCAGGCAATCGCTACAGTGATAGGTAAGATAGGGAAGGTTTGTTGAGGAGGAGGGGAT
>CLocus-52382_0
TTAGAAAGGCTTAATGTTGTGCATATTTGATAAAACGCGCTGATGAATGCATGATGATTAATGAAGTTGATGAGTTGCCT
>CLocus-52382_40
TCCATCTTAAATGTAGGTAACTTGTCACTGTACGTATACATTAGAAAGGCTTAATGTTGTGCATATTTGATAAAACGCGC
>CLocus-52382_70
TCTCACAACTTTTTGAATAACAACGGAAATTCCATCTTAAATGTAGGTAACTTGTCACTGTACGTATACATTAGAAAGGC
>CLocus-52438_0
TGAGACGGCGTCGCTCCCGtgcctgtcagcctgtctgcctgtcctgtctgtctgtctCGCTCTCCTCACCTGCAGCGCCT
>CLocus-52438_40
GGCCCCAACATAAACAGTTCACAAAATTACTCGGTGGAGGTGAGACGGCGTCGCTCCCGtgcctgtcagcctgtctgcct
>CLocus-52438_70
AACCAGCCCCCACCACCACACCTTATCTCGGGCCCCAACATAAACAGTTCACAAAATTACTCGGTGGAGGTGAGACGGCG
>CLocus-52463_0
ACCTCGTGTGAGAGGAACATCACAGCCGTGGTGCTCAAGGTCTCCCAGAACCTCAACAGCACCTTCAACGCCTCCCTCAA
>CLocus-52463_40
CTCTGCCCAGGGTGGATGGGCGATGTCCCTGACAAACTACACCTCGTGTGAGAGGAACATCACAGCCGTGGTGCTCAAGG
>CLocus-52463_70
GGTGCTGTTCCCTGACCATTTTTATAATTTCTCTGCCCAGGGTGGATGGGCGATGTCCCTGACAAACTACACCTCGTGTG
>CLocus-53027_0
TGAAAATAACATAGTTACAAATACTTACAACGAGACCAGAGGGACCAGAATGACCTTTTTGTCCTGGTGGACCAGCAGGA
>CLocus-53027_40
ACATTATATCATGATTATTATCAGCTACTTGAAAAGGACATGAAAATAACATAGTTACAAATACTTACAACGAGACCAGA
>CLocus-53027_70
TTAGCACAAATAATATCTGGGTGGCATAACACATTATATCATGATTATTATCAGCTACTTGAAAAGGACATGAAAATAAC
>CLocus-53028_0
TTCCCGGAGAACGAGGTGCTCAAGGTCCCCCAGGTGAAGCCGGCAAACGTGGAGAGAGTGGCCAAAGTGGTCCTGATGGA
>CLocus-53028_40
GGTCTGCCTGGTGGTGCTGGTCTTCGTGGTCAGCGAGGCTTTCCCGGAGAACGAGGTGCTCAAGGTCCCCCAGGTGAAGC
>CLocus-53028_70
GACGGGGAGGCTGGTCTGCAGGGTCCTCGGGGTCTGCCTGGTGGTGCTGGTCTTCGTGGTCAGCGAGGCTTTCCCGGAGA
>CLocus-53163_0
GACGCTGGGAGGCCATAACTTACGACAGCTTGTCTTAGTTGCTTGGCCGGGCCTTGTGTATGTGTACTTCCCTATTTGTG
>CLocus-53163_40
TTTTCGTGGACTGTCTGTGAGGGAGTTGATTAATGGCCTGGACGCTGGGAGGCCATAACTTACGACAGCTTGTCTTAGTT
>CLocus-53163_70
ACTGTAGACATCACATGGACAGTGGTGGTATTTTCGTGGACTGTCTGTGAGGGAGTTGATTAATGGCCTGGACGCTGGGA
>CLocus-53232_0
CTTCATAAGGGAATTGAAGCCTGTATAGAAGAGATTTAACACTGGTATTTATTACTACGTCGGTCAACCTGCAGCAGCGC
>CLocus-53232_40
CAATTTTAGATTCGAAATCCTAAACACATTTAATGAAACTCTTCATAAGGGAATTGAAGCCTGTATAGAAGAGATTTAAC
>CLocus-53232_70
ATTTGAAAATATAGTGGAAAGAATCAGGATCAATTTTAGATTCGAAATCCTAAACACATTTAATGAAACTCTTCATAAGG
>CLocus-53246_0
ACTCACCAGGGGCATGAGGACGTACTGACAGAAGAGGCCGATAATGGGTCCGACGGGCTTCTTGACGATTTCCTTCACCA
>CLocus-53246_40
GGCATTATCCACTAGGAACATATGGCGGCCCGAAGACATCACTCACCAGGGGCATGAGGACGTACTGACAGAAGAGGCCG
>CLocus-53246_70
ATTCAAAGGGTACACAGTGCCCCAAGGGGGGGCATTATCCACTAGGAACATATGGCGGCCCGAAGACATCACTCACCAGG
>CLocus-53329_0
CCATAAAAGAAAGTCATGATGATGAAGAAAGCCTGCCCAAAGCAATACTGGTGGCACAGACTGAAAACTTTAAAAAGGTA
>CLocus-53329_40
CGCACACTTCACAATCCTCACTCTCCGAAATCTGACCATGCCATAAAAGAAAGTCATGATGATGAAGAAAGCCTGCCCAA
>CLocus-53329_70
TGGGGATGACGTGGCAGGAAGAACAGTAGTCGCACACTTCACAATCCTCACTCTCCGAAATCTGACCATGCCATAAAAGA
>CLocus-53354_0
GACAGCAACCAGATCGCCTTCTGCAGAGGCAACAAGGGCTTCATCGCCATCAACAACGACAGTTGGGACCTCAAACAAAC
>CLocus-53354_70
AGCACTAATGAAACTGTACATCTATTCCTCCCTTCCCCCAGGCACTGACATGAACGACTGGTGGGACAACGACAGCAACC
>CLocus-53358_0
ATGAGAATGATGAGTTGGGATGGGACGGGGATAGAATGGTGAACACCCAACCACTTGGGCGGTCGGGAATGGGACGCCGA
>CLocus-53358_40
AGCGCTAATCCGATACAACTGTATGGCACTTGGAAGGGATATGAGAATGATGAGTTGGGATGGGACGGGGATAGAATGGT
>CLocus-53358_70
CGGGGCTGTAACTAGGAATTATCAGGAGAAAGCGCTAATCCGATACAACTGTATGGCACTTGGAAGGGATATGAGAATGA
>CLocus-53410_0
GTAAGAAGTTACATGTGGGGATCAAGAATCGCATGTGGGAAACAAGTCTCGCATGACTCGCTGTTGAAGATGTCACCGAT
>CLocus-53410_40
AGTCCCTGTCTGATATCTCTAAACTTCTAGATGGGAGTGGGTAAGAAGTTACATGTGGGGATCAAGAATCGCATGTGGGA
>CLocus-53410_70
CTGAAACACACGAAACCTCAACTGCAAAGCAGTCCCTGTCTGATATCTCTAAACTTCTAGATGGGAGTGGGTAAGAAGTT
>CLocus-53698_0
ACCATCTAGTTGGCGGTTTGCAATTGGAAGGTCACGAGGCCATGTTGCTCCCAAACACAAAAGCAATGCATCATACTCTT
>CLocus-53698_40
TCTTCTGCCATGTCTCAAGGAATGCCATGGCAAAGTGAATACCATCTAGTTGGCGGTTTGCAATTGGAAGGTCACGAGGC
>CLocus-53698_70
CAGAGTGGTCATTGTTGTTGCCCATCTGCTTCTTCTGCCATGTCTCAAGGAATGCCATGGCAAAGTGAATACCATCTAGT
>CLocus-53699_0
AATGTAGTGTGGCATTTGATGCATAAACTGGATGAATGTTTATGAAACAACTTACATTTTTAAACTTGTTCTCCATAGGA
>CLocus-53699_40
GATTTTTGTTTATGCATCTCTACAGTGCATGAAAGTGGGAAATGTAGTGTGGCATTTGATGCATAAACTGGATGAATGTT
>CLocus-53699_70
TTTTAAATGCCTACATTTCATTCCATGCTTGATTTTTGTTTATGCATCTCTACAGTGCATGAAAGTGGGAAATGTAGTGT
>CLocus-53835_0
CGCCGGAGTGGACGCTTGGAGACGTCAAGCTAACACGAGATTTTTCCAAGTTAGCTATATCTATAGTGTTAATAGTATAC
>CLocus-53835_40
AGCTGGCCTAGTACAGTCACTGGACCTTGGACCGTTAGTACGCCGGAGTGGACGCTTGGAGACGTCAAGCTAACACGAGA
>CLocus-53835_70
ATGTCGTAACCATTTATAGTGTCCACAGAGAGCTGGCCTAGTACAGTCACTGGACCTTGGACCGTTAGTACGCCGGAGTG
>CLocus-53836_0
ACACCGATCAAACCTTCACGGCAGCGCAGTCCTTCCGTTCAGTGGTCTTCAGTGACTTGCAGGCTGTATCCATAGACCTG
>CLocus-53836_40
AGAATAGAGAATTTTGACATAAGAAACTTGGTTACTAAAAACACCGATCAAACCTTCACGGCAGCGCAGTCCTTCCGTTC
>CLocus-53836_70
CTAACCACCAAAGCCCTGGACGTAACGGGAAGAATAGAGAATTTTGACATAAGAAACTTGGTTACTAAAAACACCGATCA
>CLocus-54392_0
ATATGAGAACGGTCTTCGCACGAACGAACAACGATAAAAAGCCGTGTGGCGGCTCCAGGCGCGTGTATATACTGTTAGTA
>CLocus-54392_40
GCACGCACGAATAACAACCTTTTCACACACGCACGATCAAATATGAGAACGGTCTTCGCACGAACGAACAACGATAAAAA
>CLocus-54392_70
TTGTGTGAGCCTTCTTAGGCCTTGTCTCACGCACGCACGAATAACAACCTTTTCACACACGCACGATCAAATATGAGAAC
>CLocus-54712_0
ACCCCCCTTCAGTCTCCCACCACTGACCCGTCGACACCATCTACTTCATCCGGGAGTGTGTTATGCTGCTCCTGCAGTTG
>CLocus-54712_40
GCAACACCAGCGACCCACCACTGCCCACCGCTCCTCTGCTACCCCCCTTCAGTCTCCCACCACTGACCCGTCGACACCAT
>CLocus-54712_70
GGCCAGCTGTGAGGTGAGCTGCCTTCCCATGCAACACCAGCGACCCACCACTGCCCACCGCTCCTCTGCTACCCCCCTTC
>CLocus-54713_0
TTGAGGAGTTGAGGATGAATAGCGCTCCCAACCCACTCCACTCCTCCGCTGATCACCGGGATGGACCCCCAGAGATGGTT
>CLocus-54713_40
CAGACCCACTGTTGTTGACGCGGTGGGCAGCCGCTGGACGTTGAGGAGTTGAGGATGAATAGCGCTCCCAACCCACTCCA
>CLocus-54713_70
ACCCACTATTCAGCCAGCACCATCACCCACCAGACCCACTGTTGTTGACGCGGTGGGCAGCCGCTGGACGTTGAGGAGTT
>CLocus-54831_0
AACTTGGCCTCCCAGGAGAAATTCTTATAAAACCAGGACTTAAGCTTGGAGCAACAAATCCTCTGGATGGTGTCTGAGCT
>CLocus-54831_40
TCATCGATGTTGATCGGGACTGAGAAGCTGGGCAGCTGAGAACTTGGCCTCCCAGGAGAAATTCTTATAAAACCAGGACT
>CLocus-54831_70
GGCAGGAACGTTGGACCGAAGCCCTCCATTTCATCGATGTTGATCGGGACTGAGAAGCTGGGCAGCTGAGAACTTGGCCT
>CLocus-54832_0
GTGACCGTACTGAAGATCCGGAACATGGCTTCATCCCTCTGAGGCGGCCTGACATTCCCCTTCATGGCCAACCAAGATTG
>CLocus-54832_40
ATTCCAATTGGTGGAGTAGGAGCTTCACTCAGCAGCTCTCGTGACCGTACTGAAGATCCGGAACATGGCTTCATCCCTCT
>CLocus-54832_70
CTCATCGCGGCTCAGCGAGAGCCGCTGCTCATTCCAATTGGTGGAGTAGGAGCTTCACTCAGCAGCTCTCGTGACCGTAC
>CLocus-54835_0
CAAACAGGAAATAGAAGTCATCTGCTCCTGGACCCAACCGTGTAAAAACCAAACGAAAAACAGTTGGGACAATGGTTCCT
>CLocus-54835_40
AAGCTTAAGATGAGCTATAGGAGGGAAATATCTAAGCCTTCAAACAGGAAATAGAAGTCATCTGCTCCTGGACCCAACCG
>CLocus-54835_70
GATATTCTAGGGGAAAACTAGCAGGGGGTAAAGCTTAAGATGAGCTATAGGAGGGAAATATCTAAGCCTTCAAACAGGAA
>CLocus-54884_0
AAGCAGGTGTTGGAGTGGCTCAGTTTGGAGGTTCTCGTTGACCCTGTATGTACGAGATCCTTACCTTGTGTGGGGAGTCT
>CLocus-54884_40
TCTGAAGCACGTGTTGTAGGGGCAGGTGTTGTTCTCCCCGAAGCAGGTGTTGGAGTGGCTCAGTTTGGAGGTTCTCGTTG
>CLocus-54884_70
AGATGTTGAAGAGTCTCTCTGCTTCTTGTCTCTGAAGCACGTGTTGTAGGGGCAGGTGTTGTTCTCCCCGAAGCAGGTGT
>CLocus-54905_0
ATTATAATCATGTCTCGGGGGACTCTTCGCTGTGTGGGAACGACGGGGCACCTCAAAGCCAAATTTGGACAAGGCTACAG
>CLocus-54905_40
CAGTCATTCTATGGAAGAGTGCGAGGCGCTCTGTTCCCGCATTATAATCATGTCTCGGGGGACTCTTCGCTGTGTGGGAA
>CLocus-54905_70
TGTAATTAATGGCCAGAGTGTGGTCCTGACCAGTCATTCTATGGAAGAGTGCGAGGCGCTCTGTTCCCGCATTATAATCA
>CLocus-54970_0
ATTTACTTCTGAACGTCAACACATTTCAACATTAGACAACCAATAGTGACAATGGCGGGACCCCGGAGCTAAGACGTGAT
>CLocus-54970_40
TTCCTTATGATAGTTCCTTTATATTTACTTCTTTAGAAGAATTTACTTCTGAACGTCAACACATTTCAACATTAGACAAC
>CLocus-54970_70
ATTACAACTCTTGCTTGCAATTTCACCAGTTTCCTTATGATAGTTCCTTTATATTTACTTCTTTAGAAGAATTTACTTCT
>CLocus-55156_0
AGTCTCACAAGGTGGCAATTCGCCACACAGCAAAAGGTAGCCTTAATTTAGAATCTTTAACCATTTAACTGTGCAACGCA
>CLocus-55156_40
TCTGCACAAATGCTAGACAAAGAAGTAGCTTTCTATATACAGTCTCACAAGGTGGCAATTCGCCACACAGCAAAAGGTAG
>CLocus-55156_70
GGCCTAAGTCGTGAACTCGAGAAGAAATCATCTGCACAAATGCTAGACAAAGAAGTAGCTTTCTATATACAGTCTCACAA
>CLocus-55219_0
GTCCAGCTTCAGTTCTGTCCACATCTCGGCTTCCGCTCTTGGTCTAGACTAAGGGCAGAAGACATAATGGTGCCTGCAGA
>CLocus-55219_40
TCCTCTTCTGCTTATGCCTCGGCCATTGAGCGGTTAGTTTGTCCAGCTTCAGTTCTGTCCACATCTCGGCTTCCGCTCTT
>CLocus-55219_70
TGGGACACTTAGGCTAAGTGTCTGCTAGCTTCCTCTTCTGCTTATGCCTCGGCCATTGAGCGGTTAGTTTGTCCAGCTTC
>CLocus-55353_0
TGAAAGCTGAGCCTTGGATGCCAAGAGAAGTGAAGGCCAATTACATTTGGTGGGATTCAAGAAAGTGGAAAATCATGATC
>CLocus-55353_40
CGACGTGTTTACTTAGCATGCAAAGCGCTCCTCTCCTACCTGAAAGCTGAGCCTTGGATGCCAAGAGAAGTGAAGGCCAA
>CLocus-55353_70
GAAGTCCTGAGTGAACTGACGGCACAAGAGCGACGTGTTTACTTAGCATGCAAAGCGCTCCTCTCCTACCTGAAAGCTGA
>CLocus-55571_0
TTCGAGCAATCCTAATAGTGTCTGCTGGGAGACATTAAAGGACAGACAGGAGTCTGGAGAAGCAAAATGAGTTCATGATT
>CLocus-55571_40
TGGGTTGGTCAAAGCTTCAATGCCTGAGGATAGCTTGATGTTCGAGCAATCCTAATAGTGTCTGCTGGGAGACATTAAAG
>CLocus-55571_70
GTAACCAAAAAGTTTAAATGACAAATGGGTTGGGTTGGTCAAAGCTTCAATGCCTGAGGATAGCTTGATGTTCGAGCAAT
>CLocus-55682_0
TGTGATGGTCCTGCAGTTGTCTTAGCCGTGTCGTCGTCgtgtatatgtgcgtgtgtctgtatgtgtaattagtatttgtG
>CLocus-55682_40
CACCATTTTCATGGCTCACGTCAAAGCTTGAACGTCATAATGTGATGGTCCTGCAGTTGTCTTAGCCGTGTCGTCGTCgt
>CLocus-55682_70
CTGACCTCGGTATATTTATGGCATCGGGAACACCATTTTCATGGCTCACGTCAAAGCTTGAACGTCATAATGTGATGGTC
>CLocus-55910_0
TCCGGAGCCACAGCTGCCCAGGTCTCGCTGGATGGACTCGGACACCTTGTCCGTGCAGCCCAACTCCGCCAACTCCCACT
>CLocus-55910_40
CGTCGACCTCGAAGCCGATGGCGTGGACGACTCCGACGTTTCCGGAGCCACAGCTGCCCAGGTCTCGCTGGATGGACTCG
>CLocus-55910_70
TACATACCAGCTCGTAGAAACTCGCCGCTGCGTCGACCTCGAAGCCGATGGCGTGGACGACTCCGACGTTTCCGGAGCCA
>CLocus-55951_0
GGAGTTACTGTGGAACGAAACATTAGCACCCATTTATCTACACTTGAGAAAAGGAGGACCAGCTTTGAAGCAAATGCTTG
>CLocus-55951_40
GTTTGTGGTGTGAGTTAGCAAGGCATGTCAGAGCACTGTAGGAGTTACTGTGGAACGAAACATTAGCACCCATTTATCTA
>CLocus-55951_70
TACAATGATGTTTTACCTGAAAGCATGGTAGTTTGTGGTGTGAGTTAGCAAGGCATGTCAGAGCACTGTAGGAGTTACTG
>CLocus-56005_0
GCTTTAGCCCTCTTATACTCGGCAGTTATTGCCTAGTGGCCGTGAAGATAGTGGGGGGCACATATGTGCTTTGAGGACGA
>CLocus-56005_40
GTGAGTATGCTGGAGGATTATCTGCCTTAGTGTCCTTCCTGCTTTAGCCCTCTTATACTCGGCAGTTATTGCCTAGTGGC
>CLocus-56005_70
ATCTCACACTGACAGCAAAAGCGAATTTGTGTGAGTATGCTGGAGGATTATCTGCCTTAGTGTCCTTCCTGCTTTAGCCC
>CLocus-56012_0
GGCCGCCAGACCCCCGATGCTGAACTCCGGAGTGAGTGCGGTGACGTTGGCTACTACACGGTTAGTCAGCGGCTCCATCA
>CLocus-56012_40
TACTGTTGTAGGAGAAGACTTTAACGGAGTAGTCCAAGCCGGCCGCCAGACCCCCGATGCTGAACTCCGGAGTGAGTGCG
>CLocus-56012_70
CGTCGAGTAGGTAAGGTGGCGAGGAACCCTTACTGTTGTAGGAGAAGACTTTAACGGAGTAGTCCAAGCCGGCCGCCAGA
>CLocus-56013_0
CAGACAATATGGATGAATAGTGAAGCTATTATGGCCTCAGTATTTCTCCCCAATGATTTACCTCCTCCACTCTGGTGATG
>CLocus-56013_40
GTTCATAGACTTCGTTACCATATCCTAGCCCTGTGCTATGCAGACAATATGGATGAATAGTGAAGCTATTATGGCCTCAG
>CLocus-56013_70
ATCGCTTCTTCACTTCGTTTTCAGATCCTGGTTCATAGACTTCGTTACCATATCCTAGCCCTGTGCTATGCAGACAATAT
>CLocus-56043_0
GAGTGTCAGCTTTGGAGAAGTGTGAAGTCAGATATGGGGAAGTAAGGCAGGTGTGTGGGAAGGAGCTGTACCGGAGACGG
>CLocus-56043_40
CAACCTAGTAACATGTGGGATGCAGTGCAGCCAGGTGTATGAGTGTCAGCTTTGGAGAAGTGTGAAGTCAGATATGGGGA
>CLocus-56043_70
TGCAGCTATGCCATTAGCAGATGTGTAGTGCAACCTAGTAACATGTGGGATGCAGTGCAGCCAGGTGTATGAGTGTCAGC
>CLocus-56075_0
TGCCAATTTCTGGGTGAGCCTCACTGGCTCCCTGACACTCTCTACTTCGAAGACATCAGAAGTGTTTGCATCATCATAGA
>CLocus-56075_70
CTGCAGGTTTTTAGCACCAGGGAGCCACAAGGGGTTCCAACCTAGAAAACTAACATTGAATGTAATATATTGCCAATTTC
>CLocus-56203_0
GAGAACATCGGCTGTTATCGCCTCCACGCGACCCGACACTACCAGTGGCAGGTGAGGGAGGAGGACGGACGCTGGCAGAA
>CLocus-56203_40
AGAGATCTGCTACGACTCGGTGGAGGGACTGTGTAACCAGGAGAACATCGGCTGTTATCGCCTCCACGCGACCCGACACT
>CLocus-56203_70
TATGAACTCAAACGGGGATGTGAGAGTGCCAGAGATCTGCTACGACTCGGTGGAGGGACTGTGTAACCAGGAGAACATCG
>CLocus-56207_0
GTTTAGGAGCTGTTGGGCCTAGCAACCACTCAGCTCTCAAACATGGCGGAGGGCAGCTGTCATCCTGGGCGTCTCTCACG
>CLocus-56207_40
TCTTCCCTGCGTCACTGCGGAGTGTTGGAGAATAGTGAGTGTTTAGGAGCTGTTGGGCCTAGCAACCACTCAGCTCTCAA
>CLocus-56207_70
TTATGTTACGGTCCCGTCCTCTTTCACGGCTCTTCCCTGCGTCACTGCGGAGTGTTGGAGAATAGTGAGTGTTTAGGAGC
>CLocus-56464_0
TAATCACTGTATTTTAAAAGTTTCCCCAATTCACACCCAATGGTCTGAAATGCATTATAACATTCTCTAACGTTCGTGTT
>CLocus-56464_40
GGCCTGTAATTTTCACCTTCGGCTCGCTTATCTTCCCACTTAATCACTGTATTTTAAAAGTTTCCCCAATTCACACCCAA
>CLocus-56464_70
ACTACCTGTGCACTCTTTGGTCAAAACACGGGCCTGTAATTTTCACCTTCGGCTCGCTTATCTTCCCACTTAATCACTGT
>CLocus-56495_0
CCTCAGGTAATTATTAACTTTGCCTTCATTTTCAAGCCCATCAGACCTTTCCAGTCAGCTCAGAATTCACCAGCCAGCCC
>CLocus-56495_40
CTTCCCCAAGCCCTAAGTTCTCCTCCCACTCTCAACTCACCCTCAGGTAATTATTAACTTTGCCTTCATTTTCAAGCCCA
>CLocus-56495_70
CTTGCCCTGCTGTTACGTTTAGCCCACCACCTTCCCCAAGCCCTAAGTTCTCCTCCCACTCTCAACTCACCCTCAGGTAA
>CLocus-56496_0
CACTGGTGGGCTGGGCTGGCTACATGGGGCTCTTCAGAGGAGTTTGGACTATCAAGAAGTATCTGATATAAATTGGGCTT
>CLocus-56496_40
TTGTGTTAATCTCCTGTGTGAGTACCTCAACCCTTCCAGGCACTGGTGGGCTGGGCTGGCTACATGGGGCTCTTCAGAGG
>CLocus-56496_70
ACAATTAACCAGGAGGTAATGATAGTTGGCTTGTGTTAATCTCCTGTGTGAGTACCTCAACCCTTCCAGGCACTGGTGGG
>CLocus-56505_0
GCGAGGCTTCAACAGTCTATCTGGACTGTAGTAAATACTGCCAGAGGCAACGACGCGGACTCCAAGTGGAAAGTGAGGTT
>CLocus-56505_40
CCATAAGCAGGGAACGCTGCGCGAGTATCACAAGTTCAGCGCGAGGCTTCAACAGTCTATCTGGACTGTAGTAAATACTG
>CLocus-56505_70
CCCCATAAACCCAACGCAAAAACAGTGTTGCCATAAGCAGGGAACGCTGCGCGAGTATCACAAGTTCAGCGCGAGGCTTC
>CLocus-56506_0
TGATAGCCTAGCAGGGGAGGCTGTTAAGTGACCGTTATGTGCACAAGTATGGCTATAACAACCCGGCTGATCGGACACTT
>CLocus-56506_40
TTGTTCACTCACAGCCCCGTCGGGGGCCAGGCTTCCCTGGTGATAGCCTAGCAGGGGAGGCTGTTAAGTGACCGTTATGT
>CLocus-56506_70
TCCGACCCAGCAAGCTGTGGCTTTTCCTGTTTGTTCACTCACAGCCCCGTCGGGGGCCAGGCTTCCCTGGTGATAGCCTA
>CLocus-56585_0
CTGGTGATCACTTGCTCGGTAAGGCTCTCCCCTTGTAGCGGCCCACCGGCCACTGTACAACCCTCGTTACTCCGTCATTT
>CLocus-56585_40
TCCAAGAGCTTCCACGCCTGTGCCTGGGGGCCACGCTGGTCTGGTGATCACTTGCTCGGTAAGGCTCTCCCCTTGTAGCG
>CLocus-56585_70
GGTGGTGTGTGTAGTTTATGTGTAGCTGGTTCCAAGAGCTTCCACGCCTGTGCCTGGGGGCCACGCTGGTCTGGTGATCA
>CLocus-56670_0
CAGAGAGGTCTACTTTAAGGACTCACGGGAGAAAACATCGTCTGAGCCCGACTCTGCATTTAGGAGAGCTTTCCCTGTCC
>CLocus-56670_40
TACACTGTTTTGAGCCTCTCAGATACGTGCAAGATAACTACAGAGAGGTCTACTTTAAGGACTCACGGGAGAAAACATCG
>CLocus-56670_70
CTAATATATGTGTTCTGTCGTAGTATAACCTACACTGTTTTGAGCCTCTCAGATACGTGCAAGATAACTACAGAGAGGTC
>CLocus-56694_0
TTTATATGTTCATTTTGATATTCACTTTATGCTTAATTAAGCATTGCGTTAGTTGAGTGTGTTCACTCGGTGGGCCGCTC
>CLocus-56694_40
GTACGTGTATTTTGCGGTGCTTCAGCTTTGTTTAACTTAGTTTATATGTTCATTTTGATATTCACTTTATGCTTAATTAA
>CLocus-56694_70
GCTTGTGTCGCAGCTTTGTTGCCTGGGCTTGTACGTGTATTTTGCGGTGCTTCAGCTTTGTTTAACTTAGTTTATATGTT
>CLocus-56919_0
TAAATGTTATTCAAAGTTTAAGTATATGGAAATAAACTACCCGACTACTTGGGGTGGACGGTAGAGCGACGGTCTCGCTT
>CLocus-56919_40
CTATGGTCTGATCAAATAAGTCGACGTAACCATCGAGTGCTAAATGTTATTCAAAGTTTAAGTATATGGAAATAAACTAC
>CLocus-56919_70
TAAAACTTTTAAGTTTTAAAAGGTTAAAACCTATGGTCTGATCAAATAAGTCGACGTAACCATCGAGTGCTAAATGTTAT
>CLocus-56934_0
AAGGAGAGTTTAGGGGTGACACTGGCTCAAACGTCACGTCTCCTCCACTGATTTGGCTCTCAGGTGAGAGTAACTGTTCA
>CLocus-56934_40
TCGAGGTTCAGTTCTGGCACCGTCTCATTAAGTGTGAAGGAAGGAGAGTTTAGGGGTGACACTGGCTCAAACGTCACGTC
>CLocus-56934_70
ACAAACTTGAGTGCCTCGTCAAGGTTGAAATCGAGGTTCAGTTCTGGCACCGTCTCATTAAGTGTGAAGGAAGGAGAGTT
>CLocus-57043_0
GCTCTGCCTGCCCCTTCTCACCGTCTGGTGTTGAATTGGCCCAGGGTGACTTGCAGGTTGGTTGAGCGGTTGTGCAGGAG
>CLocus-57043_40
ACATGCGGTCAGTTTCTACATCTCTGCTTCTGGTGGCTTTGCTCTGCCTGCCCCTTCTCACCGTCTGGTGTTGAATTGGC
>CLocus-57043_70
AGGCTTGGACTTGGCTGGGTCTCATTTGGGACATGCGGTCAGTTTCTACATCTCTGCTTCTGGTGGCTTTGCTCTGCCTG
>CLocus-57051_0
TAATCATAGTACAACTGAGTCTGTAGGGTATGCGCTCTACAGGCAGCCCAGGCACTGGGAATACCATGCTGGTAGAAGTC
>CLocus-57051_40
CCCTAAAATTTGCACAAGGCAAGAGCAGACTCAGAAGAAGTAATCATAGTACAACTGAGTCTGTAGGGTATGCGCTCTAC
>CLocus-57051_70
ACGTCGCCAAGTGACACAAGCAATGAATAACCCTAAAATTTGCACAAGGCAAGAGCAGACTCAGAAGAAGTAATCATAGT
>CLocus-57220_0
TTCTCTCCCTTCCACTACACTTGGGATCTGCAGGTCCGGGCCCCAACTGTTCTTCATTAGCTCTCTCTTTGCCAGTTTAC
>CLocus-57220_40
TGGTAGGATTTAACACCAGGCGATGTACCAATTTCTCTGGTTCTCTCCCTTCCACTACACTTGGGATCTGCAGGTCCGGG
>CLocus-57220_70
CCTGAACAATGACTGTATTGTCTTTTCCCTTGGTAGGATTTAACACCAGGCGATGTACCAATTTCTCTGGTTCTCTCCCT
>CLocus-57264_0
GCAAATCTCTCGTTGAAGCTATAGACCCACTTCACCGGCCAACAGAAATAGCTGAATCAGATGAGGCCAACATGGAATCA
>CLocus-57264_40
GAAACAAATTGCAAATCATCTGTGGAGGCAGAAGAATCGTGCAAATCTCTCGTTGAAGCTATAGACCCACTTCACCGGCC
>CLocus-57264_70
GAAGTAGTCGATGGTTTGCTGAGCAGAAGAGAAACAAATTGCAAATCATCTGTGGAGGCAGAAGAATCGTGCAAATCTCT
>CLocus-57435_0
CTCCAGGTTTCTCCAGGCAGAAACCGGGTCATGATCTCGCACACTACACTGTTGAATGTCCAGTCATTTTACCCCTCAGA
>CLocus-57435_40
AAGTGACGAATCTCCTAATCCTGAGCACTTCAGGTGCAAACTCCAGGTTTCTCCAGGCAGAAACCGGGTCATGATCTCGC
>CLocus-57530_0
ctacacaccaccaccaacaGTAATGGATATAATTTTATAATTTGCCACATAAGTAGCCAAGCATGCTAAGGCGTGAGTAG
>CLocus-57530_40
TTTTGAACATTTTGTGTTCCTACTcactaccagcacaccgctacacaccaccaccaacaGTAATGGATATAATTTTATAA
>CLocus-57530_70
GTCTTCTTCAGAAGCAATTTTCATGCTCTTTTTTGAACATTTTGTGTTCCTACTcactaccagcacaccgctacacacca
>CLocus-57901_0
GCTTtatatatatatttaaatttaaatgtatatgtaatgGAAATAATTCTTGTAGAATTGTCGAGAGGCTCTTGGTCAGT
>CLocus-57901_40
GAAAAAAGGCGTGGATGAAAGTTAGGACACGTCATCTGCGGCTTtatatatatatttaaatttaaatgtatatgtaatgG
>CLocus-57901_70
TAGGAGGACAATGTAGATGAAAGCGCAGGGGAAAAAAGGCGTGGATGAAAGTTAGGACACGTCATCTGCGGCTTtatata
>CLocus-57911_0
GATATCTCCGGCCTGTTCCCCAAGGCGTCTCAAGTGATCTGCCAGAGGTCCGGACAGCTCCCCCAGGCGTCCGCTCAGCT
>CLocus-57911_40
GACTTACCTTTAGGTCCTTCATGAGGTGAACGTCGATGTTGATATCTCCGGCCTGTTCCCCAAGGCGTCTCAAGTGATCT
>CLocus-57911_70
CCCCAGTCAAACAGGACTCGTGTCGAGCAGGACTTACCTTTAGGTCCTTCATGAGGTGAACGTCGATGTTGATATCTCCG
>CLocus-57966_0
CATGCCTCTTTTGGAGTTTCTTGCTAGGTCCACCCTTTGTGTGTGATGTTATCTAAGACCTGTCCCTTTTGTCATCTGTG
>CLocus-57966_40
GGTTGGGGGATTTCTAGGGCTCCATCTTGGTATGGGGCTCCATGCCTCTTTTGGAGTTTCTTGCTAGGTCCACCCTTTGT
>CLocus-57966_70
ATACTGCTGGGCAGTTTTACTGCATCAGTGGGTTGGGGGATTTCTAGGGCTCCATCTTGGTATGGGGCTCCATGCCTCTT
>CLocus-58086_0
CCCTGGCACATGTGCTGTTCTATCCTCAGAAGCCACTTGTTACTACACGTTCTATGGAATACTTGCGTTTCCGAGAATTG
>CLocus-58086_40
ATGGGTGTGTATATCACCAATTTTCATGTGCGGATGGACACCCTGGCACATGTGCTGTTCTATCCTCAGAAGCCACTTGT
>CLocus-58086_70
TCTCTACAGAGTGCTATGGGTAAGCAGGCAATGGGTGTGTATATCACCAATTTTCATGTGCGGATGGACACCCTGGCACA
>CLocus-58136_0
CAGTGGCGTGGGTTATGGACATCCTTCAAACTTGCACAAAGTGAGAGCAGGTTCAAGGGAATATCTATAGGACCACCAAA
>CLocus-58136_40
AACAGGCAGCATTGCAGAGGGAGAAAGAGCGATCGCTGCCCAGTGGCGTGGGTTATGGACATCCTTCAAACTTGCACAAA
>CLocus-58136_70
AGGACTCAGGGTTGAAGGTGTCACTGACCAAACAGGCAGCATTGCAGAGGGAGAAAGAGCGATCGCTGCCCAGTGGCGTG
>CLocus-58412_0
GTTCGCCAAGGACATGCCAGCTGCACGATGCGTGGTTGAGAAAAACCAAGGGAAATAATTAATTTTATGAATTTCAAATT
>CLocus-58412_40
TCAATAAAAAGGGTTATGGCGCACGTGACTGAAAATGAGGGTTCGCCAAGGACATGCCAGCTGCACGATGCGTGGTTGAG
>CLocus-58412_70
TTGTTGCCTTCAGTAAAAGTCGAAAAAAATTCAATAAAAAGGGTTATGGCGCACGTGACTGAAAATGAGGGTTCGCCAAG
>CLocus-58443_0
CGTGGGACCCACGTTCCTGCAGTTGCCATCCTAACTGAGTGTGACGAGTCCACTCTCCTACCAAACCTCATCCTTCCTGA
>CLocus-58443_40
GCAATATGAAGAACTCGGAAAGCACGACTCGGAACGGGCACGTGGGACCCACGTTCCTGCAGTTGCCATCCTAACTGAGT
>CLocus-58443_70
TAGGAAATGTGACAGCCGAATCTACAACAAGCAATATGAAGAACTCGGAAAGCACGACTCGGAACGGGCACGTGGGACCC
>CLocus-58627_0
CATTCCCTCAATGACGCCTTCCAGGTAGGTAGATGCAGTGGGGACCACCTGGACTGGTTGGTAGAACGACTACCTTGAGT
>CLocus-58627_40
GCGACGTCTGGAGAGTAACGAGAGGGAGAGGATGAGGATGCATTCCCTCAATGACGCCTTCCAGGTAGGTAGATGCAGTG
>CLocus-58627_70
ACCTTCCTCGTCGGCAAGGGAGAGAAATTTGCGACGTCTGGAGAGTAACGAGAGGGAGAGGATGAGGATGCATTCCCTCA
>CLocus-58689_0
TATTTGCCACTTGTAATTCTTAGATAGATACCCCGTGTTTATTAGACAAGCGACAGAAAGGCGGCGTCCACGAGGTCGAT
>CLocus-58689_40
CCACCCACACCCCATGTGCTCCTATGCAAGGTCCATTGTGTATTTGCCACTTGTAATTCTTAGATAGATACCCCGTGTTT
>CLocus-58689_70
CGATTCAGTCGCTACCATGTGAGGTCGTCTCCACCCACACCCCATGTGCTCCTATGCAAGGTCCATTGTGTATTTGCCAC
>CLocus-58693_0
CCGCCCATGCTCAACGACAAGCTCTTCCCTCGTGACAACCCCTGGCCGGAGGAGGGAGGCATGGGTCCCAAGGGACCCCA
>CLocus-58693_40
ACTCTCCTGGCCCTAAACAGCCCCCGGACGGCACAGGGACCCGCCCATGCTCAACGACAAGCTCTTCCCTCGTGACAACC
>CLocus-58693_70
GCAAGCATGGCTACAACACTCACTCTCACTACTCTCCTGGCCCTAAACAGCCCCCGGACGGCACAGGGACCCGCCCATGC
>CLocus-58698_0
AATTTCATGACTCTGGGATCAAGCATATTGTGTTGGTACAGACCTCAACGTTAGCAGGTTGGGAGATTCGAACCCCTTCC
>CLocus-58698_40
AACCGGACTGAGCTCCTTCCGTTACTTTCATGACATATTAAATTTCATGACTCTGGGATCAAGCATATTGTGTTGGTACA
>CLocus-58698_70
CTGCCGTCCGGCCCGTTTAAGGGCCCCCATAACCGGACTGAGCTCCTTCCGTTACTTTCATGACATATTAAATTTCATGA
>CLocus-58708_0
AGTGAGTGCAGGCTCGGAAGAGGAATCCATAGTACAACCAAGCCTGTGGAGGTTTTCCAAGGCCTGCAGCTTAAATGAGC
>CLocus-58708_40
TGTCCGGTGGAACAAGTAAACAACCGTCAAATTCACACAGAGTGAGTGCAGGCTCGGAAGAGGAATCCATAGTACAACCA
>CLocus-58708_70
CAGCATGGAGGAGGCAGAACATATGAACATTGTCCGGTGGAACAAGTAAACAACCGTCAAATTCACACAGAGTGAGTGCA
>CLocus-58715_0
GTGAACCCCAAAAAGCCTTGGAATGTTATCGTAAAGGTCAGGCTTATGCTCGAGCTGTGGAGTTAGCACGATATGCGTTC
>CLocus-58715_40
GAACTCTATGAGCAGGCTGGAGAATTGTATGAAAAAGTTGGTGAACCCCAAAAAGCCTTGGAATGTTATCGTAAAGGTCA
>CLocus-58715_70
ACACGAATTGCTACATCTTTGCTCAGAACTGAACTCTATGAGCAGGCTGGAGAATTGTATGAAAAAGTTGGTGAACCCCA
>CLocus-58856_0
GGATAGGAGGACATAGATATGTAGAGTTGGTGAAGAAACAGTGCCCAACCACTTGAACCATCGGGGGATCGATCCCCGAC
>CLocus-58856_40
GTCACTCTATCATGTTGATCTATCACTCTCTTTCCTGAAAGGATAGGAGGACATAGATATGTAGAGTTGGTGAAGAAACA
>CLocus-58856_70
TCAACGACACTGAAGAAAGCACTAAGAGTTGTCACTCTATCATGTTGATCTATCACTCTCTTTCCTGAAAGGATAGGAGG
>CLocus-58918_0
GAGGTAAGGAGTGGGTGTCGCCTTGTGGCAGCTACACGCCCTGGACGGAGTGGTGGCTGGTAGCTACGGTTATATGGTTC
>CLocus-58918_40
CACTGGCGGTGTGTAAGGTGGTGACATCATGTAGTACAGTGAGGTAAGGAGTGGGTGTCGCCTTGTGGCAGCTACACGCC
>CLocus-58933_0
AATCCCTGGGAAACCACTGCTGATCGGCTTCGGGTATCCCTGGTCGGGCGTCAGGCCGCTGTAGCGCCAGTAACTGTCTC
>CLocus-58933_40
CGTTAGCGTAGGAGGGAGTGACAGCATCCAAGGAATCTGGAATCCCTGGGAAACCACTGCTGATCGGCTTCGGGTATCCC
>CLocus-58933_70
CATCTCCTACCTTGAAGAAATAGATGACGTCGTTAGCGTAGGAGGGAGTGACAGCATCCAAGGAATCTGGAATCCCTGGG
>CLocus-59067_0
CTCTATCAGTTGAGATCCGCTTGTCTAGTGGGTTCTGGGAATCGCATAATACCTTGCGAGCATCTAGTGAGTGACTGCGG
>CLocus-59067_40
TCTCTATTGGGTGGTATTCTCGTAGGACTCTGCTCTTGAGCTCTATCAGTTGAGATCCGCTTGTCTAGTGGGTTCTGGGA
>CLocus-59067_70
ATATCGCTGCTCACAGAGTCATTTAACATATCTCTATTGGGTGGTATTCTCGTAGGACTCTGCTCTTGAGCTCTATCAGT
>CLocus-59336_0
TTATAATCGCTTGATACACAAACTTTTTTGATCCACAAAATCAAATTTTTACCTGCAACTTTTTGGGCCTTGTCAGTGTT
>CLocus-59336_40
CTTAGTTTGGATCAACTGGTTTATTGCTCTCAGAATTCCATTATAATCGCTTGATACACAAACTTTTTTGATCCACAAAA
>CLocus-59336_70
TATCAATTAAAGGTTTCCACAAACATGGAACTTAGTTTGGATCAACTGGTTTATTGCTCTCAGAATTCCATTATAATCGC
>CLocus-59391_0
ATTGGGGATTGCAGTGACTCGTCGTTAATTCTTTCATTTTGGTTAGTCTACTGCCTACTATTATCCAGTACAATGTATAG
>CLocus-59391_40
TCCGGCAGAGAGAATGTAATTAAGCAAGTAATTTGGCAGTATTGGGGATTGCAGTGACTCGTCGTTAATTCTTTCATTTT
>CLocus-59391_70
AAGCAGACACATTCTGTATGTTATGTAAGGTCCGGCAGAGAGAATGTAATTAAGCAAGTAATTTGGCAGTATTGGGGATT
>CLocus-59529_0
GCTGTGGGCACCAACCCACGCGCCGCCTACCTTCTCCACCCCTACGACATGTTGCCGGAGCTGTCACTCATCTCTCTGCA
>CLocus-59529_40
CCGAGACCGTGCGTGCTAGCACACATAGGCGAGTAGAACAGCTGTGGGCACCAACCCACGCGCCGCCTACCTTCTCCACC
>CLocus-59529_70
TTAAGAATGTATGAAAGACGGGGCCAGGGGCCGAGACCGTGCGTGCTAGCACACATAGGCGAGTAGAACAGCTGTGGGCA
>CLocus-59545_0
CTAGCCTTACCTGCCTGTAATGGGGTAATTTGGGGCCCCGGAGCCGCTTTGGTGGGACTATTGACCCGAGGGGCGGTGTT
>CLocus-59545_40
TATGTTTCCGGGGGCGACCTCCACTCTCACCCCCCATCCTCTAGCCTTACCTGCCTGTAATGGGGTAATTTGGGGCCCCG
>CLocus-59545_70
AAGTCTTTAGCCGAGCGACAGTGATGGAGATATGTTTCCGGGGGCGACCTCCACTCTCACCCCCCATCCTCTAGCCTTAC
>CLocus-59586_0
ATGCACCATGACTTAGAACGTTCTCACCCAACATATGGCCGCTCTTCTTCAATTCCTGGAGGTCCAGGAGAGATGGAACG
>CLocus-59586_40
TGAAATGGAGAATGACCGCCTGCGAACAGAGAATGAACGGATGCACCATGACTTAGAACGTTCTCACCCAACATATGGCC
>CLocus-59586_70
TGAATCCTACCGCCATCGGCTCACCAAGATTGAAATGGAGAATGACCGCCTGCGAACAGAGAATGAACGGATGCACCATG
>CLocus-59751_0
GCAGAGTGTAGCAGCAACAGCAGCCGCAGCCAAGTCTGCTTTTTGACGGGAGTGGTGAGAAGTTCGCGGCTACGGAGATT
>CLocus-59751_40
GAACAGTAGGGGAGGCGTGTTGATGAGGGGAAAATTCCAAGCAGAGTGTAGCAGCAACAGCAGCCGCAGCCAAGTCTGCT
>CLocus-59751_70
GGCGAGGGGAGACGGGGCCCATGCCAACACGAACAGTAGGGGAGGCGTGTTGATGAGGGGAAAATTCCAAGCAGAGTGTA
>CLocus-59752_0
CCTGTTGCCTCTGTTCACCTAATATTAATTAAACAAGTAACCAGACAACGGGGAATTGTCTCCTTTACATCCTGGCTGAT
>CLocus-59752_40
CGTGAGGCATGACGGATACATTTGACACGTTTCCTTTGCACCTGTTGCCTCTGTTCACCTAATATTAATTAAACAAGTAA
>CLocus-59752_70
ACGGATATTACCTTAAGCGCTGGGTCGAGTCGTGAGGCATGACGGATACATTTGACACGTTTCCTTTGCACCTGTTGCCT
>CLocus-59761_0
CTCATTGACACTGATAAGTAAGCTAGTGCTTACTTGGATAGGTATAAGTAAGTAGTTGGACAACTGGAATAGAACTCCGA
>CLocus-59761_40
TACATGATGGCTAGTAGGCCGGGCCTCTAGACCTTACCTCCTCATTGACACTGATAAGTAAGCTAGTGCTTACTTGGATA
>CLocus-59761_70
GTCAGATTTGTCAAAGGGAAATCCAACATGTACATGATGGCTAGTAGGCCGGGCCTCTAGACCTTACCTCCTCATTGACA
>CLocus-59905_0
CTGTTAAGGAATCCCCGAGGTCTGTTTTGGTGCTTGGTTTCTGCCAGGCTGGCGACGTGCCTCCTCGCTTTGCTGGACCT
>CLocus-59905_40
GTGCTGGGTGGCAGGTTGACTGATGGTGAGCGTGTTTCGCCTGTTAAGGAATCCCCGAGGTCTGTTTTGGTGCTTGGTTT
>CLocus-59905_70
GGAGGGTGTGATGGTGCTTATGTTGACCCGGTGCTGGGTGGCAGGTTGACTGATGGTGAGCGTGTTTCGCCTGTTAAGGA
>CLocus-60031_0
GGAAGCCGGTGTGTCCAGTGGCCTCATCAGAGTGGAAGTGGAACTTTAGGCTAGTGGCCCCTGGCTGGTAGGACACAACC
>CLocus-60031_40
AGCCCAGGTCAACACTGGGACACATGCTCGAAGTTGATGAGGAAGCCGGTGTGTCCAGTGGCCTCATCAGAGTGGAAGTG
>CLocus-60031_70
GTGGCTTGGTCTCGGTTGAACATAGAGGTCAGCCCAGGTCAACACTGGGACACATGCTCGAAGTTGATGAGGAAGCCGGT
>CLocus-60121_0
CTCGGGTGAAGCAGCAGACGAAGGTATACGGGAGTGTTGTGGAACAAGGTGGAGTAATGATTGTCTGAGTAACCTCTCAT
>CLocus-60121_40
GGGGGAAGGAGGAGGAGAGGAAGCCTCGAGGGAGTAGTGACTCGGGTGAAGCAGCAGACGAAGGTATACGGGAGTGTTGT
>CLocus-60121_70
GAATAACGTGAACTTGGGTCGCTATTCCTCGGGGGAAGGAGGAGGAGAGGAAGCCTCGAGGGAGTAGTGACTCGGGTGAA
>CLocus-60337_0
TATCTTATGATAACTTGATCTAAAAGGCTGTTGCTTGGACAGGCCCGCATATCCATTACAACCCGGTTAGTTTGGCGCTT
>CLocus-60337_70
GTTATACAGGAGTACATGGAGTGGGTTCTGAGAGTTCCTTTACTTCCAAAACCCGGCCTGGGGCCAGGCTTATCTTATGA
>CLocus-60522_0
GCCCAGCACCACCTCCTGCTTCTCCGGCAGGAAGTGCGACTCCTGCAGCGTCTCCACCGTCTGGATCCACTTCCGCAGCT
>CLocus-60522_40
TGAGGAGTGTCTCAAGTGTGAGGTCCTCCTCGCTGAGCTGGCCCAGCACCACCTCCTGCTTCTCCGGCAGGAAGTGCGAC
>CLocus-60522_70
TACGGATCTGCTACTGTTCTTCCAACTTCTTGAGGAGTGTCTCAAGTGTGAGGTCCTCCTCGCTGAGCTGGCCCAGCACC
>CLocus-60556_0
CAATGGACTTGCAGCCGAATTCCCTCTGGCTTAATATTTACAATGTTAGCAGCCCTCTGCAAATACAAAGCAAGAAAGAC
>CLocus-60556_40
AAAGTGGAAAGAAATTAAGTTCTTGCAAAGGTTTGATATGCAATGGACTTGCAGCCGAATTCCCTCTGGCTTAATATTTA
>CLocus-60556_70
ACATTTAGCTCATACCATTAAAAATCAATGAAAGTGGAAAGAAATTAAGTTCTTGCAAAGGTTTGATATGCAATGGACTT
>CLocus-60654_0
TTCAACCAACTGTACATTCGCAAATTAAGAAATCATGCAGGGACAAAATGGAATGTTTTCAAGAAGCAATTGCATGAATC
>CLocus-60654_40
ACAATTTATGAAAACTGTATAAATCAGAGGCTCCAAGTTCTTCAACCAACTGTACATTCGCAAATTAAGAAATCATGCAG
>CLocus-60654_70
TAGGCAGTGAGGAGTAGAAGTTCCATGAGAACAATTTATGAAAACTGTATAAATCAGAGGCTCCAAGTTCTTCAACCAAC
>CLocus-60684_0
TGACTGTCATAGTGGAAGATATCAACGATAATGCACCTCGCTTCGTATCAATGAACGCCGGCATCTTGAACGAGAACTCG
>CLocus-60684_40
GCAGAACCTAAATCAGCGCGCAGGTCGGCAGAGAAATTGGTGACTGTCATAGTGGAAGATATCAACGATAATGCACCTCG
>CLocus-60684_70
TTCCGCTTGACCGTAGTAGCCACGGATCAAGCAGAACCTAAATCAGCGCGCAGGTCGGCAGAGAAATTGGTGACTGTCAT
>CLocus-60685_0
AGAAGACTTGCGCTGTGATTGGACAGCTTCGTCGGTGGCTCTGACCGTCACGCGATACATTATGTGTGGGTTGTTGACCT
>CLocus-60685_40
CGTCCTGAGCCGAGGCACTCAGAATGGTCAGGTAGGCGTCAGAAGACTTGCGCTGTGATTGGACAGCTTCGTCGGTGGCT
>CLocus-60685_70
CTGAGTACGAGTTTTGAGTGAATTTCGGCCCGTCCTGAGCCGAGGCACTCAGAATGGTCAGGTAGGCGTCAGAAGACTTG
>CLocus-60793_0
ACCACACAGTTGGTGACACTCACCCAGGGCATCAACATCGGGCTTGGTGATGTTGTCGACGGTCTTGTTCATCAGCACGT
>CLocus-60793_40
ATATTTGGTATAATTGGAGTGATATGAGAGGTGGTGGAGAACCACACAGTTGGTGACACTCACCCAGGGCATCAACATCG
>CLocus-60793_70
CAAGTGCCAATCCTGACTACTGAGTACACTATATTTGGTATAATTGGAGTGATATGAGAGGTGGTGGAGAACCACACAGT
>CLocus-60846_0
AATATCTTCAGTGAGCAATTTTCTCTCCTAACAATTTACCTCACATAGACTTGTTTAAGTGACGGTGTTTACAATCTGTC
>CLocus-60846_40
ACATTAACGATAACATATTAACAAACAATAAACAAGACAAAATATCTTCAGTGAGCAATTTTCTCTCCTAACAATTTACC
>CLocus-60846_70
ACGTTAAGGTCTCCAGTACTGTGCTGACAAACATTAACGATAACATATTAACAAACAATAAACAAGACAAAATATCTTCA
>CLocus-60867_0
GACAGCTCGTTCTCCACACTGATGCTGTAGGTGAAGTTTGAGGTCGTTTCGTCGACGTCAATGACATCAATGCTCGTTAC
>CLocus-60867_40
GGAGGACTTTTAGAGTACAGACTCACCATTCCTCGAGCACGACAGCTCGTTCTCCACACTGATGCTGTAGGTGAAGTTTG
>CLocus-60867_70
TTGAAGAGAAACCTCAGAGGATAGGTTTGAGGAGGACTTTTAGAGTACAGACTCACCATTCCTCGAGCACGACAGCTCGT
>CLocus-61054_0
GGTAACCTGTTTCCCAGCTCCAATCCGAGTCTGTTGGGACTCCCGTCCCCGTAACCCCTGTGGATACTCCTGCAGCCTCC
>CLocus-61054_40
GAGGAGGCCCTCAGGTCTTCCCCAATACACAGATCCGCTTGGTAACCTGTTTCCCAGCTCCAATCCGAGTCTGTTGGGAC
>CLocus-61054_70
TCTCCAGGTAAGAGTTCCCTAAGGGAACTTGAGGAGGCCCTCAGGTCTTCCCCAATACACAGATCCGCTTGGTAACCTGT
>CLocus-61055_0
CCACTTTAGCCGAACGAAGACTACTGGAGGGGTCATCGGAGGACTTTTCGGACTTTCAGTTCAAGCGCAATAAGATGGGA
>CLocus-61055_40
TGGTCCTTTTTGCTGTAATGACACTGCTTCTTATAGACCCCCACTTTAGCCGAACGAAGACTACTGGAGGGGTCATCGGA
>CLocus-61055_70
AGGGACACAAATTGGGAATAATTAAATACATGGTCCTTTTTGCTGTAATGACACTGCTTCTTATAGACCCCCACTTTAGC
>CLocus-61103_0
CAGGTCCAGGATTTCTTTTTCTAAGGCTATGTTTTGGTTTCCCTTTCCTCCGGTTATCAGGTTGGGGAGGCTCATGCTTT
>CLocus-61103_40
GTTTGCCTTTCTTTCCTGTTCACATTTCCCAGTGTCCCCTCAGGTCCAGGATTTCTTTTTCTAAGGCTATGTTTTGGTTT
>CLocus-61103_70
AGCTGAACCAGCCTGGTCTTTGGGTCGTTTGTTTGCCTTTCTTTCCTGTTCACATTTCCCAGTGTCCCCTCAGGTCCAGG
>CLocus-61193_0
GAGGATGGCGATGGTGGAGGCGACGCCTGCCACTACCAAGATGGCCGCCCGCATCACCCAGATCACCTCTCTCTCACTCG
>CLocus-61193_40
CATGAGGGAGCACTTACAACAGGTAGTAGATGCTGTGGATGAGGATGGCGATGGTGGAGGCGACGCCTGCCACTACCAAG
>CLocus-61193_70
AAGAGTAGATGCTTAGAAGTGTGAAGACGGCATGAGGGAGCACTTACAACAGGTAGTAGATGCTGTGGATGAGGATGGCG
>CLocus-61369_0
GTCCTTGCATGTGTGCGTGGGTGTGCACAGGTCACGGGTGAACGGCCGTCAGCTCGTTAACAGCATAACTTGTCTAATTT
>CLocus-61369_40
TCTTTGAAACACACACACATGGATGTGCGCATGTGCAACCGTCCTTGCATGTGTGCGTGGGTGTGCACAGGTCACGGGTG
>CLocus-61369_70
CGTATTTAATGCTTTGAAACTTCGCACATGTCTTTGAAACACACACACATGGATGTGCGCATGTGCAACCGTCCTTGCAT
>CLocus-61385_0
TTCATCTCTCCGATCGCTCTATTTTGAAAATATTCCTATCATCTGGATCGCCTGTATCCCGTAAAACTGGTTTACGTAGA
>CLocus-61385_40
CCTAGTCTGTTACGAGTCCCGCTGTAAACGATTCGCGGTGTTCATCTCTCCGATCGCTCTATTTTGAAAATATTCCTATC
>CLocus-61385_70
TTAAACTTGGTCATATAACACGATGCACTTCCTAGTCTGTTACGAGTCCCGCTGTAAACGATTCGCGGTGTTCATCTCTC
>CLocus-61613_0
GTGATCACACGGCAGATGTTAGAATTCTGGAGAGCATTAGGAGCTCTAAACGAATTCAGCCAAGTGTTATCTAAATCCCA
>CLocus-61613_40
GTCGGGTCTTCTTGCTTGCCATGCCATTTGTGGTGGCACCGTGATCACACGGCAGATGTTAGAATTCTGGAGAGCATTAG
>CLocus-61613_70
GAAGATAACCCAAGATATCCTCCCTCCATGGTCGGGTCTTCTTGCTTGCCATGCCATTTGTGGTGGCACCGTGATCACAC
>CLocus-61702_0
CGTCTGCGTTGAGGCCCGTCGCTGACTAACAGGGAAATTATCCCCGGCGCGCGCGCGCGCGTGTGTATTTACTATCTGTG
>CLocus-61702_40
CCCCGCCCTGGCGTCTGTGCTCGCCTGTCTGCCGTCTCCCCGTCTGCGTTGAGGCCCGTCGCTGACTAACAGGGAAATTA
>CLocus-61760_0
GGAGCCTGTACTCTGGCCCCGACCCACCCTACTGGCAGTGGGACACCCTCAACTACACCTGCCCTGAGAACACCATGTCA
>CLocus-61760_40
ACCACGTCAGGTACTCACGAGGGCCCGCCTCTGCCTCCAGGGAGCCTGTACTCTGGCCCCGACCCACCCTACTGGCAGTG
>CLocus-61760_70
CTAGCTTGCTCTACATAATGTATTGTTTCCACCACGTCAGGTACTCACGAGGGCCCGCCTCTGCCTCCAGGGAGCCTGTA
>CLocus-61783_0
GGGCCGGGGCAGAGAACACGGCTCCATAGTTGTACTCCCACGCGTCCCCAATCGTCACGTACTCGCACTCATAGGCCCAG
>CLocus-61783_40
TTGAAGTACAGGTCGAGGACGAGCCCTGAGAAGTCGGCCGGGGCCGGGGCAGAGAACACGGCTCCATAGTTGTACTCCCA
>CLocus-61783_70
ACACTTACGTCAATGGAATCGACAGGTCGGTTGAAGTACAGGTCGAGGACGAGCCCTGAGAAGTCGGCCGGGGCCGGGGC
>CLocus-61929_0
ATCGAGCTGGGGCGTGGACTCAAGGGTGAGGTTCCCACCGTGCCAGATATCGAGGGCGGCAGAGGGCGCCTGCAGCCACT
>CLocus-61929_40
CACCCACAAACGTCCTGTAGGCGGCGAGTTTCTCGTGGTTATCGAGCTGGGGCGTGGACTCAAGGGTGAGGTTCCCACCG
>CLocus-61929_70
AAGATGTACACGTTTCGTAAATAATAATCTCACCCACAAACGTCCTGTAGGCGGCGAGTTTCTCGTGGTTATCGAGCTGG
>CLocus-61995_0
CAGCCAGGTTGGTCAGGAAGAAGTTGGTATGACTCCTCATCCTGCGGTGAAGCACCATTACCAGCACCACCAGCAGGTTT
>CLocus-61995_40
TTCTGATAGATGCAGAAGACAGCCACACACAGGTCAGCAACAGCCAGGTTGGTCAGGAAGAAGTTGGTATGACTCCTCAT
>CLocus-61995_70
ACTTACTCTTTGATGACGTAGAGAGCGAAGTTCTGATAGATGCAGAAGACAGCCACACACAGGTCAGCAACAGCCAGGTT
>CLocus-62026_0
CATTGGTAACTTACTTGGTGTAGAGAGATGCTAGAGAACTCTTCGGGTTATAGTAGACAGCTCCTGAGCGCAGCAGCAGA
>CLocus-62026_40
ATCTCAACATCGAACTCTGAGTGTGATGGACGAGCTGTATCATTGGTAACTTACTTGGTGTAGAGAGATGCTAGAGAACT
>CLocus-62026_70
CTTTTAGTAAGTTAAAACTTACCACACATCATCTCAACATCGAACTCTGAGTGTGATGGACGAGCTGTATCATTGGTAAC
>CLocus-62065_0
AGCGTACGATATCCCAAAAGAGCGTACGATATCTCAAAGTGTTCGAATTTCGTGAGCTTGGCTTCTGCAACTACGGACAA
>CLocus-62065_40
ACACGATAGCCTAATAGCCAGTACACAACAAGGTATACACAGCGTACGATATCCCAAAAGAGCGTACGATATCTCAAAGT
>CLocus-62065_70
TCGATTCCAATAGAATGAGCCATTAGCAGTACACGATAGCCTAATAGCCAGTACACAACAAGGTATACACAGCGTACGAT
>CLocus-62257_0
AAATATTTATTAAATGGCAAATTGCAGGAAATACTGTACTGTACTTTAAACTGAGTTGGATGAAGCAGTGGGGTCCTGGT
>CLocus-62257_40
GTAATGAGGCTAGATGAATCGGTTTAAGAATGAATGTTTCAAATATTTATTAAATGGCAAATTGCAGGAAATACTGTACT
>CLocus-62257_70
TGTGTGTGAACAGTGTGTGAGAAGTGGTTGGTAATGAGGCTAGATGAATCGGTTTAAGAATGAATGTTTCAAATATTTAT
>CLocus-62411_0
AACAAGGCGTTGGTGGTGGAGAACATGACATTATTGTGTCTCTAAATCACTCGTCCACTCTCTGGTTACTTGCTCCCAGG
>CLocus-62411_40
CACATGGCAATACATTCTCACCTGACGTTATGGACTGTGGAACAAGGCGTTGGTGGTGGAGAACATGACATTATTGTGTC
>CLocus-62411_70
TAAATTATGTAGCCATCACGTGCAATATATCACATGGCAATACATTCTCACCTGACGTTATGGACTGTGGAACAAGGCGT
>CLocus-62516_0
CTGGAGGTGGGGGGTTCCCCTGTGTCTTTAGAGGCGGTTCCAGCCATCTATCCGAATGAGGATGTGCGTCCCCCTCGCCG
>CLocus-62516_40
GGAGAGTGGTTCTGGGGCACTGGCTCCGCCTGTGGAATCTCTGGAGGTGGGGGGTTCCCCTGTGTCTTTAGAGGCGGTTC
>CLocus-62714_0
ACATAGAAGACAAATGCTCTTATTTCTTAGAGTCTCAGAGTCACTCAGGCCCCGGCGCTGACCTGGGTCAAAGTGGAGGA
>CLocus-62714_40
AATGGACTCCACCTAGAACTCAGCTAGGTGAGATACACCTACATAGAAGACAAATGCTCTTATTTCTTAGAGTCTCAGAG
>CLocus-62714_70
AAAGGGCAGCTGAGTATTAGAACAGCAGAGAATGGACTCCACCTAGAACTCAGCTAGGTGAGATACACCTACATAGAAGA
>CLocus-62727_0
GGGGTCCCACTGTATACCACAGGAGCCTAGTCTCCTGGGGCAGCGGCAGAATTGTTGGGTGCTCACGCCGTACGCGTTCA
>CLocus-62727_40
TGAACTGGTCTGAGCCCATGGTGACGGAGTGGCCGTCCTGGGGGTCCCACTGTATACCACAGGAGCCTAGTCTCCTGGGG
>CLocus-62727_70
CTCATGTTGTTCATTGTTCATAACTCACCTTGAACTGGTCTGAGCCCATGGTGACGGAGTGGCCGTCCTGGGGGTCCCAC
>CLocus-62949_0
GTGTAATAGTCGTGCTGGAGCAGTGTAAAGTTTATGGGGAGCATCCACTTGGACTGGTTGATGCAGGAACAGCCTCGCTT
>CLocus-62949_40
GCAGACCTTCTCAAAGAGTAATGATCAATTTTGTTTAGCTGTGTAATAGTCGTGCTGGAGCAGTGTAAAGTTTATGGGGA
>CLocus-62949_70
CACAACGTGCAGCGCGGTCACCACAGCAACGCAGACCTTCTCAAAGAGTAATGATCAATTTTGTTTAGCTGTGTAATAGT
>CLocus-63189_0
TGAGGCAATTCTATACTAAGGCCAATGAGTGAGTTGTATTAAGCTGTGTGTACTCATCTAGTTGTACTTGCCTATTTGTG
>CLocus-63189_40
TTAATCTTTGTCACCCGATCGTAGAGTTATGTTAAGCCAGTGAGGCAATTCTATACTAAGGCCAATGAGTGAGTTGTATT
>CLocus-63214_0
CATCCTTCCTCCTAAGGCAGTACCACACCCACTCGGCCGCCATGACCAGCGCTGCAAGTGTAGGAGGGCTGAGTGACCCA
>CLocus-63214_40
ACTCTGAAGATTACGTCAACCTTTGGGTGCAAACTGCGGACATCCTTCCTCCTAAGGCAGTACCACACCCACTCGGCCGC
>CLocus-63214_70
TCTCAACTGGACAATATTTACATTTTCTAAACTCTGAAGATTACGTCAACCTTTGGGTGCAAACTGCGGACATCCTTCCT
>CLocus-63215_0
CCTCTGGGTATacacaccacaccacacctacacagcacacaccTGCTGTTGTAACAGCAAGAGTGTAGCGGGGGTGTGGG
>CLocus-63215_40
TGGGTGGAGTAATTACGTGTACCTGGTGGCCTGCTCCACACCTCTGGGTATacacaccacaccacacctacacagcacac
>CLocus-63215_70
ATCACTGTAATTATCGTCCTGATTTAATTGTGGGTGGAGTAATTACGTGTACCTGGTGGCCTGCTCCACACCTCTGGGTA
>CLocus-63255_0
GCTTCAAAAAACAGAATACCTTCCATGCCTTGACTATGCTCCTAAGGTAAGGAAGCCAAGAAAAATATTTACTATTTGGG
>CLocus-63255_40
ATCAGGATGCTGTGCCTAGAAAAAGAATCAAGAAAAGCAGGCTTCAAAAAACAGAATACCTTCCATGCCTTGACTATGCT
>CLocus-63255_70
TGGAGGCAAGGCTAACCTATGCTGTAAAATATCAGGATGCTGTGCCTAGAAAAAGAATCAAGAAAAGCAGGCTTCAAAAA
>CLocus-63567_0
TACTCACTTGGAACGGGAAGTGTACATAGCACCTCGTCCCGCGTCGGTGTCAGAAGGGTAGTCCCACTGCCCTCCTGCTG
>CLocus-63567_40
CACGCTATTATAACTATGCGCGCGGGGACATGCGCGGTGGTACTCACTTGGAACGGGAAGTGTACATAGCACCTCGTCCC
>CLocus-63567_70
CTTATTAGAAGTTGTTTGAAAATAAATGAACACGCTATTATAACTATGCGCGCGGGGACATGCGCGGTGGTACTCACTTG
>CLocus-63652_0
AGTAACTGTGTACCTCGCCCCAAACACTGCAGCTGCCTCACCTGAAGACCACGTAGAGTCTCTGGCTTGGTGTAAGAGCT
>CLocus-63652_40
AGTACATGTGCTGAAAGCCTGGAACCAAGGCCAAACCTGCAGTAACTGTGTACCTCGCCCCAAACACTGCAGCTGCCTCA
>CLocus-63652_70
ATAATATTTAACTTTCTACGAAAATCCACGAGTACATGTGCTGAAAGCCTGGAACCAAGGCCAAACCTGCAGTAACTGTG
>CLocus-63852_0
TTAACACACGCTTCGCAGGCAACAGGAACCAAACTCAAAATGGTATTTGATAATAAATGGCGTTAAGGTAACCCAGCCAA
>CLocus-63852_40
ATGAACATGATAGTTAAATTTTAGCCTTGTGGTGCAGGGATTAACACACGCTTCGCAGGCAACAGGAACCAAACTCAAAA
>CLocus-63852_70
TGCTAATTTTCTTGACTGGTTTCTTATGTCATGAACATGATAGTTAAATTTTAGCCTTGTGGTGCAGGGATTAACACACG
>CLocus-64007_0
GATCAGTGTTCCTGCGGCCCGGTCTCTGACCGCAAATGAGGAAGGAGGGAGACACCAACCCGGTCAACCAGCCCGGTCAA
>CLocus-64007_40
TTTCGGAACTAGGGTTACCTTACCTAGAGATGATTCCGAGGATCAGTGTTCCTGCGGCCCGGTCTCTGACCGCAAATGAG
>CLocus-64007_70
CGGAACTCTTGAGGAAGTATGTGAAGAGCCTTTCGGAACTAGGGTTACCTTACCTAGAGATGATTCCGAGGATCAGTGTT
>CLocus-64068_0
TACCTTGACCGTACTTAGTGGAGTGGGTACTGGAGTAGCTCTATTTCCCAAGCCCGGCCTGTGGCCAAGGCTTGGAGCGG
>CLocus-64068_40
GGGCCAGCAGCAGTGGTATGGATGGTTTAGAATACTCCACTACCTTGACCGTACTTAGTGGAGTGGGTACTGGAGTAGCT
>CLocus-64068_70
GAGAATGCTCCGTAATGCTCCAGACTGAGCGGGCCAGCAGCAGTGGTATGGATGGTTTAGAATACTCCACTACCTTGACC
>CLocus-64130_0
AAAGCGGCGAGAACACTTACTGGCGAGGGCGCGGAGGGAGAGTTGGTGGTGGAGGAGGGGCAGCGACGGCCACAGTCCCG
>CLocus-64130_40
TCGTGACTTTTATTAGTGATTTAGAGCACGGAAAACCCATAAAGCGGCGAGAACACTTACTGGCGAGGGCGCGGAGGGAG
>CLocus-64130_70
CACAACGTCATTAAAACCATGATAAATCTGTCGTGACTTTTATTAGTGATTTAGAGCACGGAAAACCCATAAAGCGGCGA
>CLocus-64287_0
GACTTCAAATTACAGTACACGCTTTACGAGTGGGTGGAGATTAGCTGACCATGTGGTGGGCGGGCCATGCTTCCTAGTAC
>CLocus-64287_40
ATTTTTTCTAAACATGAATTTTGCATCGGAATATGACGCAGACTTCAAATTACAGTACACGCTTTACGAGTGGGTGGAGA
>CLocus-64287_70
GTAATGACGCATATCCTTCATTAAATTATAATTTTTTCTAAACATGAATTTTGCATCGGAATATGACGCAGACTTCAAAT
>CLocus-64319_0
CGGGATCTGTCAAGCCTTGCCGGTCTCTCCTGTGGCGTTCCCCTGCCGCCTCCAGCAGATTCACAGTCCCCGCCACGTCG
>CLocus-64319_40
ACGGAGCTGACGTAGGTGCTGGTGACGTTAAGGATCTGGTCGGGATCTGTCAAGCCTTGCCGGTCTCTCCTGTGGCGTTC
>CLocus-64319_70
TGCTTCAGGAGCCTGTCGACGACCAGGGAGACGGAGCTGACGTAGGTGCTGGTGACGTTAAGGATCTGGTCGGGATCTGT
>CLocus-64320_0
CAGAAGGTAGTGAAGGATGGCGGCCACCGCGGCGCACCCCACCTTGCTCTCCGTGCTGTCCAGTCCAGCTAGCAACACCA
>CLocus-64320_40
CGCAGACGCCCTCGACCCCCATCCAGCAGAAGTAGGCCAGCAGAAGGTAGTGAAGGATGGCGGCCACCGCGGCGCACCCC
>CLocus-64362_0
CCGCCTCCATCTTCAACCACCAAACAATACCTGGCAACCACCAGAACCAGACACGACCCAAGAACATACTGCAATCACCA
>CLocus-64362_40
CTTACTCAGCCCTCAGGGCAGCCCACAACTCGGGTCACACCCGCCTCCATCTTCAACCACCAAACAATACCTGGCAACCA
>CLocus-64362_70
ACACACAACCGCTTCACACCTTCCTGCAGCCTTACTCAGCCCTCAGGGCAGCCCACAACTCGGGTCACACCCGCCTCCAT
>CLocus-64655_0
CTGCCACTGGGGCCCGAGGGCAGAGGGCAAGTCCTCGCCCAACACCTGACTACCTGTTGATGATTTTGAGGAGTAACATT
>CLocus-64655_40
CCCAAGGGCACTCTTTGGGCTTTCCCTTGGCCCCAGAAGCCTGCCACTGGGGCCCGAGGGCAGAGGGCAAGTCCTCGCCC
>CLocus-64655_70
GGAAACTGAAAACCATGAAGGGACAAAAAACCCAAGGGCACTCTTTGGGCTTTCCCTTGGCCCCAGAAGCCTGCCACTGG
>CLocus-64661_0
AGGCCATCCAAGCCTTCGGAGCATCTATCACCCGCTGCTTAGGCGCCCATCTCGACAAAGGAACGCCCACTAACACGCCT
>CLocus-64661_40
TATCTGGCGACGACCCAAGCACGAGTGGGCTGAGTTAACCAGGCCATCCAAGCCTTCGGAGCATCTATCACCCGCTGCTT
>CLocus-64661_70
CCAGATGGAGACATATTCCTTTTGGGAGAATATCTGGCGACGACCCAAGCACGAGTGGGCTGAGTTAACCAGGCCATCCA
>CLocus-64662_0
GGCCCAGCCTGCTCCAGCACTCCAGGTTCAGGGATCTTCCTGCTCCCTCTATCCGCGTCTCGGCAGTCAGACTCAAGGGT
>CLocus-64662_40
AATTCCCATCCCGTTGCGCCAATAACACAGTGGGAATTGGGGCCCAGCCTGCTCCAGCACTCCAGGTTCAGGGATCTTCC
>CLocus-64662_70
CTGCATCCCCAACATACTCCCAGCCTCCGAAATTCCCATCCCGTTGCGCCAATAACACAGTGGGAATTGGGGCCCAGCCT
>CLocus-64769_0
CCCGATACTGCAGTATTTGTGGAATGGATGGGAGTTGGAGAGAACGGCTATAGGGTGCGTGTGTATTTTTACTATTTGTG
>CLocus-64769_40
TAACAGTAGCATCAAAATGATTCAAGAATACAGTAAAAGGCCCGATACTGCAGTATTTGTGGAATGGATGGGAGTTGGAG
>CLocus-64769_70
AACGATGGTGTGGAACGACGGCCCTAGTGATAACAGTAGCATCAAAATGATTCAAGAATACAGTAAAAGGCCCGATACTG
>CLocus-64783_0
ACGGTACTACATAGTCCTCCAGGCTAGGTGCCATCCTTTGATAATTATTTACCAACACTCCTGATGGTGCTCCTACTCCT
>CLocus-64783_40
TATTCGCATCATAAATGATAATCATTCTTACATGGCACAAACGGTACTACATAGTCCTCCAGGCTAGGTGCCATCCTTTG
>CLocus-64783_70
TACCTCTAGTCTTTTGTCTTTTTGCTCTCGTATTCGCATCATAAATGATAATCATTCTTACATGGCACAAACGGTACTAC
>CLocus-65327_0
CCTCTAGAGATCTGCTGGGAGAGATTTATGCCTCACTAGTCCTTCTGGGATCTGCTGTGAGTGTCTCACACCCTACAAGT
>CLocus-65327_40
CCTCCAGGGATCTGCTGGGTAAGTATTTTGTTTCACTAATCCTCTAGAGATCTGCTGGGAGAGATTTATGCCTCACTAGT
>CLocus-65327_70
TCTGCTGGATGCGTATTATATCTCTCTAATCCTCCAGGGATCTGCTGGGTAAGTATTTTGTTTCACTAATCCTCTAGAGA
>CLocus-65329_0
AGCAGAGATGATGTGGAGCGGTGGCCATGTTGCTAAAAATGTCAACATACTTAGCCTTGTCGAGGCTGTGCCACAGAGTG
>CLocus-65329_40
GAAGTCTGCTTCTGCGTGAGAAGCAGACTTCAGGAAGCACAGCAGAGATGATGTGGAGCGGTGGCCATGTTGCTAAAAAT
>CLocus-65329_70
CAGGTATATCTGTCTTGATTTGTTTCTGCAGAAGTCTGCTTCTGCGTGAGAAGCAGACTTCAGGAAGCACAGCAGAGATG
>CLocus-65485_0
CACACACTCAAGAAAAGTATTCACTGCAATAATTTTCACTCCTAAACTCTCAACCCTTAATCACTGAACTGCGCAACGCG
>CLocus-65485_40
AATACTTTCAACATTCAACAGCATGCAGTAGAATAACCATCACACACTCAAGAAAAGTATTCACTGCAATAATTTTCACT
>CLocus-65485_70
TAATGCATATAGTTAAGACTATTAATAATTAATACTTTCAACATTCAACAGCATGCAGTAGAATAACCATCACACACTCA
>CLocus-65680_0
TTACTGGAACTAAATGTTGCCACGTTAATGCCTGATTGTGTACATTACAATTTAAGAGTACTCTGCAGGTACCTGAATGC
>CLocus-65680_40
TTCTCGTGGATTATAGAAGCAAGAATTGAGTCAGAGTGATTTACTGGAACTAAATGTTGCCACGTTAATGCCTGATTGTG
>CLocus-65680_70
ACGAAAAATTTATCTACAAAATTCCGCAGCTTCTCGTGGATTATAGAAGCAAGAATTGAGTCAGAGTGATTTACTGGAAC
>CLocus-65744_0
GGTGACTCCCTCTGCTGAGGATCTTTAGGGCAAGCTTTAAACAGTCATGAGTACGCTATTGGTGTTGACCACTTTGAAGG
>CLocus-65744_40
GACGGTCTTGGCCAAGCACACGCCCTCAAAGAGGTTCATGGGTGACTCCCTCTGCTGAGGATCTTTAGGGCAAGCTTTAA
>CLocus-65744_70
CAAATTTCTGTTTGTGTTCATGCTTTATCTGACGGTCTTGGCCAAGCACACGCCCTCAAAGAGGTTCATGGGTGACTCCC
>CLocus-65999_0
CTCGCTCTTCTGCCTCGCCCAGAGCCACCCTCCGCCCTCATACAGGTACACTGGCACACCTCGAGTATACCTGGAGGATA
>CLocus-65999_70
TGGGTCTGTCAGGACCCAAGTTCGTGAGTGAGGACGTCGTGGGCTCCACCAGGCACTCCGGCACCGGCGTCTCGCTCTTC
>CLocus-66001_0
GAGAGCAAATTAGTAGCAATACCTGAAGTGTGGAGGTGGGTGCGCCTGGGCCTGGCAGGGAAGGGTGAGGGTGGTGGCCG
>CLocus-66001_40
GACCAGGAATGGTACCTACTGTGAGTTTAATGTTATCCTTGAGAGCAAATTAGTAGCAATACCTGAAGTGTGGAGGTGGG
>CLocus-66001_70
CCGTCCGTCCGGTTCCCCGCTGCCTTCTGTGACCAGGAATGGTACCTACTGTGAGTTTAATGTTATCCTTGAGAGCAAAT
>CLocus-66027_0
AACGACTTTTTGGCCAAGATTCATTCTTGTCGAGGGATAATGCTGAGACGTGACTTTGGATAACCGTGGGAGGCACATGA
>CLocus-66027_40
CAGTGAGTCACATAATCACAGGAAGGGTGAGGACAGTTCCAACGACTTTTTGGCCAAGATTCATTCTTGTCGAGGGATAA
>CLocus-66027_70
CTCCGGTAATGCATCTTGAGCTTTGATTCACAGTGAGTCACATAATCACAGGAAGGGTGAGGACAGTTCCAACGACTTTT
>CLocus-66107_0
TATTTTAGAATTCTTGTTTGCCACTTGCATTCACCAAGTCTGCAATACAACGATACAACTTCGGGATATTAACAGGATGA
>CLocus-66107_40
GGTGAACATTGCGTGCAACTCGAAGTCACTTCGTCATGTTTATTTTAGAATTCTTGTTTGCCACTTGCATTCACCAAGTC
>CLocus-66107_70
TACGTGCAAGGGTTCATTATGGATTATGTCGGTGAACATTGCGTGCAACTCGAAGTCACTTCGTCATGTTTATTTTAGAA
>CLocus-66108_0
AGAATTCGGTCGCACGAAAGTGCATCATTTACATGCCAGCGAGCGAGGGCCGCCGGGGAATCGAACCCATCGTTTTCATT
>CLocus-66108_40
TGTTGTGGTCGCTTACTCTACAAAGATGACGCAAGGCTTGAGAATTCGGTCGCACGAAAGTGCATCATTTACATGCCAGC
>CLocus-66108_70
GCGCGGGAGTGGAGAGGAAGACCCCTACTGTGTTGTGGTCGCTTACTCTACAAAGATGACGCAAGGCTTGAGAATTCGGT
>CLocus-66119_0
AACCTAGTACCATAGCCAAAAGGTGGAAGCTGACCCAAACTTGAAGAAGATTGGGTCCACATGGCAAGCAAGATCCAGAT
>CLocus-66119_40
AGGAAAGGAAAGGGTTGTCAGCAAGCTAGGACAAATCTGGAACCTAGTACCATAGCCAAAAGGTGGAAGCTGACCCAAAC
>CLocus-66119_70
GATTCAGCGAAAGCCATGCCAAGCTCCCCAAGGAAAGGAAAGGGTTGTCAGCAAGCTAGGACAAATCTGGAACCTAGTAC
>CLocus-66221_0
GCAATTTCTGGCTCTCGCACTACCACCGACTCATCCAGGATTAAATTCACACAAGGCAGTAAAGCTGTAGACAGAACAAG
>CLocus-66221_40
CACCCAAAGCCAAAATTCTGCCCTAGAGGAAAAATCTGTGGCAATTTCTGGCTCTCGCACTACCACCGACTCATCCAGGA
>CLocus-66221_70
AAATGGGTGGAACCTGACAAGCCAGTACAACACCCAAAGCCAAAATTCTGCCCTAGAGGAAAAATCTGTGGCAATTTCTG
>CLocus-66308_0
ACAGTCGCCCCGGTGTGTGAGGAAGGTCAGCGTCTGGAGTACGTAGGAGTCCGGGGAAAGTCGGTGACCGTGGCTTGCAA
>CLocus-66308_40
TCTCTCACCTCCACGTCTCTCACTACCCTTCTCACCCTTTACAGTCGCCCCGGTGTGTGAGGAAGGTCAGCGTCTGGAGT
>CLocus-66308_70
TCTCTCACCTCCCCGTCTCTCACTACCCCGTCTCTCACCTCCACGTCTCTCACTACCCTTCTCACCCTTTACAGTCGCCC
>CLocus-66323_0
TAATAGACACGTGGAGGAAAGGTAATTGGAGTGGTCTAAAATGCTGTAATTCAATTATGTTTCTGACCTTAATGACCGGG
>CLocus-66323_40
TTTTAATAGGCATAAGAAGGCGATAATTACAGCCTAGGCCTAATAGACACGTGGAGGAAAGGTAATTGGAGTGGTCTAAA
>CLocus-66323_70
TCGCTCCTCACAAGAAGCATTTACAGCTAGTTTTAATAGGCATAAGAAGGCGATAATTACAGCCTAGGCCTAATAGACAC
>CLocus-66435_0
ACCTGTATGAGTCAGCATGTGACGCTCCTGATCGGCCTTTCGGATGAACATGCGCCCGCAAGCACCGCACACGAATCCCA
>CLocus-66435_40
TGCAGGCGAAGGTGCAGTGTGGGCAGGTGTGTGGCCGAACACCTGTATGAGTCAGCATGTGACGCTCCTGATCGGCCTTT
>CLocus-66435_70
GGATGTGTCGGTAAAGGTTACTGCTGCGGTTGCAGGCGAAGGTGCAGTGTGGGCAGGTGTGTGGCCGAACACCTGTATGA
>CLocus-66476_0
TCCTGTGCAGGTATCGATTGTCCTGTGATCCCTCCCTTTGGCCCCTCATCCGATGGTCGCGAACCTGTGCCCTAGCATTT
>CLocus-66476_40
CACTCCTGCGTCCACACACATACAATACGCAATTGTGGCCTCCTGTGCAGGTATCGATTGTCCTGTGATCCCTCCCTTTG
>CLocus-66476_70
CCCCTGGGTGAGTGCTTGTCCCGGGCGCGCCACTCCTGCGTCCACACACATACAATACGCAATTGTGGCCTCCTGTGCAG
>CLocus-66488_0
CACCCACCACAACGACCCACCACCTCTCCTCTACACCCTCAGTAATCCGCCACGAGACGTCACCAGTCCCGGAGGTAATT
>CLocus-66488_40
CCTCACCCACCACCTCACCCACCACAACGACCCACCACTTCACCCACCACAACGACCCACCACCTCTCCTCTACACCCTC
>CLocus-66488_70
TACTTCCTCACCCACCACAACGACCAACCACCTCACCCACCACCTCACCCACCACAACGACCCACCACTTCACCCACCAC
>CLocus-66815_0
TACGGAATGTAGTTAAGAGAACGTCCACCAGGCGGGGCTTGGACCAGGCGTTCCTGGTGGCGTGAGCCACAGAGCTGAAG
>CLocus-66815_40
GGTAAGTTTTAATACATCTGGAAGTGGAAACATTTATTGTTACGGAATGTAGTTAAGAGAACGTCCACCAGGCGGGGCTT
>CLocus-66815_70
GTTTATTTTTCTCACTGTCAGGGGAAGTTTGGTAAGTTTTAATACATCTGGAAGTGGAAACATTTATTGTTACGGAATGT
>CLocus-66828_0
ACAATTGGAACACCCTgcagtagaagtggaagtagtaatagtagaatttgtgacagtagcagcagcaatcggcagtaATA
>CLocus-66828_40
ATCTATGAGAAAGGAACCAGAGGCCCCACATTGATTCTAGACAATTGGAACACCCTgcagtagaagtggaagtagtaata
>CLocus-66828_70
GGGCCGTTAGACATAGAGCTTTGGAGTGTAATCTATGAGAAAGGAACCAGAGGCCCCACATTGATTCTAGACAATTGGAA
>CLocus-66832_0
GCTTCGACCACACCTCCACCTGCTCCACACTCCTGCAGTACCTATATAGCCATCATGTGAGCCCACAGCTCCATGTCACG
>CLocus-66832_40
AGAGGCTGGTAGTATTGATCCAGAGTGACAGCTGTGGCGGGCTTCGACCACACCTCCACCTGCTCCACACTCCTGCAGTA
>CLocus-66832_70
TACGGCGATGCGGCTGTGAGGCGAGACAAGAGAGGCTGGTAGTATTGATCCAGAGTGACAGCTGTGGCGGGCTTCGACCA
>CLocus-66939_0
CGTGAAAGTTTATGTCGGTCGAGATTAAGCTCCTGGGCAACACCACTTTATTACCTACTGGTCGTATATACTACTGGATC
>CLocus-66939_40
AAGTTGTATATAGCGTTATGAAGTCCTGTTTGTCAAGGCTCGTGAAAGTTTATGTCGGTCGAGATTAAGCTCCTGGGCAA
>CLocus-66939_70
CTTCATACTCCAGATTTATTGGCTTTATGTAAGTTGTATATAGCGTTATGAAGTCCTGTTTGTCAAGGCTCGTGAAAGTT
>CLocus-66972_0
CCACGTGGGTTACCAGGGGCAGGAGACCCGTGGTCAAGGAGACGAGGATGGCTTTGAGGTCTCCATCCTCGGGGTCAACG
>CLocus-66972_40
CCAAATCCTTCAACTCTACTTTCCCGCGCTCAACAAACCCCCACGTGGGTTACCAGGGGCAGGAGACCCGTGGTCAAGGA
>CLocus-66972_70
GCCACCAGAGCATGTGGCGTCCGGGCCAGACCAAATCCTTCAACTCTACTTTCCCGCGCTCAACAAACCCCCACGTGGGT
>CLocus-66991_0
GGTGACAGGGTCCTCGTGGTCACCCTCGGGGCAGACTCCTATCTCGCCCGCCATGTTGTGGTCACCACCTCCGTCGCCCA
>CLocus-66991_40
AGTGTGCAAGATAGTGTGGGAGAAGGAGGAGAAGGTACAGGGTGACAGGGTCCTCGTGGTCACCCTCGGGGCAGACTCCT
>CLocus-66991_70
GGCAGACAGCAGGGTGAGGTTGTCGTCACCAGTGTGCAAGATAGTGTGGGAGAAGGAGGAGAAGGTACAGGGTGACAGGG
>CLocus-67145_0
TTCCAACAGAGCTGTGGAGCGTGCACCAGCCTCTTGTGTTCCTCTGCAGCCTTCCCTCGTACGTCAAGAGGCATCGTCCA
>CLocus-67145_40
TATGTTACCAACTCCACGGTGCGGAATTTCTTAGCCAACCTTCCAACAGAGCTGTGGAGCGTGCACCAGCCTCTTGTGTT
>CLocus-67355_0
GACCTGGCTGAGAGTGAGGCCCAAGGTGTATGCAACGAGGGTTAACCACTCAGGGTAGGTGACCCGACCGTGGTAATGGA
>CLocus-67355_40
CGCACCTGTTGAGAGCGAGAGCACAGATGGTGTGCAGATGGACCTGGCTGAGAGTGAGGCCCAAGGTGTATGCAACGAGG
>CLocus-67355_70
TTGCAATACTAATTTCAAAGTAACATTCGGCGCACCTGTTGAGAGCGAGAGCACAGATGGTGTGCAGATGGACCTGGCTG
>CLocus-67356_0
TCCACAACCTTCATGGTCAAcctgccggcctgcctgctgcctgtatgcatgATAGGCATGCCTATGTTCGGAGGAGGGTG
>CLocus-67356_40
GTTGTCTCTGATGCTGAGCAAGAAGCTACGTCAGAGCCCCTCCACAACCTTCATGGTCAAcctgccggcctgcctgctgc
>CLocus-67356_70
GTGTGATCCTCCAGGCAATTTCCTAGCCGTGTTGTCTCTGATGCTGAGCAAGAAGCTACGTCAGAGCCCCTCCACAACCT
>CLocus-67402_0
TGAGTCATCCTGACCTGGGTTTCTCTCTCCACCAGTGCCCGTCTGGCTGCAGATGCCTCCCGGCGGGCCATGACCACCTC
>CLocus-67402_40
GCGGTGCTGCAGTGATCTCTCGAGGGCGGTAACCCTGAGTTGAGTCATCCTGACCTGGGTTTCTCTCTCCACCAGTGCCC
>CLocus-67402_70
CATTCTTCTTTTATGACCTACCTCATGCTGGCGGTGCTGCAGTGATCTCTCGAGGGCGGTAACCCTGAGTTGAGTCATCC
>CLocus-67419_0
TTTGCTCTTATAGTATCCTGACGGTTGTTTTGATAACAACAAATCTGAAAGGGATCTTGAGACAGAGAAGAAAATCGTGG
>CLocus-67419_40
GGCAACATATTCCAAGAAACAAATTGCTATAAAAATAAACTTTGCTCTTATAGTATCCTGACGGTTGTTTTGATAACAAC
>CLocus-67419_70
TACGACGCTCCTCACCTTTGCTTGGAAGATGGCAACATATTCCAAGAAACAAATTGCTATAAAAATAAACTTTGCTCTTA
>CLocus-67568_0
AGCACACCGGGCTGCACACATTCAGAACCTGCAATATTCTCTGTTGATAATTTCACTCCTGCTGTGAGAACACGCCAGAA
>CLocus-67568_40
TTCTGTACATATTTTCCTGATTACGCATAGACTAAAAATAAGCACACCGGGCTGCACACATTCAGAACCTGCAATATTCT
>CLocus-67568_70
ATTTAGAAGAATATGATCATTGACCCATGTTTCTGTACATATTTTCCTGATTACGCATAGACTAAAAATAAGCACACCGG
>CLocus-67604_0
GCAAATGTTGATATAAAGAGGTACATAGGGGTATCTTTAGGGTTCAGGTGTATTTGCAGGTATGTAGGAAAACTGATGAA
>CLocus-67604_40
AGCAGTTGTATCTATGTTGTATTTAGAGAGGTTAATATATGCAAATGTTGATATAAAGAGGTACATAGGGGTATCTTTAG
>CLocus-67604_70
CCACCTCCAGTAGTCTGGGTGCTTGTGTCAAGCAGTTGTATCTATGTTGTATTTAGAGAGGTTAATATATGCAAATGTTG
>CLocus-67712_0
TTCCTTGATTCTGTTCGACTATGTTGTAGTGATTGACTGCAAAACACTGTTTTCCTAATGTTTATTTCTTGCTTCATGTC
>CLocus-67712_40
GCGTATATTTAGTTCGGGAAGTGGGTAGCTATAAAATAATTTCCTTGATTCTGTTCGACTATGTTGTAGTGATTGACTGC
>CLocus-67712_70
TGTAGCATTGTATGTTAAAGTTTACATTTTGCGTATATTTAGTTCGGGAAGTGGGTAGCTATAAAATAATTTCCTTGATT
>CLocus-67755_0
GATGGTGTTGCTCCTGGATATTGTGTAGGGTGTAAACACTGAGTTAGATGCGGGGGTAAAGTGTATAAGTTGATGTATGG
>CLocus-67755_40
GGTTGCAGGTGTTGTTATTGTCCGGTATAGATACTGTATGGATGGTGTTGCTCCTGGATATTGTGTAGGGTGTAAACACT
>CLocus-67755_70
GCACTTCGCCTCCTTCCAGGATATTGCAGAGGTTGCAGGTGTTGTTATTGTCCGGTATAGATACTGTATGGATGGTGTTG
>CLocus-67939_0
GTGGCAGTGGACACCGCCTCTCCTCCGCACTGACCACTAAACTTTTCAAAGGTGTCTTCCACTACTGCAGCTGACCACCT
>CLocus-67939_40
TGTGTGTGTAGGGCGGGGTGACGGTGCTTGGTGGTGTCTGGTGGCAGTGGACACCGCCTCTCCTCCGCACTGACCACTAA
>CLocus-67939_70
GAACTACTTAAGTGAGACGGGAGTGTTGAGTGTGTGTGTAGGGCGGGGTGACGGTGCTTGGTGGTGTCTGGTGGCAGTGG
>CLocus-68395_0
CTTCTACTCCCCTCATGTCAGGCCTGGAACCAGGGGTTGACTTCTGATAACACGGTCCAGGAGTCTGTTGCTTGAAGAGG
>CLocus-68395_40
AGGAGGGAAACTGAATTACCTGGAGATGGTTCTGGGAGTTCTTCTACTCCCCTCATGTCAGGCCTGGAACCAGGGGTTGA
>CLocus-68395_70
TCCCCCTTCCCGGAAGTGGCAAGGGGAGTAAGGAGGGAAACTGAATTACCTGGAGATGGTTCTGGGAGTTCTTCTACTCC
>CLocus-68467_0
GGTGTCGTAGGGCAGGTACCCCGCACCGGCCAGGTTGAAGGCGTCGTCCAGCAGACCCGCTCTGTCTGTCACGTTCAGGA
>CLocus-68467_40
AGTGGCTCTCACTCCTCATGTAGGCCACCAGGGAGAGGGCGGTGTCGTAGGGCAGGTACCCCGCACCGGCCAGGTTGAAG
>CLocus-68467_70
GGTGAGAGGTGACGGTGCTCCAGGCGATGTAGTGGCTCTCACTCCTCATGTAGGCCACCAGGGAGAGGGCGGTGTCGTAG
>CLocus-68751_0
TGTTATTTGACCTAGAAGGCTAATTCTTTGAGCAGCCCGCAGACCCACATGTCCATTGCAGCCCAGATGGTCTGGAACTT
>CLocus-68751_40
ATTGTGGTTTGTTGAGCTTTAATTCGTTGCTCCTCGTTCGTGTTATTTGACCTAGAAGGCTAATTCTTTGAGCAGCCCGC
>CLocus-68753_0
AATAGCAGGGATAAACACCCCTGGAGCAGCCATTATGGTTATGTGCCGGCATCCCAGCTTAGCCAGAGTCGCCATGACGA
>CLocus-68753_40
CCTCGCAACCTCAGGCACACACGGCTTAACATCTCGATAAAATAGCAGGGATAAACACCCCTGGAGCAGCCATTATGGTT
>CLocus-68753_70
CACAACGTCATTATAGTGTGCAAATATGCGCCTCGCAACCTCAGGCACACACGGCTTAACATCTCGATAAAATAGCAGGG
>CLocus-68939_0
CAAAGACCTGTGATAGGAGGTGGCTGGCGGCGGCTGGAGGGGCGCTGCTGGTCGTGGTTTGCATGGCTGCGGGTGTCTCG
>CLocus-68939_70
GAGATGAAGATAAGCAATGATGCGACGTCGGGCGTGTGGGCGGCGGCGGCGAGGACACAGAAGGCGGTGACAAAGACCTG
>CLocus-68946_0
CCAAACTTCCCCAAAAATAGCAAAATCCTGCAACCACACAGAAAGCATTGCGGCGTTGCCTTGGTGGAGCGAGTCTTTCA
>CLocus-68946_40
TAATCAGTTTGTAACTCTTCAGAAATCTGATAATGTTGATCCAAACTTCCCCAAAAATAGCAAAATCCTGCAACCACACA
>CLocus-68946_70
GGTAACAGAAGCTTTTCTTGATACGAGACATAATCAGTTTGTAACTCTTCAGAAATCTGATAATGTTGATCCAAACTTCC
>CLocus-68956_0
TCAATAAGCCTAACGGGCTTCCTGCTCCAGAAAATGGGAAGCCAAAACAACTTACCTCTTAAGACAAGAGTGACTAATGT
>CLocus-68956_40
GTTGCATCTTTGGGAAGGTCGGTTATTTCCTGGAGGGGTTTCAATAAGCCTAACGGGCTTCCTGCTCCAGAAAATGGGAA
>CLocus-68956_70
AGGTACTTGGGAGTTACTTTAACTTTGTGGGTTGCATCTTTGGGAAGGTCGGTTATTTCCTGGAGGGGTTTCAATAAGCC
>CLocus-68999_0
TATTTTCCAACTGTTAACGATAACGAATTTGTGTAGTGTTTCCAGCTATTAGTTGGAGGCTGCCAGCGAGGTGAGTGTTG
>CLocus-68999_40
TCCCCAACACCACAAGAGCCACATTCAACCACAACTTAAATATTTTCCAACTGTTAACGATAACGAATTTGTGTAGTGTT
>CLocus-68999_70
TCTGTGCAGAGCCCATTCCCCCCCAACACATCCCCAACACCACAAGAGCCACATTCAACCACAACTTAAATATTTTCCAA
>CLocus-69096_0
GAATTAGTTACCTGTAGTGCTGGTTGCTGGCAAAGATTGCAAGGAATGTGTGGATGGTGTGGAGGAAAGTTTGTCCTGCT
>CLocus-69096_40
TTCGCTCTACTGACCAGTCCAAGTGATTGGCCATGCGTATGAATTAGTTACCTGTAGTGCTGGTTGCTGGCAAAGATTGC
>CLocus-69096_70
CAAAGCCTTTATTCTGCTAGAAGCAAGGGCTTCGCTCTACTGACCAGTCCAAGTGATTGGCCATGCGTATGAATTAGTTA
>CLocus-69106_0
GAGGATGTCCTGATTGATAACCTGGTGGATGGCCTGGTGGCTCACCTTGTGGATGACCTAGTGGAAAACCTGGTGGATGC
>CLocus-69106_40
CCTGGTGGATGACCTTGTGGGTGACTCGATGGGAGACCAGGAGGATGTCCTGATTGATAACCTGGTGGATGGCCTGGTGG
>CLocus-69106_70
GGATGACCTGGTGGGCGAACTAGTGGGTGACCTGGTGGATGACCTTGTGGGTGACTCGATGGGAGACCAGGAGGATGTCC
>CLocus-69183_0
TCATGTATGATGGGGGTTCATGCATCTGCTCGGACTTGGTTCAGGTTTGTGTCTACAGGCTTCTTTGCTAATGAACCTAG
>CLocus-69183_40
CTTCATACAGTGCAAGCCAGGCAGATTCTGCATTTGGGTCTCATGTATGATGGGGGTTCATGCATCTGCTCGGACTTGGT
>CLocus-69183_70
TCACTACTCAACAGGTTCTTCTGATCTTGCCTTCATACAGTGCAAGCCAGGCAGATTCTGCATTTGGGTCTCATGTATGA
>CLocus-69184_0
GACAGCAGGGAAAGGGGGGGAGGAAGGTATAAAATGTGACACAGTTCAACCAGACTCAAGAACTTACCCAGAGCAAAGCA
>CLocus-69184_40
GAATTAGGAAAGAAAAGCCTTGCCTTCCTCAATGGGAAAGGACAGCAGGGAAAGGGGGGGAGGAAGGTATAAAATGTGAC
>CLocus-69184_70
AAAAGCATCCCAAGTCTCCTCCCTGAGTTTGAATTAGGAAAGAAAAGCCTTGCCTTCCTCAATGGGAAAGGACAGCAGGG
>CLocus-69350_0
AGTGACGTTCCTTGCTGGTTGGCCATCTACACATCTTTTCGCATCTGGACTTTGATGCAGGTTTATTGCCATTTGTATGG
>CLocus-69350_40
GGCATTTTTCCTGGCTCTGCCTCTTTCAGAGAATCGGTCCAGTGACGTTCCTTGCTGGTTGGCCATCTACACATCTTTTC
>CLocus-69350_70
CTGACTCTTCTAACCATGTGTCCGAACTCGGGCATTTTTCCTGGCTCTGCCTCTTTCAGAGAATCGGTCCAGTGACGTTC
>CLocus-69420_0
CTGATAAATGTCAGCTTTAGAAAAGAGGACCAAGTAAACAGGCTCATCAAACAAGATGTCAACCGAGACAAAACCGGTGG
>CLocus-69420_40
GAGATCACAGGTTGGCTAAACTCAGGACACGGCAGATGACCTGATAAATGTCAGCTTTAGAAAAGAGGACCAAGTAAACA
>CLocus-69420_70
GCAAGTTTTCTATCACCTTGTGTTCGAGGAGAGATCACAGGTTGGCTAAACTCAGGACACGGCAGATGACCTGATAAATG
>CLocus-69437_0
GATCTTCAACCTCTTTCAATAAACAAAATAAATATTGTCAGAAGACAAGTGAAGGTTTTCAAGAGGCAGTTGGAGAGGTT
>CLocus-69437_40
AAGAGAAGTCTGTATGAACATCAGAGTCCCACGTCCTACTGATCTTCAACCTCTTTCAATAAACAAAATAAATATTGTCA
>CLocus-69437_70
AGAGAAGAAGAGAGGTGACATAGGCACAATAAGAGAAGTCTGTATGAACATCAGAGTCCCACGTCCTACTGATCTTCAAC
>CLocus-69536_0
AGGGCGTGCAAGGCGCTAGTGGTAAAGAGGATAACGTGCGAACAGTGCCCGAACCCAGACCAGCCCCACCAACCAGTATG
>CLocus-69536_40
GCCATGAAACTCATTTACAGCCTATTGATACGGCCGCTGGAGGGCGTGCAAGGCGCTAGTGGTAAAGAGGATAACGTGCG
>CLocus-69536_70
ATCAACAACTTTGGCAACCTGGACCAGAATGCCATGAAACTCATTTACAGCCTATTGATACGGCCGCTGGAGGGCGTGCA
>CLocus-69537_0
ACCTGAAGGGCTCGAAATTGTTGACAGGTGGGTCCCGCAGACGCAATCTTTTTCTCTCCAGTACCATCGAGCCGTGTGGA
>CLocus-69537_40
GTCCTTTGGCTGCCCGACGATCGACTTGGTGGAAAAATAGACCTGAAGGGCTCGAAATTGTTGACAGGTGGGTCCCGCAG
>CLocus-69537_70
TGCCGTACTGGGTAGCTTGGGCGAATTGAAGTCCTTTGGCTGCCCGACGATCGACTTGGTGGAAAAATAGACCTGAAGGG
>CLocus-69565_0
TCATCTCCTTAACCTCTTATCCCAGCTCCTTGTCCTCAGAGCAACCATCCACTTTGGTCAGTAGAGCTATGGACTAGGTC
>CLocus-69565_70
CGTTTTGGGTTTGTGTTGATTCCACTGGTCCAAGTGGTTGGGCACCATTTCTTCACTCCATCTTCATATCTCATCTCCTT
>CLocus-69642_0
AATATTGGAAACATTCTGGGAGATCTATATAAAATAGCGAATGTCAAGAGCCCGTGACGCTAGCCAGAGTGCCACGAGGC
>CLocus-69642_40
GATGCTATATAATATTGGAAACATTCTGGGAGATCTATATAATATTGGAAACATTCTGGGAGATCTATATAAAATAGCGA
>CLocus-69642_70
GAACTACATAATATTAAGAAAAACCTGGAAGATGCTATATAATATTGGAAACATTCTGGGAGATCTATATAATATTGGAA
>CLocus-69838_0
TCACCTAGTCTGTAGCAGCGAGTTACCCAGGAGTTAGGAAACTGTTGTGGGTTGCATCCCGGGGAAAGTAGGCTGTTGGT
>CLocus-69838_40
GAGGCGCTTGTGCATATTTCCTTACGCCTGATACAACTGTTCACCTAGTCTGTAGCAGCGAGTTACCCAGGAGTTAGGAA
>CLocus-69838_70
ACTCAAGGTTGTTTTTCCCACATTAGCATGGAGGCGCTTGTGCATATTTCCTTACGCCTGATACAACTGTTCACCTAGTC
>CLocus-69944_0
AACTTCAGGAGGTCTCGTTTCACCCTCCTCGTCAGCCTCATGTCTATCTTACGGGTAAGAGCAGCACGGAACTGTGGCTT
>CLocus-69944_40
GGGCGTGGTCATCGTCGCCGGCCTCACATTCTACCTCCTCAACTTCAGGAGGTCTCGTTTCACCCTCCTCGTCAGCCTCA
>CLocus-69944_70
ATACACGGGCATGGTGTGGGCGGGGGTACTGGGCGTGGTCATCGTCGCCGGCCTCACATTCTACCTCCTCAACTTCAGGA
>CLocus-69967_0
GCCGTTGGCAACACCTGGACGCTGAGAGGCATCTGTGAGGACGAGATGGTGAGGGAACGAGCTACTCATGCGATGCAGCA
>CLocus-69967_40
CACTGACTGCAACAAGAATAGCTGCTCCGCTTGCCATGCCGCCGTTGGCAACACCTGGACGCTGAGAGGCATCTGTGAGG
>CLocus-69967_70
CCTGCACGTCAGAGCCACGGGCCTCCTCGACACTGACTGCAACAAGAATAGCTGCTCCGCTTGCCATGCCGCCGTTGGCA
>CLocus-70054_0
GGTGTGAGAGAGAGAGGGTCCGAGTACGGCATAAAGGAGCCAGGTGTGACAGGGGTGAAACCCGGTATAACAGAAAGATA
>CLocus-70054_40
TTAAGAACAGAGGGCAGCCAGGTGTGATGGAGATAAGACAGGTGTGAGAGAGAGAGGGTCCGAGTACGGCATAAAGGAGC
>CLocus-70054_70
GAGAAGAGAAAAGAGAGAGAGAGAGAGGTGTTAAGAACAGAGGGCAGCCAGGTGTGATGGAGATAAGACAGGTGTGAGAG
>CLocus-70060_0
AGATGCTAGCACGACCAAGGTCCTAAAACTGGAGAAGCGTCCCATAGTTCCGTTGCTCCCTTGAAAAGGAACTTTGAGGC
>CLocus-70060_40
TATCCACTCGAGTAAAAAGgagagagagagagagagGTGGAGATGCTAGCACGACCAAGGTCCTAAAACTGGAGAAGCGT
>CLocus-70060_70
CTAACTGGAGTCAGAAGTCACCTGCTCCTGTATCCACTCGAGTAAAAAGgagagagagagagagagGTGGAGATGCTAGC
>CLocus-70065_0
GAGGCTTCGACAGCTTCACCTGCTCGACTTGAATCTAGCTTCATTACTCCATCGGATAGCAAAAACTTGCTGTTGTCTCT
>CLocus-70065_40
TATTTTATCAGATATTTTTTCAAGGTATTTTTTTGACCGTGAGGCTTCGACAGCTTCACCTGCTCGACTTGAATCTAGCT
>CLocus-70065_70
AACGGCTGCCTGGTGGTGTTACCAGGAACATATTTTATCAGATATTTTTTCAAGGTATTTTTTTGACCGTGAGGCTTCGA
>CLocus-70111_0
CAACTTCCAATCAATTGTCGAGTCCGTGACCAGCGCGGCTCCGCGAGCCTTCGGTACAGTATCCCGCGATAGCCGTCACT
>CLocus-70111_40
GGTGAGGGAGAGTGACGGTCCCTGGCCGCCTCCAGCAGCCCAACTTCCAATCAATTGTCGAGTCCGTGACCAGCGCGGCT
>CLocus-70111_70
AATCCCATTTACGACAGTCATTTGGTTCCTGGTGAGGGAGAGTGACGGTCCCTGGCCGCCTCCAGCAGCCCAACTTCCAA
>CLocus-70193_0
GTCCGTAGTCAACATCGTCTCTCCGAGTGCCTCCCTCACCAGGCACTCGTCTCGAAGACTCGGCTGGTGAGGATAGTGAT
>CLocus-70193_40
GAGTGCCTCCTCCTGCAGAAGTGTGAGGAGGACAGACGACGTCCGTAGTCAACATCGTCTCTCCGAGTGCCTCCCTCACC
>CLocus-70193_70
CGCCTGCCTCGCTGTGTGTACCGTCCTCCTGAGTGCCTCCTCCTGCAGAAGTGTGAGGAGGACAGACGACGTCCGTAGTC
>CLocus-70199_0
CAACGAACAAAATCTAAATTCATTTAAAATCAGACAGGTTGTGATGGCCTCAGGTGAGGAGGAGAGAGGACACCGGAACA
>CLocus-70199_40
ATAAACAACATTATTCTCGCCCTAGAAACGTACACCACAACAACGAACAAAATCTAAATTCATTTAAAATCAGACAGGTT
>CLocus-70199_70
TTCAACCGCCCTAAACACAACTTCATGAGTATAAACAACATTATTCTCGCCCTAGAAACGTACACCACAACAACGAACAA
>CLocus-70296_0
GCATTTCTTGAAAGTTAAGAACAATGCCTCCACTGAATTTACATCGTGCGCGCCTGTGTGTGAGTACTCACCTATCTGTG
>CLocus-70296_40
AAAGTCGCCCCCAGTACCTCAGATGTGTATTTTAACTTTAGCATTTCTTGAAAGTTAAGAACAATGCCTCCACTGAATTT
>CLocus-70296_70
CCCAATAACTTGGTTATAAATTCGTGGGTGAAAGTCGCCCCCAGTACCTCAGATGTGTATTTTAACTTTAGCATTTCTTG
>CLocus-70319_0
ACAGTACCCACCCGACTTCCCTGGGGCCACTCATAGACCGCGAGACGAGCAACACTTACTCTCACCCAGGAGAGCGGGAA
>CLocus-70319_40
GGTAGGCGGTGCGCATGATCCACCATTACTACTGGGCGGCACAGTACCCACCCGACTTCCCTGGGGCCACTCATAGACCG
>CLocus-70319_70
GTATGCAGAGCGCATCGTCCACCAACAGGGGGTAGGCGGTGCGCATGATCCACCATTACTACTGGGCGGCACAGTACCCA
>CLocus-70320_0
TCTAAAGTCAATGACGGACAACTGCTCACGACTAAAGTTTATGAAATGTGTGAGGGAGTGTTAGTGTCGAGGCAGACCAG
>CLocus-70320_40
CCTACTCGGAGCCACAATTGACTACCGACTCGATATTGATTCTAAAGTCAATGACGGACAACTGCTCACGACTAAAGTTT
>CLocus-70320_70
GCCTCCTCACTGACAGCACTACAGGCCACTCCTACTCGGAGCCACAATTGACTACCGACTCGATATTGATTCTAAAGTCA
>CLocus-70333_0
ACGGTTGCTGCGGGCGATGGCGGCGTCCAGCGGCGTCAGCAACTGCCCCCGCGAGTTCCTCATGATGGGGTTGACCGCTG
>CLocus-70333_70
GTAGCGCGTGCTTGTCCGTCAGCTTGGAGGCGGCGACACCACCGTGCAGCTGGAGGTACTTGGCACAGCCACGGTTGCTG
>CLocus-70412_0
TTAGCTTACTGTTTGGTCTGGTGTAGTGTATCCAGTGTTTGGCTGTCCTGATTGATTTACTCTTCAGGCCCTGATAATAC
>CLocus-70412_40
GCGTGCAGTCGGCCTTCACAGCTGTGTAACCCAGGCTATGTTAGCTTACTGTTTGGTCTGGTGTAGTGTATCCAGTGTTT
>CLocus-70412_70
GCACACTGGTAGTTCGTGGGCTACCCTTCAGCGTGCAGTCGGCCTTCACAGCTGTGTAACCCAGGCTATGTTAGCTTACT
>CLocus-70415_0
TTTAGGCAGGTTTGCAGTACTGATGATCTTTGTATTTGTGTCCAGGATGAGGAAGTGGGACTGGTGAGCGAGCTAGGTCA
>CLocus-70415_40
TAGATGCTAATTTCTGTATTTGTTCAGCACATAGCTGTTATTTAGGCAGGTTTGCAGTACTGATGATCTTTGTATTTGTG
>CLocus-70415_70
CTAATAATATCTACATGCATGTAAATATTTTAGATGCTAATTTCTGTATTTGTTCAGCACATAGCTGTTATTTAGGCAGG
>CLocus-70421_0
CGGCCTCTCTCGACGTGACTGTTGGGCAACACGCTTCTTGCTGCCTCTTGGGGGAGGCCCCAGGTGTGGCGCAGGTGTGG
>CLocus-70421_40
AACGAGAGGAAACAAGGTAAGGAGCGGCGTGCTCTGGTGCCGGCCTCTCTCGACGTGACTGTTGGGCAACACGCTTCTTG
>CLocus-70421_70
GAACGAGGTAGTTGGCCCTGGTCAGCCATTAACGAGAGGAAACAAGGTAAGGAGCGGCGTGCTCTGGTGCCGGCCTCTCT
>CLocus-70657_0
GCGAGACTTGGGTGATATATAGAGCTCGAGGGATGGCAAGAACGTATAGAGCATAGAGTATGCTCCCCCTGGCAAGTTTG
>CLocus-70657_40
GAGCTTGAGCGAGACCTGGAGCCCTGACCATAAAGCTTGAGCGAGACTTGGGTGATATATAGAGCTCGAGGGATGGCAAG
>CLocus-70657_70
GCTTGAGCGAGACCTGAAGCCCAGACCATAGAGCTTGAGCGAGACCTGGAGCCCTGACCATAAAGCTTGAGCGAGACTTG
>CLocus-70796_0
CACTAGACGGCTGACACTGGCCGCTGGCACTAAGCAGCTTACACTTGATCGTCAGCACAAAGACTAGCTGCTCACACCCG
>CLocus-70796_40
CTTGAGCGACGGCACTAGACGCCTGACACTTGAGCGACGGCACTAGACGGCTGACACTGGCCGCTGGCACTAAGCAGCTT
>CLocus-70829_0
GGGCGGGGCCTAAAGGGACGTGACGTCACGGGTGTTATGGTCTCCTGGGGGATGTGAACGAGGCCTTGACCAGCCCGACG
>CLocus-70829_40
AACTAATTTGATTCGTCACCGTGATTGGTGTATCCGATGAGGGCGGGGCCTAAAGGGACGTGACGTCACGGGTGTTATGG
>CLocus-70829_70
AAACTCAAAAGAGAAAAAGAGAATGAGCTTAACTAATTTGATTCGTCACCGTGATTGGTGTATCCGATGAGGGCGGGGCC
>CLocus-70830_0
AGTCAATAACTGGCTGCCTTTCATCAATCATATTCCTTGTGGTGTGCCGGATAGGAACGGAGGTGTGTTTACCTTTGAGC
>CLocus-70830_40
TATTCAGCTGCTCCCCAGGTAATAATTACTCTGCTGATCAAGTCAATAACTGGCTGCCTTTCATCAATCATATTCCTTGT
>CLocus-70830_70
ATTAACTTTCAAAATATAATTATCGTCGAGTATTCAGCTGCTCCCCAGGTAATAATTACTCTGCTGATCAAGTCAATAAC
>CLocus-70859_0
TAAATGTAAATGTGATAAGAAAAACGAGTGAAAGTACTCATTGCCCTGAACTACTGTTGGTTGAGCGGTAGTTGCTCGAC
>CLocus-70859_70
CAAACTAAGAGACAAATGAGTGGAAAGGACTAGGTGAGAGAGCTGCCAAAGCCAATTAGATACACAATTTTAAATGTAAA
>CLocus-70878_0
CCCGCACTCTACCGTGACTGGCACACCAGAGTGACGCAGGCGGGCTACCTCACGCTAGCCTGCCCTGACGTCATGTTCTT
>CLocus-70878_40
CCTCGTGCACCGCGTGCCCTTCAGTCACGCTCTGAGTGGCCCCGCACTCTACCGTGACTGGCACACCAGAGTGACGCAGG
>CLocus-70878_70
CGTGTTAGGGCCAGTCCTGGCCAGCGTGGGCCTCGTGCACCGCGTGCCCTTCAGTCACGCTCTGAGTGGCCCCGCACTCT
>CLocus-70901_0
CCCCAATTTGTTAGCCGTGTGTGGAGACCCGTACATTCCCTTGTTCATCTGGGAGTTGAACATACCTGGTGGCTGTAGCT
>CLocus-70901_40
CTTCCCTCTCCTGCCTGTTGTGGCGCACAAGCAAAATGCGCCCCAATTTGTTAGCCGTGTGTGGAGACCCGTACATTCCC
>CLocus-70901_70
CAGCCCACGAGTAGGAGGGGGTGGTTGCTGCTTCCCTCTCCTGCCTGTTGTGGCGCACAAGCAAAATGCGCCCCAATTTG
>CLocus-70964_0
TCTCCAAGATTCCTTTGATTGTCGGTGTTGAGGAGTGACTTACGCACCTGATCGCTCGCTGACTGCTTCAGCATCACCTT
>CLocus-70964_40
CTGTCCATTCCATTATATGTTCCCAGAGCTCTAGTTGCTCTCTCCAAGATTCCTTTGATTGTCGGTGTTGAGGAGTGACT
>CLocus-70964_70
CCTCCCATAAACCGTTCCAAAAGGTTCCATCTGTCCATTCCATTATATGTTCCCAGAGCTCTAGTTGCTCTCTCCAAGAT
>CLocus-70988_0
CTACAGAAGGAGGTAATCTCTGCTATTGTGCCATGTAGTTCGTCTCCGCTCCTTACATTTAAGACGGGGTTTCTGACATA
>CLocus-70988_40
CTTATCTAATAGTTATTACGTATCATATCTGATTTTAAAACTACAGAAGGAGGTAATCTCTGCTATTGTGCCATGTAGTT
>CLocus-70988_70
TCTTCCCACTCCCATCTATCTCTATCTGTTCTTATCTAATAGTTATTACGTATCATATCTGATTTTAAAACTACAGAAGG
>CLocus-71001_0
GTAAGGACAAGGAGCTTGGACAGTACGCAGGGAAGGAATGGTGCCCCACCACTATGATCATCGGGGGATTAAACGCCGAC
>CLocus-71001_40
AGCGGTAAGCCATTTTGACCATATAACACCTGGAAGCGATGTAAGGACAAGGAGCTTGGACAGTACGCAGGGAAGGAATG
>CLocus-71001_70
TGAAGTAAGGTAAGACAATTATCAGAATAAAGCGGTAAGCCATTTTGACCATATAACACCTGGAAGCGATGTAAGGACAA
>CLocus-71002_0
AACAATTCAATAGGACTAGTTTAAGCGAATCGTTCTACAGCTGTAACCCAGGTGCTCACTTCCCCTTCCTAGGTCCTGGT
>CLocus-71002_40
ATTTTGACCGAAAAAATGTTAGATTACCATTGTGACATAAAACAATTCAATAGGACTAGTTTAAGCGAATCGTTCTACAG
>CLocus-71002_70
TTCACACCATATGTTTTTACTAATGACCAAATTTTGACCGAAAAAATGTTAGATTACCATTGTGACATAAAACAATTCAA
>CLocus-71087_0
TGGAGTGTGTTTATATACGGGTCGATTACCGGGGGCGTGCTGGGCCTTCACACACACCTCTGTAGCACCTGCTTACTTGA
>CLocus-71087_40
ACGAACAATGTCAGATAATATGTGATTTCCGTCCACCTCCTGGAGTGTGTTTATATACGGGTCGATTACCGGGGGCGTGC
>CLocus-71087_70
GTACGGTTGCCCAGGTAACAACATTCCTTTACGAACAATGTCAGATAATATGTGATTTCCGTCCACCTCCTGGAGTGTGT
>CLocus-71157_0
TGAAGGTCTAAAATCTCTAAAGAACACCTGAAGGATATCTGAAGGTCCCTAAAAAGCACCCTGAAGTTTGCTAAAGAGCA
>CLocus-71157_40
AAGGTCCCCAAAGAGGACATAAAGGTCCTTAAAGAGTACCTGAAGGTCTAAAATCTCTAAAGAACACCTGAAGGATATCT
>CLocus-71157_70
CAGTGTTCCTGAAAGTCTACAAACTTTCAGAAGGTCCCCAAAGAGGACATAAAGGTCCTTAAAGAGTACCTGAAGGTCTA
>CLocus-71195_0
TTTTTGAATATGGCCAGCGGCCTCCCTGGCCTTCACGAGGGCCGCCTTCATCGTCTTGTCCCGCAAGCACGTAACTGTCA
>CLocus-71195_40
GAAGAGACGGGTAACTAACCTGATGCGCCCGACGACATATTTTTTGAATATGGCCAGCGGCCTCCCTGGCCTTCACGAGG
>CLocus-71195_70
CTTCACACTGCCCTCCCTTCTCCCTGGCGTGAAGAGACGGGTAACTAACCTGATGCGCCCGACGACATATTTTTTGAATA
>CLocus-71326_0
CTGGAAAATAAAGGCACTAATGCTCTACAAGCCAATCTTTGCTGAGAAGAATATAATTGATAGAGAAGTATGCGTGGAGA
>CLocus-71326_40
AATGCAAAGCAGAGTGCTTGGTCTGTAGGCATGATGACTTCTGGAAAATAAAGGCACTAATGCTCTACAAGCCAATCTTT
>CLocus-71326_70
AATTACCGTGTTTTCTAAGTTGTGGAGAAGAATGCAAAGCAGAGTGCTTGGTCTGTAGGCATGATGACTTCTGGAAAATA
>CLocus-71495_0
GTAATATCTTGAGATCCTGAAGTTGATCCGTCAGCTGCTAGGACTGACGGATCAACTTCAACTTGCAGGAGATTTATCCT
>CLocus-71495_40
AAAACGAGAATACAGAAAAAAAGGATCATTATTGCCACCTGTAATATCTTGAGATCCTGAAGTTGATCCGTCAGCTGCTA
>CLocus-71495_70
AACCATAAAGAATGAGAGAACATGCACATAAAAACGAGAATACAGAAAAAAAGGATCATTATTGCCACCTGTAATATCTT
>CLocus-71561_0
ATGCTGCACTCAGTCTGCATCCACGCAGCTTGTCTCCACCACACCTTGTCTGAGTAGATGTAACTGTTGAGAGGTGAGAC
>CLocus-71561_40
ACTGTTCTCACTTATAATAAAACCCTTCCCAACACTGCTCATGCTGCACTCAGTCTGCATCCACGCAGCTTGTCTCCACC
>CLocus-71561_70
AATGTTTTTGTTCTGTTGCCTCTTATGTAGACTGTTCTCACTTATAATAAAACCCTTCCCAACACTGCTCATGCTGCACT
>CLocus-71584_0
AAATAAGCCTTATGATATCTACTTGGAATTGTAATATAGTCCGGCGTATGGCGAAACGTAATCATTCTTACCTGCATGTG
>CLocus-71584_40
GGATTTGCCTTCAGTTGAAAGTCTTAGAGCATGAGGTCTTAAATAAGCCTTATGATATCTACTTGGAATTGTAATATAGT
>CLocus-71584_70
CAGCCAAGTTATGCTCTCAACTATGAAAAAGGATTTGCCTTCAGTTGAAAGTCTTAGAGCATGAGGTCTTAAATAAGCCT
>CLocus-71585_0
ATGTTAAACAACGTTATGATTTATTTAATTGATCTGGTGACCACTGACTGGAAGATCAGGGCCCAGGAACTGAAGCTCCT
>CLocus-71585_40
ATAGTTTGCGTGGCCGTAAACATATTTTTGCCACGATGTTATGTTAAACAACGTTATGATTTATTTAATTGATCTGGTGA
>CLocus-71585_70
TGGACTATGTTAACTAAACAAATGAAGGCTATAGTTTGCGTGGCCGTAAACATATTTTTGCCACGATGTTATGTTAAACA
>CLocus-71768_0
cGGGTCCAATTTACAGCTGTGCTGCATACCTGGCTACACCTGTCCAGGTGGCGACGGCCGCGCTAGATATATGTGGGCCG
>CLocus-71768_40
cacttgttttaactccatccctttctttccttctccatctcGGGTCCAATTTACAGCTGTGCTGCATACCTGGCTACACC
>CLocus-71768_70
TTAtcttcctcctcttcctcctcctcctctcacttgttttaactccatccctttctttccttctccatctcGGGTCCAAT
>CLocus-71790_0
CCTTCAAATTTGCATAAGGCAAGAGGGAGCTCATTGGGGATATCCATTGGACCACCAAACCCACAGAGGTTTTCCCAGGG
>CLocus-71790_40
TAGAAGGAATGAGCATTGCCACATGGCACAAAAAGCACAACCTTCAAATTTGCATAAGGCAAGAGGGAGCTCATTGGGGA
>CLocus-71790_70
TCACCGACCCAACAGGCAGCATGGTGGAGATAGAAGGAATGAGCATTGCCACATGGCACAAAAAGCACAACCTTCAAATT
>CLocus-72036_0
TGGGCGCATTTCCTGTCTGAACACACGTGAGCACCTAGTGTGGCCTCACCTGGTGATGTGGTTGTCCTGGAGGTAGAGCT
>CLocus-72036_40
CAGATTTCCGGGTTCGAATTACGGGCGGGAGAGAAATGGTTGGGCGCATTTCCTGTCTGAACACACGTGAGCACCTAGTG
>CLocus-72037_0
AGCGCGTGCCCCGGCGCTCGCGTGGCCTTCCTTCAGCACAACCACCTCACCCGGCTGGCCAACCTGCGCCCTCTTAGGAA
>CLocus-72037_40
CACAGTTAGCTAAATACAATGATTGTTTCAGGAGAATGTGAGCGCGTGCCCCGGCGCTCGCGTGGCCTTCCTTCAGCACA
>CLocus-72037_70
GAGTTTACTTAGCATCTTTTTTTCTGAACACACAGTTAGCTAAATACAATGATTGTTTCAGGAGAATGTGAGCGCGTGCC
>CLocus-72163_0
GTCTGTGCTAACGACTTCCAGCTGATCATGAAGCTGGAGACGATGGAAGACGACGAGCGGTTCCTGGTGACCCTGGCCGA
>CLocus-72163_40
ACAGGTGGTGTGCTGGACGCCGTACTGGGTCCAGTGTGGCGTCTGTGCTAACGACTTCCAGCTGATCATGAAGCTGGAGA
>CLocus-72163_70
AGAGTGTTGAAGGTGACGACGACTCCGTCCACAGGTGGTGTGCTGGACGCCGTACTGGGTCCAGTGTGGCGTCTGTGCTA
>CLocus-72289_0
GGCGTCGTTGGCATTAAACAGAATCTGGAGCTTACATATTTAACCCGAAGTTGTCATCTAAGTCTCTTGGAGCGGCGCTT
>CLocus-72289_40
TTTTAGAAAAACAATTCTTGCGTCTGTCTATTCTTTGTCCGGCGTCGTTGGCATTAAACAGAATCTGGAGCTTACATATT
>CLocus-72289_70
TTACATTCATGGGAGTTTATAATTTTTTTTTTTTAGAAAAACAATTCTTGCGTCTGTCTATTCTTTGTCCGGCGTCGTTG
>CLocus-72293_0
CTCTATAACCGAACGTAACCTAATACCATAACACTATGACGTCATTACGTATATACCGGTAAAGGTTTTAGAACCTACTG
>CLocus-72293_40
CAGGGTCGAGGGCATTATGCTCCTCCTGTCGTCATCGCTGCTCTATAACCGAACGTAACCTAATACCATAACACTATGAC
>CLocus-72293_70
ACAGGTGGTGCTGAGGAAGTCCTCAGGGAGCAGGGTCGAGGGCATTATGCTCCTCCTGTCGTCATCGCTGCTCTATAACC
>CLocus-72525_0
GATATGACAACAAAAAAATGGTCGGGAATCAGGTCATTAGACAAGACAGAACGGTCGAGTTCATGACCTAAAAGCGCGAC
>CLocus-72525_40
ATCTGGTCTCCAACCTTGAACAGACATTTCCATTTAAACAGATATGACAACAAAAAAATGGTCGGGAATCAGGTCATTAG
>CLocus-72525_70
GGGAAAAATTGGGTGAGGCTAGCCCCAAGCATCTGGTCTCCAACCTTGAACAGACATTTCCATTTAAACAGATATGACAA
>CLocus-72615_0
CAAGGCCAGTGAACACCCCTCAAATTTGCACACAGTGAAAACGGGCTTGATGGGCCAAGCCATATTAACCTCGCCAGAGA
>CLocus-72615_40
GCAGCACGGTGGGGGCGAAAGAATAATCAACATTCAGTAACAAGGCCAGTGAACACCCCTCAAATTTGCACACAGTGAAA
>CLocus-72615_70
TCAGGGCTGTAGGTGTCACTGACCCAACAGGCAGCACGGTGGGGGCGAAAGAATAATCAACATTCAGTAACAAGGCCAGT
>CLocus-72712_0
GTAAAGATTAAGGGGAATTGTGTATTTTTGGAAGATAAGATTCGACTTTGACTGGACGGTAGAGAGACATTCTCTCACTT
>CLocus-72712_40
AGATAACGAAGATAAGGTTACGAAGTAGGAATTAACAGTGGTAAAGATTAAGGGGAATTGTGTATTTTTGGAAGATAAGA
>CLocus-72712_70
TTACCAACCTCTCTGGCAACGCAGTCTAAGAGATAACGAAGATAAGGTTACGAAGTAGGAATTAACAGTGGTAAAGATTA
>CLocus-72715_0
TAAGGCGCCGCCGCCATGATGGGAGGTGTTCCAGCGTGGACCTTGAAGCAGGAGCTGAGACTCCGAACACCTTGTGTGTT
>CLocus-72715_40
AACTTCTGGTTCCTCAGACACGGAAGGTTCCGGGCGCGTTTAAGGCGCCGCCGCCATGATGGGAGGTGTTCCAGCGTGGA
>CLocus-72715_70
CTGAGACGTGTCTTAGTGCACGGTCAACAGAACTTCTGGTTCCTCAGACACGGAAGGTTCCGGGCGCGTTTAAGGCGCCG
>CLocus-72726_0
GGCATACGCTAGTATTATTACAATATCGCAGTTTTGTTGATAGCAATGCATGTTGAATTTAGCGATAAGTGTGGTCTTCT
>CLocus-72726_40
TCCATGCCATATTCTCAACGTACTGTCTACTAATGGGCAAGGCATACGCTAGTATTATTACAATATCGCAGTTTTGTTGA
>CLocus-72726_70
TTGAATTTACACAGTTGATTCAAGAATAATTCCATGCCATATTCTCAACGTACTGTCTACTAATGGGCAAGGCATACGCT
>CLocus-72727_0
GTTGGCCTTACAGGAGTCTTGGAGGGCGTCACGGCAGCCGTCCCGTATCTTGTGGGTCAGCATATGTTGCTTCATGTTCC
>CLocus-72727_40
AAGGAGACACGGAGGGCGCCTCAGCACCAGAGGAACTGCCGTTGGCCTTACAGGAGTCTTGGAGGGCGTCACGGCAGCCG
>CLocus-72727_70
TAAGAGATGAGGGGAGAGGCGATGCCAGCGAAGGAGACACGGAGGGCGCCTCAGCACCAGAGGAACTGCCGTTGGCCTTA
>CLocus-72788_0
CTGTAATTATAAGGGCAGCTGAAGTAAACAAGGCAGGCGACTAGTAGTTGGGTTGTTAGGTGACGTGTAAGACTTCCGGT
>CLocus-72788_40
TTTAACAAGAGGTTTTCAGTGGGGATCCTCCTGTTCTTGCCTGTAATTATAAGGGCAGCTGAAGTAAACAAGGCAGGCGA
>CLocus-72788_70
TGGACACCGCCTTTCTTCCTCGCAGCCAGGTTTAACAAGAGGTTTTCAGTGGGGATCCTCCTGTTCTTGCCTGTAATTAT
>CLocus-72790_0
GCATACACAACAATAAGAAGCTGTGGGAAGCACTAATGTCAGCTGACAAGAAGTATTTATGAGCTGAAACAGCCAGTGGA
>CLocus-72790_40
ATGTCAGTGAATGAAAAAGTAATTACATGAGAGATACAACGCATACACAACAATAAGAAGCTGTGGGAAGCACTAATGTC
>CLocus-72790_70
TAACTTCTTCATAGCCACATCAGAATGAAAATGTCAGTGAATGAAAAAGTAATTACATGAGAGATACAACGCATACACAA
>CLocus-72791_0
ACTACATACATATGTAAACAAAGGATAATTTTTAAGAACTAGCTTTATTTTAAGCTTTAACTTTATTTTAAGAACTAGCA
>CLocus-72791_40
TAAGACCTGCAGACTTGAAAATGGCCATAGAATTCCCCAAACTACATACATATGTAAACAAAGGATAATTTTTAAGAACT
>CLocus-72807_0
GCCCACTCAACAAGCCAGAATTTAAACATGTATGTGAAGCTAACACTAAAATAAAGGAAGTCAACAACAGACAAATGCCC
>CLocus-72807_40
AGCCCCGAGTACATGCAGCCCGAAGCACAACACAAACCAAGCCCACTCAACAAGCCAGAATTTAAACATGTATGTGAAGC
>CLocus-72807_70
ACTCTGTGCTAGCGGGCACCCAGGGAAGAAAGCCCCGAGTACATGCAGCCCGAAGCACAACACAAACCAAGCCCACTCAA
>CLocus-72883_0
GTATGACTTACTGGTGTTTACCCATCTGGAGACGCCACAAAGGAAGAGGGGTTGGGGGCTAGGGTGGTCCACCTCGTGAG
>CLocus-72883_40
CTGCTACGAAGGTTATGGGAAAGGAAAGGAGGGTGGGAAGGTATGACTTACTGGTGTTTACCCATCTGGAGACGCCACAA
>CLocus-72883_70
AAGGAGTGTGGAAAAAGAGTATATATGTATCTGCTACGAAGGTTATGGGAAAGGAAAGGAGGGTGGGAAGGTATGACTTA
>CLocus-73166_0
GAGACCTCGGCCACGGTGGTGTCGTCGACAGCGTGGGAGGCGCCGTTGTGAAGGTGCAGAATGTCCCGTCCGTTGGTCAG
>CLocus-73166_40
TTCGGCCATTGTGTTCTCGTCCTTTATTAAAGAGATCCGCGAGACCTCGGCCACGGTGGTGTCGTCGACAGCGTGGGAGG
>CLocus-73166_70
GGCATGAAAGAGGACGATTCACAACTTTGTTTCGGCCATTGTGTTCTCGTCCTTTATTAAAGAGATCCGCGAGACCTCGG
>CLocus-73167_0
GTCCCGCAGCCCCGCTCATCGTGTCCTTCTCCTCCCGCCAGACTCAGAGGTGACGAGGACGTCCTTCTTCAGGAGCGCCA
>CLocus-73167_40
GACACCATTACATTTGTATTTGTGTCATTCTGTGATTATTGTCCCGCAGCCCCGCTCATCGTGTCCTTCTCCTCCCGCCA
>CLocus-73167_70
CTTTATCTGTCTCAATTTTGCTTCTTCGTTGACACCATTACATTTGTATTTGTGTCATTCTGTGATTATTGTCCCGCAGC
>CLocus-73239_0
AAAGTGAGTGGGTTCCAGCTCTCAAGCCACATCCCGAGCAGGCCCTGAAACCCATGCCTCCAACACAACTTATGCTGGTG
>CLocus-73239_40
CCAAAGCTTTCTCAAACAAAAACAAGGATGAGAACCAAGCAAAGTGAGTGGGTTCCAGCTCTCAAGCCACATCCCGAGCA
>CLocus-73239_70
CAGAGACCCACCAAACTTCCGTTGAAAGACCCAAAGCTTTCTCAAACAAAAACAAGGATGAGAACCAAGCAAAGTGAGTG
>CLocus-73256_0
TTCTTGAAGGGCCGCTAGGCCCCGGAGGGCATCTGTATTTAGGGGGTCGCTAGCCAAAACCTTCTGGTAGCACAGCGACG
>CLocus-73256_40
ACGATATCTCCTGGACCAGAGGTTCCCCAACTCTGGGCCGTTCTTGAAGGGCCGCTAGGCCCCGGAGGGCATCTGTATTT
>CLocus-73256_70
TACCAACGGAATGATTCCAGCGATGCAGCTACGATATCTCCTGGACCAGAGGTTCCCCAACTCTGGGCCGTTCTTGAAGG
>CLocus-73257_0
ATGAAGACAGCAGCGCTCTCCACCGTCCACGTGGAGAACCTTCTGACTCAAGGGCGACTTCACTACCAGGCAGGCGACAA
>CLocus-73257_40
TGTTGCAGAAGGTGCGGCTGTGGGCGGCGGGGAGGCCAGTATGAAGACAGCAGCGCTCTCCACCGTCCACGTGGAGAACC
>CLocus-73257_70
AAACTAGTGTGTAAACAGGAGGCTGGGTTGTGTTGCAGAAGGTGCGGCTGTGGGCGGCGGGGAGGCCAGTATGAAGACAG
>CLocus-73404_0
AACATGCTGTCGTTGGTGAAGATCCCTGCCATCGGCCTCGCTGCCTACGCCATCATTGCTTCTTCCGTCAGTATTGGCTT
>CLocus-73404_40
CTACAGTTCCGAGTTCAAGGGTGATGCGCCCTCGGAAGGCAACATGCTGTCGTTGGTGAAGATCCCTGCCATCGGCCTCG
>CLocus-73404_70
TGCTTCTCTGACCTACTGCATCCTGCCGTCCTACAGTTCCGAGTTCAAGGGTGATGCGCCCTCGGAAGGCAACATGCTGT
>CLocus-73405_0
GGTGGCGCCGTTGAGCACGAACATCAGACCCATCTGGAATGGCGAGAGCTCCAGAGGGCGGAGGTGAGGCTCCAGTGTCG
>CLocus-73405_40
TGTCACACAGCCATCCCCACAGGGGCGCGAAGAGGCCGTAGGTGGCGCCGTTGAGCACGAACATCAGACCCATCTGGAAT
>CLocus-73405_70
AGATGACCACGATCCTGGGGTTGATGCACTTGTCACACAGCCATCCCCACAGGGGCGCGAAGAGGCCGTAGGTGGCGCCG
>CLocus-73525_0
TTCCTCCACGCTGATTGCCCAGCTCCTCAGTTTGTAGACTGAAGCGCTCTGGGGTGCTTTGTCAACTCTGGTCTTGGTTT
>CLocus-73525_40
CTCCCCCTCCCCCACAAGGGGATGGGAGGGGGAAGCCACGTTCCTCCACGCTGATTGCCCAGCTCCTCAGTTTGTAGACT
>CLocus-73525_70
CTGACACCATGCCTCTTGTCCATGCAACTTCTCCCCCTCCCCCACAAGGGGATGGGAGGGGGAAGCCACGTTCCTCCACG
>CLocus-73544_0
caccatcaccaccaccaccaccatcaccaccatTACTACCACCCCCATCCACCAACTCCCCCCTCCACTTCCTCCTCCAG
>CLocus-73544_70
TAGACCTCACTTCCCCGTGGTCACTGATAGACAAGGTAATTaccaccatcaccaccatcatcaccatcaccaccatcacc
>CLocus-73598_0
GAAGTTGTCATTTTTCAGACGTCCTGTTTTTAGTTTTCCCAGACGTCTTCCTAGTATATGTATGTTGTGTTTGAAAGAAC
>CLocus-73598_40
GAGAGACAAAGTAATACTATGGAAAATAACTCGTATCTTTGAAGTTGTCATTTTTCAGACGTCCTGTTTTTAGTTTTCCC
>CLocus-73598_70
GTAAGACATAGTGTTCCACTAAGTTAAATGGAGAGACAAAGTAATACTATGGAAAATAACTCGTATCTTTGAAGTTGTCA
>CLocus-73705_0
TTCCTCTGTTATGTCGGAGGCATAATTCCAGCTGGCCATGGCGGACTCCGTGCACTCCTGTGACCCCCGCACGTCCAACT
>CLocus-73705_40
CGACCACTGATGATGCAGTACTCGCCTTTAGTTTCCTGTGTTCCTCTGTTATGTCGGAGGCATAATTCCAGCTGGCCATG
>CLocus-73705_70
AAACCATCAAACCTGGAAGACACTTTAGCACGACCACTGATGATGCAGTACTCGCCTTTAGTTTCCTGTGTTCCTCTGTT
>CLocus-73706_0
TTGGGAGTGACTGATGATGTGTGTGACACAGCCTTGGCCCGGAACGAGTCTGAGAAGCTAGAGGAGGATGCGAGGAACTT
>CLocus-73706_40
AGTAAATTAATTGAATAATACTTGCAATATTATGTAGAGCTTGGGAGTGACTGATGATGTGTGTGACACAGCCTTGGCCC
>CLocus-73706_70
ACAGTGGCGCACTGGTATGCCTGGCCAGTTAGTAAATTAATTGAATAATACTTGCAATATTATGTAGAGCTTGGGAGTGA
>CLocus-73738_0
AATATATCTATGTTCATATTAAGAATGTCTTCTTCGTCTGTCTCCTCCCGTGAATCAGGAGCGAAGGAGCTAATATCATC
>CLocus-73738_40
CACCAGCACCTCCGGAACCTGTTTGTGTCTTCTCTCTCTTAATATATCTATGTTCATATTAAGAATGTCTTCTTCGTCTG
>CLocus-73738_70
GCCTCCTCCATCCCAAGCGACGTTCTCCATCACCAGCACCTCCGGAACCTGTTTGTGTCTTCTCTCTCTTAATATATCTA
>CLocus-73771_0
CTCTCCCATAGCCTCCGCGACTACTCAGGTAGCCTCGGAGATAGCTCCCTCAGATGGCTGTGGTGGCAGACGGTTTGGCT
>CLocus-73771_40
CGGTCACTCCGCGTGTGCGTGTGTGCCCCTATCCCCTACCCTCTCCCATAGCCTCCGCGACTACTCAGGTAGCCTCGGAG
>CLocus-73771_70
GAGTTAGAATGTGTCTGGTGGGAGTGGCAGCGGTCACTCCGCGTGTGCGTGTGTGCCCCTATCCCCTACCCTCTCCCATA
>CLocus-73796_0
CTGTTCCGCAAGGCCCGCCTTTGATGTCCTCCTCCGAGCTCCACCTCCCGAAGAAACACGTCTCTCCACTCACGTCTCCT
>CLocus-73796_40
CCTGAGAGTCGCAGCAACGCCTCTCTGGCGCCCCGACACGCTGTTCCGCAAGGCCCGCCTTTGATGTCCTCCTCCGAGCT
>CLocus-73796_70
CTCTGGGAGCCGCTGCCTTTACCCGGGACCCCTGAGAGTCGCAGCAACGCCTCTCTGGCGCCCCGACACGCTGTTCCGCA
>CLocus-73953_0
TAAATGTCGAATGTAGCTGAGGATAGCAGACGCCACACGACGCAACTATCCACAAGCCACCTGCCTGAACAGCTAAGCTT
>CLocus-73953_40
AACTTAACGACGGCGACCTCGTCGACGGCACAACGAAGAATAAATGTCGAATGTAGCTGAGGATAGCAGACGCCACACGA
>CLocus-73953_70
ACTACATGACCTACCTCGACGGACAGCCGAAACTTAACGACGGCGACCTCGTCGACGGCACAACGAAGAATAAATGTCGA
>CLocus-74158_0
GGCACACACATCTTGATGGTGTTTGGCATCATTCAGTTTCAGTCACCTCTGCTGTGGAATAATGAACATATTAGGCAGTT
>CLocus-74158_40
GCCTGATTAGCTGTATGTCTAGTTATCACTTGTAAATCCTGGCACACACATCTTGATGGTGTTTGGCATCATTCAGTTTC
>CLocus-74158_70
GGGTTGTATTTAAATATGTATCTTAGCAAGGCCTGATTAGCTGTATGTCTAGTTATCACTTGTAAATCCTGGCACACACA
>CLocus-74212_0
CGCAGTTTCAGTGTTAAGAAAAAATTAGTCACGTTCCAGCAAGAAGTGCTAGACCAACTAGGTTGTAGTGGATATGAGAG
>CLocus-74212_40
AAATCGTGCGCGGCACCCTCAATTGTATATATTTGATGTGCGCAGTTTCAGTGTTAAGAAAAAATTAGTCACGTTCCAGC
>CLocus-74345_0
GAAAGTGAAAGAGTCATGGGAGGAAAAAACCCGTCTTGAGGGGTTATGTGGTGTAATTATCAGCACACTTGAGAAGAAGT
>CLocus-74345_40
CAATCTATACTTTACGGCCTCAACTCAGCCATTATCGCTTGAAAGTGAAAGAGTCATGGGAGGAAAAAACCCGTCTTGAG
>CLocus-74345_70
CGTAAATGCTTGATGAATCCTGGCCAAGGCCAATCTATACTTTACGGCCTCAACTCAGCCATTATCGCTTGAAAGTGAAA
>CLocus-74352_0
CAACCCACTGTCACATGTGCTCACATTCAACATATACTCGCAGCCCAATGTAAGTAGAGCATAGAGCGATGGTCTCGCTT
>CLocus-74352_40
CCAAAACTACATGTAGACATCCCCGTACCATATGTACTTCCAACCCACTGTCACATGTGCTCACATTCAACATATACTCG
>CLocus-74352_70
GTTGACTCAACCTACAACCTCAGGAACTATCCAAAACTACATGTAGACATCCCCGTACCATATGTACTTCCAACCCACTG
>CLocus-74369_0
AGGATAATTTTTTCTATATAATCTTGTAGCCCAAATCGAGTCCAGACTTCCAAGTGATTGGTAAATCATGCTGAATGTAG
>CLocus-74369_40
GTGAAAGTGTATCCAAGAATTCCCATGCAACCGGTTGCAAAGGATAATTTTTTCTATATAATCTTGTAGCCCAAATCGAG
>CLocus-74369_70
AAATTTACTAAAATACAGATATTAATGTTTGTGAAAGTGTATCCAAGAATTCCCATGCAACCGGTTGCAAAGGATAATTT
>CLocus-74448_0
TAACCACTTGGGCTGAAAAGTCGAGTGACGGCCTCACTTCAGCTAGGTTGGCATTCAATCCTAAACTGAACGAACGCCAA
>CLocus-74448_40
CGTTAAATTTAACAAATGGTAATTTCCCGTGTCATCCACCTAACCACTTGGGCTGAAAAGTCGAGTGACGGCCTCACTTC
>CLocus-74448_70
CCTCTGTTTAATCATCCAACACACAGCTACCGTTAAATTTAACAAATGGTAATTTCCCGTGTCATCCACCTAACCACTTG
>CLocus-74534_0
CGTCGTAGCACACGAGGCCCGGGAAGGACCCGGACACGAAGCCTCGATGGAGAAAGGAGGTGTTAGGCTCGCGAGGAACG
>CLocus-74534_40
ACAGGCTGGAGCTCTTCCTCGTTCGTTTGTGGCTTCCGGCCGTCGTAGCACACGAGGCCCGGGAAGGACCCGGACACGAA
>CLocus-74534_70
TGAGAATGTTCCTTATCCAGCTGCTCCTGAACAGGCTGGAGCTCTTCCTCGTTCGTTTGTGGCTTCCGGCCGTCGTAGCA
>CLocus-74666_0
AACCGCCGGGTCGAGTGAGAGGGTAAATGTCATACAAACCACTAAGAGGTCATCAAGGCGTGCAGGCTCCCGGGAGAAAA
>CLocus-74666_40
AATACAATGATAAGAAGCTGGAACCGGATGTCGTCAGAGGAACCGCCGGGTCGAGTGAGAGGGTAAATGTCATACAAACC
>CLocus-74666_70
AAATCCGAAGCCTTGAATTTAACAAGACAAAATACAATGATAAGAAGCTGGAACCGGATGTCGTCAGAGGAACCGCCGGG
>CLocus-74698_0
AAAAATTGGTAATTGATGTGCCCCATTCAGAATCCCAGCCAGTCCTATAACTGGATGGAAAGGAACATGCTATTAGCTCT
>CLocus-74698_40
AAATTTAACCTGGTAAATATACTGAGTGCCAAATTAAGCCAAAAATTGGTAATTGATGTGCCCCATTCAGAATCCCAGCC
>CLocus-74698_70
AGCCAGAACATAGACTCCAATAGAACTACCAAATTTAACCTGGTAAATATACTGAGTGCCAAATTAAGCCAAAAATTGGT
>CLocus-74753_0
ACTTGGGCTGCGGAGGAGGATAGTCATCAACATCGCTGTAACCATCATCGGACTCATTTTGCCTTTCAGCTTTATCTAAA
>CLocus-74753_40
GAGTTGATATCAGATGCCTTTGGCATGGGTCTTCTTTCATACTTGGGCTGCGGAGGAGGATAGTCATCAACATCGCTGTA
>CLocus-74753_70
GGTGTGGCTGCAAGAAGAGCATCAAAGGCAGAGTTGATATCAGATGCCTTTGGCATGGGTCTTCTTTCATACTTGGGCTG
>CLocus-74760_0
ACTCATGTCCTCATCAACAACATCTCAAGCTCGTCAGGTCATTATGACAAGTCATTAGACCAACGTATACAGTCACAGTG
>CLocus-74760_40
GTATCGTTAAGTCATTCAAGTCACCACCCGCTTCACACGCACTCATGTCCTCATCAACAACATCTCAAGCTCGTCAGGTC
>CLocus-74760_70
AGCACGTGGTGTGATCTACTCGTTAACGATGTATCGTTAAGTCATTCAAGTCACCACCCGCTTCACACGCACTCATGTCC
>CLocus-74771_0
TGTAGAATCCACAGTGAGATTTGGTCTACCTAGCTTCCTTCCATATCTCGTCTTTTGTGTGTGTGTATTTGCTATATGTG
>CLocus-74771_40
GTTATATATAATAGAGGTGTCCCGACTTCCAACAGTATACTGTAGAATCCACAGTGAGATTTGGTCTACCTAGCTTCCTT
>CLocus-74771_70
CTTCGATAGGTATTTTGTCTGTATTAAGCAGTTATATATAATAGAGGTGTCCCGACTTCCAACAGTATACTGTAGAATCC
>CLocus-75220_0
CTCCCTGTCACCCCTCCAGCATATTAATTGCAGTAAGGAATCCTGCCTTGTGTATGGTGTAAACTGCATATCCAGTGAAT
>CLocus-75220_40
CTCATCTTTTTCTCCCAAAAATTTCTTTCATGTCAGCAGTCTCCCTGTCACCCCTCCAGCATATTAATTGCAGTAAGGAA
>CLocus-75220_70
TCCTCCAGTAACATTGCCTTTGTTACCGCCCTCATCTTTTTCTCCCAAAAATTTCTTTCATGTCAGCAGTCTCCCTGTCA
>CLocus-75341_0
TTTACATGTCACTGGAGATCTCGTTAGGGGTTCATATGGTGTTGTGACTTGGACTGGACGGTAGAGCGACGACTTCACTT
>CLocus-75341_40
TAAGGTTAGGGTTTACCTGTCACTGGAGATCTCGTTAGGGTTTACATGTCACTGGAGATCTCGTTAGGGGTTCATATGGT
>CLocus-75341_70
AGCGTGTGAGAGGTTTACCTTTAGGTCCTATAAGGTTAGGGTTTACCTGTCACTGGAGATCTCGTTAGGGTTTACATGTC
>CLocus-75430_0
GGTAGGTTAGGTTCGGGTGTTTTAATACACCATTTTCCGTTTGGTGTGGCAACCCGAGAGAACGGGTTGGGTAGACCGGC
>CLocus-75430_40
ATCAATATTCACCTTTTCTATGAGTGGGTCGACCCTGAAGGGTAGGTTAGGTTCGGGTGTTTTAATACACCATTTTCCGT
>CLocus-75430_70
AATATGATGTGCTATGAGTCATAGCGACTCATCAATATTCACCTTTTCTATGAGTGGGTCGACCCTGAAGGGTAGGTTAG
>CLocus-75481_0
AATCATCATTGCTTCCCTTGACTTCAACTTTTACCAAAACTTCCTCAGAACGACAAAGACGTCGTGTTGAGCCTGCACCA
>CLocus-75481_40
AAAATTATCTTCAGTAAATACAGAAGATAAAAGCAAAATTAATCATCATTGCTTCCCTTGACTTCAACTTTTACCAAAAC
>CLocus-75481_70
TACAGAAAGTTAAAGTCCGAAAATGTTATTAAAATTATCTTCAGTAAATACAGAAGATAAAAGCAAAATTAATCATCATT
>CLocus-75583_0
TTTGAGGAGGATGACAGGTGTGTGATGGGAGCTCTCCCGCGCACACGTGGGGACAAAACTGAACAGGTAGCAGGCTCCTG
>CLocus-75583_40
CATATATACACTTCACTTTCTCGTGTTGCTGTTGCGGATATTTGAGGAGGATGACAGGTGTGTGATGGGAGCTCTCCCGC
>CLocus-75725_0
AGCATTATACCATTTCTCTGTTATTTGACCTCCCAGCCCCTCCTGTTTTCTAGAGCACTGAGTCTACCTATGCTTGAGGC
>CLocus-75725_40
ATCCTTCATCTAATGGTTCCACCTGTTGTGACTGTTGGTCAGCATTATACCATTTCTCTGTTATTTGACCTCCCAGCCCC
>CLocus-75725_70
CTCTGATTCTTGCAACTTGCACCAAGTTCAATCCTTCATCTAATGGTTCCACCTGTTGTGACTGTTGGTCAGCATTATAC
>CLocus-75756_0
AGTTCTGATACAAGAATAGGGAGTCATTGAAGTGAGCAACCAGCGGCCGGAAAGGAGGAGTCCAAGAGCTGAACCTCGAA
>CLocus-75756_40
CTGGTCTGAACTGAATGAGCAGGTTGTAGAAGCGAACTCCAGTTCTGATACAAGAATAGGGAGTCATTGAAGTGAGCAAC
>CLocus-75756_70
GTTTTCTTTTAGCATAATAGTAGTAGGAAACTGGTCTGAACTGAATGAGCAGGTTGTAGAAGCGAACTCCAGTTCTGATA
>CLocus-75758_0
ATGTTCCCTGTAATGATGACGATTTCCATACGAGGATACTGGCACCTCGTTCTCTGTGTGCATGAATACACTGGAATACA
>CLocus-75758_40
TTGCAAAAATACTAAACTGATTCGTGTATCTCGTAGAGTAATGTTCCCTGTAATGATGACGATTTCCATACGAGGATACT
>CLocus-75758_70
GCCAATTCGCAAATAAAAGTATAAACCGGTTTGCAAAAATACTAAACTGATTCGTGTATCTCGTAGAGTAATGTTCCCTG
>CLocus-75829_0
CGCCCGTAATATGCAGGCAGGACCTGTGCTCTCTCTCTCTCTCATGATGTCTTAAGAACCTGTACATGGCCTCAGCAGGG
>CLocus-75829_40
ATGAAGATTAAGCCAGCCAGCGGTGGCCCGGGGCAGGAGTCGCCCGTAATATGCAGGCAGGACCTGTGCTCTCTCTCTCT
>CLocus-75829_70
GAGTACACACGCAGGCAGATTGAGTGCCTGATGAAGATTAAGCCAGCCAGCGGTGGCCCGGGGCAGGAGTCGCCCGTAAT
>CLocus-75961_0
GTTACTCCAGCCCCGCAGGAAGTCCACTGCTCGTCCCCTAACGCGCTGGCCGTGCCCTTAACAACGGAGTCGTGGCCAGC
>CLocus-75961_40
AGGCTCTGCACCACTACCTGTTCATGGTGATGACAATACTGTTACTCCAGCCCCGCAGGAAGTCCACTGCTCGTCCCCTA
>CLocus-75961_70
CAGGTGTCTGATGGATGGTCGGCAGAGTGCAGGCTCTGCACCACTACCTGTTCATGGTGATGACAATACTGTTACTCCAG
>CLocus-76013_0
AGACGAGTGAGGGTGAGGGTGGTGTCAGACACCTCCTCTAGAGTGCCACTAGCAGGTGTTATCAGTGCCACCAGCCGGGT
>CLocus-76013_40
GTCAAAAGTTTGTAAATAAATATTTTGTGTTTGTGTGTAAAGACGAGTGAGGGTGAGGGTGGTGTCAGACACCTCCTCTA
>CLocus-76013_70
ACACACGTGGAGACGAACTTAGGTTTCCCGGTCAAAAGTTTGTAAATAAATATTTTGTGTTTGTGTGTAAAGACGAGTGA
>CLocus-76270_0
GTCACCTGCCTGGCGCCCAAACTCATGGAGGACAGGCGGCCCGTCTCGGGTCTCCGGCCAGTGATGGTGGTGTACAACGC
>CLocus-76270_40
GCTACCCACCTACATCATCTCCGTCGGCTACGTCCTGGGCGTCACCTGCCTGGCGCCCAAACTCATGGAGGACAGGCGGC
>CLocus-76270_70
ACAGGATGGTTGGCTCCTGATGAAGTCTCCGCTACCCACCTACATCATCTCCGTCGGCTACGTCCTGGGCGTCACCTGCC
>CLocus-76431_0
ATTTGAAAACAAAGTTAATTATTTCTAATAGGAATTACGTAGCGTCTTAAGAAATCATGTTTCTTGCAAGATGCTGGAGA
>CLocus-76431_40
AACAATCTCACTCTCGTCACTCTGGAGAAAGAAGCAGAACATTTGAAAACAAAGTTAATTATTTCTAATAGGAATTACGT
>CLocus-76431_70
AGAGAACTCAGTTGCTACAACAAACAGCTGAACAATCTCACTCTCGTCACTCTGGAGAAAGAAGCAGAACATTTGAAAAC
>CLocus-76448_0
ACTGAAGGAGAAGACACGAGCACTGAGACAGGGGTGAAGCGCCCTTCAGCAAGTGTAACTTGAGTGAAGAGCAGGACCTG
>CLocus-76448_40
ATTTGCATGTAAATATAACTCTTGTAGACTCCTCAGTAGGACTGAAGGAGAAGACACGAGCACTGAGACAGGGGTGAAGC
>CLocus-76448_70
TGAATGTAAAGTAATAAAAAACTAGGTTACATTTGCATGTAAATATAACTCTTGTAGACTCCTCAGTAGGACTGAAGGAG
>CLocus-76561_0
AGAAACACTAGACTTGGTAAGAGAGTGTCTCATAAACAGGAGACAGTAGTTGTTGTGGGTGAGGAAACACCCGGAGGGTT
>CLocus-76561_40
AGCCCATGAATGCACAGAGGCGAGCATAGAGGCCAAGGACAGAAACACTAGACTTGGTAAGAGAGTGTCTCATAAACAGG
>CLocus-76561_70
GGCGAGGACAAACCAGATGATTGTATACATAGCCCATGAATGCACAGAGGCGAGCATAGAGGCCAAGGACAGAAACACTA
>CLocus-76736_0
GAGGATCGGAAGCCGTTGATGTAGTCGTCTGTAACTCTGGCGTCCGAATTATTATATGGTCCCCATGAGCTGATAGTTGA
>CLocus-76736_40
CTAAATCAGTACATAGTTTCAAGAATTAGTACGATAAAAAGAGGATCGGAAGCCGTTGATGTAGTCGTCTGTAACTCTGG
>CLocus-76736_70
GAAGTGAGCTAAAAGGTAATATAGGTGTGGCTAAATCAGTACATAGTTTCAAGAATTAGTACGATAAAAAGAGGATCGGA
>CLocus-76792_0
CCGCATAGTGCCGTAAAGACACCCCCAGGTAGTCCAAGAAGTCCAAAACGAACTAGTCCTAGGAGGGACAGTGTGTTGGA
>CLocus-76792_40
ACCATTTTTGAAGTATAAGCCAGAAGAAGAGAGAACCTTTCCGCATAGTGCCGTAAAGACACCCCCAGGTAGTCCAAGAA
>CLocus-76837_0
GAGTGAGGGCGGCTTATGACAGTCGCAGCCCCCAGCCCGCTCGGCCTGGTCCACCAGGTTGCCGATGAAGCTCCGCAGCG
>CLocus-76837_40
TAGTGAGAGAAGAGGTTGAGAGACTCACCCCGACCAGGAGGAGTGAGGGCGGCTTATGACAGTCGCAGCCCCCAGCCCGC
>CLocus-76837_70
GAGTAGTGAGAGAAGATTAGAGTTGATGAGTAGTGAGAGAAGAGGTTGAGAGACTCACCCCGACCAGGAGGAGTGAGGGC
>CLocus-76843_0
GAGGAGTCTGAGCAGGCTGAAGGAGGAAGAGCATCTTGGGGTTATCTTGAGAGGTTATCTAGAGGTTATCTTGCATACTG
>CLocus-76843_40
ACTTGTGTTACGAGAAGTTGAATCTTAAACAACGATAGTGGAGGAGTCTGAGCAGGCTGAAGGAGGAAGAGCATCTTGGG
>CLocus-77018_0
CACAGCCCACAGTCAGTCCTCCAGCTGACGTCCTGTAATTGACAGTCTGTCCAGCGAGTGGCGAAGGGGAGACCTTAGGT
>CLocus-77018_40
GACGAAGGATAGCCAACCGCTGGTCCCCCAGCGGGTGTAGCACAGCCCACAGTCAGTCCTCCAGCTGACGTCCTGTAATT
>CLocus-77018_70
GGATAGCCACCAATACTTAGCCTTCCGGGCGACGAAGGATAGCCAACCGCTGGTCCCCCAGCGGGTGTAGCACAGCCCAC
>CLocus-77038_0
AAATCCGGGACCTGAAGATATGGCAACTCATGGTGCAGTCTGACATCTGGCGAAGGACTGACGGTTGTTGACGGGGGTAG
>CLocus-77038_40
GGCAAGATGTAGTCCAAAGAATTGCCAACACCTAACTAGAAAATCCGGGACCTGAAGATATGGCAACTCATGGTGCAGTC
>CLocus-77038_70
ACTGAAACAATACACAAGCAAACAGGGTCCGGCAAGATGTAGTCCAAAGAATTGCCAACACCTAACTAGAAAATCCGGGA
>CLocus-77121_0
GGAATGGATTACTCTGGTGTGTAATTTGTGTGTGATGGAGACAGATGAGCCATCACCTCACTACGTGTTTACTACGTGTG
>CLocus-77121_40
ACAGTGGCTTTGTAGAGACGTGGACAGTTAATCTCAGCGGGGAATGGATTACTCTGGTGTGTAATTTGTGTGTGATGGAG
>CLocus-77121_70
AGGTACCATAGAGATAAGATAACAAATTACACAGTGGCTTTGTAGAGACGTGGACAGTTAATCTCAGCGGGGAATGGATT
>CLocus-77132_0
AAAGGTCCAAAAGGTCCAAGGCACTTCAATCTCATCCGGGAACGCAAGTGGATGTTCTTCAAGAGGCAACTGGCCAAATT
>CLocus-77132_40
GTGTCATAGGCACACACTCAGAACATTGTATAAACACACAAAAGGTCCAAAAGGTCCAAGGCACTTCAATCTCATCCGGG
>CLocus-77132_70
GCGCAAAATAGACCTAGTGGAAGAGTAGAGGTGTCATAGGCACACACTCAGAACATTGTATAAACACACAAAAGGTCCAA
>CLocus-77200_0
CGGGAAAAGCTCAAAATAGCATCACCAATCAGTCTGCTACATCGAACTTCACCTTGTTTGAGTTAGCCCGTGAACACATG
>CLocus-77200_40
CCAAGAAACACGAGAGGTCTGTGCTAATCACAGCAGGAGACGGGAAAAGCTCAAAATAGCATCACCAATCAGTCTGCTAC
>CLocus-77200_70
CAGAGACCCCCGCCCACTACAATGACATTGCCAAGAAACACGAGAGGTCTGTGCTAATCACAGCAGGAGACGGGAAAAGC
>CLocus-77232_0
CTGGTGGTGGTGGAGCGGCCGTGGCGCTTGATGGGTGCCAGGGTGCCAGCATCCAGCTCTGTCAGCTGCCCTGACCCTGA
>CLocus-77232_40
ATCGCAGGCGAGGAGGGGCTGAGGTCCCCTCTGGTGTCCTCTGGTGGTGGTGGAGCGGCCGTGGCGCTTGATGGGTGCCA
>CLocus-77236_0
AGACTGACCGAGTGGGCTGCGGCTTCACCATGTTCCAGGAAGGCGGCTGGTGGAAGAAACTCTACACTTGTAACTATGGT
>CLocus-77236_40
GCGAAGGGGGTTGGGCACTACACGCAGATGTTATGGTGGAAGACTGACCGAGTGGGCTGCGGCTTCACCATGTTCCAGGA
>CLocus-77236_70
GTGTAACTGTAGGTTTACGGGTACAGGTTCGCGAAGGGGGTTGGGCACTACACGCAGATGTTATGGTGGAAGACTGACCG
>CLocus-77375_0
TTCTCTTACCTGAGTAGATGAAACCAGACGTTGTAAAGTCGCCAATTTCGTTTCAATTTGTTGTTCCCGATGCTGAGCTT
>CLocus-77375_40
GGACAGTACTTCACAAATTACCTGTATACAGCACCTCAACTTCTCTTACCTGAGTAGATGAAACCAGACGTTGTAAAGTC
>CLocus-77375_70
TGTAACTCCACTTTCACTTAATCCAATGTTGGACAGTACTTCACAAATTACCTGTATACAGCACCTCAACTTCTCTTACC
>CLocus-77376_0
TGTGTTTGCAGTCCGTCAACAGCAGTGGGTGGAGCAGTGTCTAGTGTGTCTGCTCAGGAACTATACCAGCTACGTACATA
>CLocus-77376_40
TCGTGCTCAATGATTTCAATTCACTCGGTGAAGGAATAATTGTGTTTGCAGTCCGTCAACAGCAGTGGGTGGAGCAGTGT
>CLocus-77376_70
ATTTACAAATTAGGTTCGTTAAAATAGCACTCGTGCTCAATGATTTCAATTCACTCGGTGAAGGAATAATTGTGTTTGCA
>CLocus-77532_0
ACGTCGTCGCTGAGGCTTGGATCACTGGCGGCGCGACCCATGCTCCCTCCTGACCCTCCGTGCCGAGGGAGTGACCTTCT
>CLocus-77532_40
GCGGGAACGACCGCGACCTTTGACCTCGCCTGCGCTGGAGACGTCGTCGCTGAGGCTTGGATCACTGGCGGCGCGACCCA
>CLocus-77532_70
GTTGTCGATCATCTTGTTCCTGACAAAGTTGCGGGAACGACCGCGACCTTTGACCTCGCCTGCGCTGGAGACGTCGTCGC
>CLocus-77683_0
GGGAGGATTTGTTTCCTGGCAAGGAAAGTCTGAGGGAAGGTTTAGGTTCACAGGAAAGTCACGTTACCACCCACCTACGC
>CLocus-77683_40
CTACTCGCGAGAAAAGGAGGAATTTCCAGCCAGAAGCTATGGGAGGATTTGTTTCCTGGCAAGGAAAGTCTGAGGGAAGG
>CLocus-77683_70
TTTGAGAGAAAAAGGGACAGATGATAAAGGCTACTCGCGAGAAAAGGAGGAATTTCCAGCCAGAAGCTATGGGAGGATTT
>CLocus-77938_0
GCACCTTTCAAACTTGCAAAACATGAGTGCAAACTTCGACACAACTCAATGTGTCGATCCATAATGGGCCATGCCACAGA
>CLocus-77938_40
GCATGGCAGAATGACCGTCAACTTGTAACAAGACCAATGAGCACCTTTCAAACTTGCAAAACATGAGTGCAAACTTCGAC
>CLocus-77938_70
AAGGGTTCATGTGTCACCGACCCAACGGAGGCATGGCAGAATGACCGTCAACTTGTAACAAGACCAATGAGCACCTTTCA
>CLocus-77975_0
TTTAGATACATTATGTTTTCTCGAAAATAAATTGATGTTAGTTTTACGTTACGGTCCGTTAAAATTGACGAATGCGTCTT
>CLocus-77975_40
AGCCAGAACCTCTATCTTCTACGCTTGACTACACATAATATTTAGATACATTATGTTTTCTCGAAAATAAATTGATGTTA
>CLocus-77975_70
CGTACTATAAATTCAAACAGTTATCAAGAGAGCCAGAACCTCTATCTTCTACGCTTGACTACACATAATATTTAGATACA
>CLocus-77987_0
GTAATATTGGCTTTCCATTATATTGCTTCCGCTGGTTGTCCCTTCTCCGCGAGGGAGGAGGCGGCACTCACCTAACTCTG
>CLocus-77987_40
GAATTTCTGGAAAGTTTGAAGATCATTAATAATGGAAAAAGTAATATTGGCTTTCCATTATATTGCTTCCGCTGGTTGTC
>CLocus-77987_70
TGTCACAATTTGTACCTAATTGCGGCTGGGGAATTTCTGGAAAGTTTGAAGATCATTAATAATGGAAAAAGTAATATTGG
>CLocus-78110_0
AATTCAGAGGACTTTACTTGTGTAAAGGGAACGAATGGTTTAATAATGGGTTTGTATGTGTGTGGCCTCACCTAATTGTA
>CLocus-78110_40
TTGTCGTGGATTACCTTGCCTCCTGGGGGATTCAATCAGTAATTCAGAGGACTTTACTTGTGTAAAGGGAACGAATGGTT
>CLocus-78110_70
ACCTCCTTAAAGAGAGTTATGATAGAGAGCTTGTCGTGGATTACCTTGCCTCCTGGGGGATTCAATCAGTAATTCAGAGG
>CLocus-78128_0
ATCACAATAGTAAGCCTTGCTAGTGTGTGAGAAAGAGGGACCCAAGTCTTGTGTGTGTGAGGGGAAATCTAAATCTTACA
>CLocus-78128_40
AAAGGGGATGTGAGAGTCATATAACCCACCACCTCCTTTTATCACAATAGTAAGCCTTGCTAGTGTGTGAGAAAGAGGGA
>CLocus-78128_70
TGGCAGACTCGAGGTTGAACTCCTGTGGGGAAAGGGGATGTGAGAGTCATATAACCCACCACCTCCTTTTATCACAATAG
>CLocus-78162_0
TGTTTCTTGGTGTAAGTTTTCCTCCGATATTCATTATTTCGTTTCTTCTGATGATCCTGTTGCCCTCTCAGACTTGTATC
>CLocus-78162_40
GTTAACACGCACAAAATAGCTTTTACCTTTCCCGTTTAAATGTTTCTTGGTGTAAGTTTTCCTCCGATATTCATTATTTC
>CLocus-78162_70
AGCTACACAAATGCAGATGTACCTAAATGTGTTAACACGCACAAAATAGCTTTTACCTTTCCCGTTTAAATGTTTCTTGG
>CLocus-78283_0
TGCGCCGCATACCAAATATTGCGGACCCAACTAACATCTTTCACATTTGGTGTTGGGAGATAAATGTTGATTGTAAGTCA
>CLocus-78283_40
AACTTATTAACCTTAACAATATAAAACGCCAATTTTTGGGTGCGCCGCATACCAAATATTGCGGACCCAACTAACATCTT
>CLocus-78283_70
AGTCAACGCTGCCAACCCGATACCAGGTTTAACTTATTAACCTTAACAATATAAAACGCCAATTTTTGGGTGCGCCGCAT
>CLocus-78562_0
GGCATGCTTCACTGTGTTATTAGATCAGTAACTAAAGTATATTGGTGCAGCCATTGGGAAGGACAGTTGCGTATGAGTAG
>CLocus-78562_40
AAACATGTTCGTCACAGGGGTTATTTATGTGTGTGTGCTAGGCATGCTTCACTGTGTTATTAGATCAGTAACTAAAGTAT
>CLocus-78562_70
CCTACGAAATAGAGAGGTAACAACCAAGGTAAACATGTTCGTCACAGGGGTTATTTATGTGTGTGTGCTAGGCATGCTTC
>CLocus-78567_0
GTTCACAAATGAGAGGTGACAGATTACTATCCTCTGTTTAACTTCTGAGAATTGATAGCCAACTAGTATTCATTGTCTTG
>CLocus-78567_40
AAAGATGGAAGGGTAGAATTAGTAGAAGGGAAGAATTTCCGTTCACAAATGAGAGGTGACAGATTACTATCCTCTGTTTA
>CLocus-78567_70
AAATAGTAGGAGAGAAAGAGGAGAGTGATAAAAGATGGAAGGGTAGAATTAGTAGAAGGGAAGAATTTCCGTTCACAAAT
>CLocus-78568_0
AGAGAGAGAAGATAAAGCCAGTTACGATCTTTAGTCATCGTCATAATTAAAGGGGTTAAAGGCTCCGCAAGTTCTCAAAT
>CLocus-78568_40
CGTGAAATTGGCCCGCGAGTGTGGCAAAGATCAGGAGTTGAGAGAGAGAAGATAAAGCCAGTTACGATCTTTAGTCATCG
>CLocus-78568_70
CAATTGGCCTAGTTCCACGTACGTCTGTTGCGTGAAATTGGCCCGCGAGTGTGGCAAAGATCAGGAGTTGAGAGAGAGAA
>CLocus-78670_0
TAGATATCCGACAGAGGAAAAATAAGCCAGGAGTAGGTACAGAAGTTAGAAAGGCGGGACCCGGGAGCTAACTACTCAAT
>CLocus-78670_40
ATCCTGGGTGTGGGCGTTTGTAGGTTAGAAATATATGTAGTAGATATCCGACAGAGGAAAAATAAGCCAGGAGTAGGTAC
>CLocus-78670_70
CCTGGGAGATAGACAGCTGTCGCAGGCTGCATCCTGGGTGTGGGCGTTTGTAGGTTAGAAATATATGTAGTAGATATCCG
>CLocus-78759_0
GATCCCACACACACTAAACTCGTCACTCCCGGGGGCCACACTGGCCCACCACACACACTGGCCCGGTCGTCCGTGGGCCA
>CLocus-78759_40
AGTAGCTGATGGGAGACTTCAACACTGAGAGGTAGGTAGTGATCCCACACACACTAAACTCGTCACTCCCGGGGGCCACA
>CLocus-78759_70
CGTTGGAGCTGAGCTAGGGTTAAGGATCATAGTAGCTGATGGGAGACTTCAACACTGAGAGGTAGGTAGTGATCCCACAC
>CLocus-78769_0
CTAAAATTACCGAACGTGCCATCACCACTGCCAACACATCTACTAACACAGAACCCCCTGCCACAGTCACTACCACAACT
>CLocus-78769_40
AGTGCCAATACAAACTCAACAATATTAATAATGCCAGAACCTAAAATTACCGAACGTGCCATCACCACTGCCAACACATC
>CLocus-78769_70
AATGATGAAAATAACCCGAATGCAGGTAACAGTGCCAATACAAACTCAACAATATTAATAATGCCAGAACCTAAAATTAC
>CLocus-78924_0
GCCGCGCATCGCCTTACTAATTGTGTAGTCGGGTGCATTGTTCCCTCCAGAGTCCTGCTTAACTCTGAGTCCCGCTCAAT
>CLocus-78924_40
GCCATCTAGCGATTAATTAAGCCCCAAGGGAGGGCAACGTGCCGCGCATCGCCTTACTAATTGTGTAGTCGGGTGCATTG
>CLocus-78924_70
GAGCCGGTTACATGCCGCCATTGACACACTGCCATCTAGCGATTAATTAAGCCCCAAGGGAGGGCAACGTGCCGCGCATC
>CLocus-79060_0
GTGATATTATTTTGTGTGCAATATATATTGTGTCACTCCTCTGCTGGGCAGACAGTGAACCTGCGCACACGTGCAGGCAC
>CLocus-79060_40
CTCGGAATATCCAGCATTGTTAAACACCGCAGGTTCACTGGTGATATTATTTTGTGTGCAATATATATTGTGTCACTCCT
>CLocus-79060_70
GTGGAAAAATAAATCAATGAAACTTTTTAACTCGGAATATCCAGCATTGTTAAACACCGCAGGTTCACTGGTGATATTAT
>CLocus-79174_0
AATCAGGCATTATGGGGTCCCTCCCTGACAGCGCAAGTCCTTCAGATGCCTTGGAAACATACTGAGAAGCGGCAGACACG
>CLocus-79174_40
GTGCCAGCCACTGCCATTCACCCCGTCCACAACCGTCACAAATCAGGCATTATGGGGTCCCTCCCTGACAGCGCAAGTCC
>CLocus-79174_70
CAGCCTGGGAACGTGACTGTATGGTTGACAGTGCCAGCCACTGCCATTCACCCCGTCCACAACCGTCACAAATCAGGCAT
>CLocus-79175_0
GCGGTAAGATCTAGGTAATATTTGCTGGTTAGCATTGTTTAAAGGTATGATCACGTCTGTGAGAGAGAAACACAATTCTC
>CLocus-79175_40
CGCCGGGTTTGGTGAATTGAAAAACACCAAAAACCCACTCGCGGTAAGATCTAGGTAATATTTGCTGGTTAGCATTGTTT
>CLocus-79175_70
TCAATCCACCACAAGTCAAGCCTGACCCCACGCCGGGTTTGGTGAATTGAAAAACACCAAAAACCCACTCGCGGTAAGAT
>CLocus-79181_0
GATCATGTGACGGTACAGTGACAGGTACATCAGCGTCATCAATGACTGCTACAGTAGTGGGTTTGTGAGGGCGTGAGAAG
>CLocus-79181_40
CCACATCTTCACAGTTTTCTAAGCCGATGGACAATCAGATGATCATGTGACGGTACAGTGACAGGTACATCAGCGTCATC
>CLocus-79181_70
ATCAAACAGCTACGTGCATCCCGGTTCAGACCACATCTTCACAGTTTTCTAAGCCGATGGACAATCAGATGATCATGTGA
>CLocus-79185_0
GTCAGCATCACTGGCTATGAAGGCCAGGGTAGTGTTGTCCACAAGATACTGAATACCATAGATTTGGAGAGGTTTCAAGT
>CLocus-79185_40
CATGTGATTCTGGATTGTATGTGAACACCACTAAATTTCTGTCAGCATCACTGGCTATGAAGGCCAGGGTAGTGTTGTCC
>CLocus-79185_70
TCCTTATAAGGCGTGTTCCACCGGCACTCTCATGTGATTCTGGATTGTATGTGAACACCACTAAATTTCTGTCAGCATCA
>CLocus-79230_0
AAACAAAACAAAAAGTGGTATCTGTGTGCTGGGGCTTCTTCCTGGGCGTGCGTGCCTGCGTTCGGAGGCTGCCCAAAACA
>CLocus-79230_40
ATTGTAACGGCGAGTTCAGGCTAGCGTGTTATGTAAAACAAAACAAAACAAAAAGTGGTATCTGTGTGCTGGGGCTTCTT
>CLocus-79230_70
TAAACAGATGACGCCTACAGCAAACCACTCATTGTAACGGCGAGTTCAGGCTAGCGTGTTATGTAAAACAAAACAAAACA
>CLocus-79258_0
TCTCATTGTGCGTGAAGCCCAGGTCTAGGCCAGCTGGTTGGTTGCTCCCGCTTCTGTATGGGAGTAGTCACCTATTTGTG
>CLocus-79258_40
ACTACTAGTGGTATTTCATGGGTAATGTTTTCAGTGTCCATCTCATTGTGCGTGAAGCCCAGGTCTAGGCCAGCTGGTTG
>CLocus-79258_70
TATAGTTGAAGACGAACACAGTGGTCACTTACTACTAGTGGTATTTCATGGGTAATGTTTTCAGTGTCCATCTCATTGTG
>CLocus-79309_0
GGTTAAGGGTAGATGTATGGGGTCAAACAAGCAGGTCTAGCCAGAGGTCACCTTAAGGTATGAACAGCGTAATTATACGT
>CLocus-79309_40
CCCACGGCGCTACGGATGATGATCCAGTTTACTCTTTCAGGGTTAAGGGTAGATGTATGGGGTCAAACAAGCAGGTCTAG
>CLocus-79309_70
GGTCACAAGTTTGGTATGGTGTGGGAGTGGCCCACGGCGCTACGGATGATGATCCAGTTTACTCTTTCAGGGTTAAGGGT
>CLocus-79310_0
AGGCCTCATTCTTTGCCACCACAAGGCCTAAGTTACTACTTTCTCTCTCTGCCAGTTCCTCTCCCAGTGTACTGCTCTCC
>CLocus-79310_40
GACTTGGTGGGTGAGGGACAAGAATAGTAATTAGTAGGCTAGGCCTCATTCTTTGCCACCACAAGGCCTAAGTTACTACT
>CLocus-79310_70
GAAGGGTATTATGGAATTCCGGGGAGCGGTGACTTGGTGGGTGAGGGACAAGAATAGTAATTAGTAGGCTAGGCCTCATT
>CLocus-79339_0
TGTATCCATTAGTCTTCCCTAACTAATATAAATGGCGTGGCAGTGTTGGTGGGGTGTGGAGCCGCCCACACCTGCTAGGC
>CLocus-79339_40
GCCAGCGGGTCAATTTTAATGTCTGACTTGAGAGTTTAATTGTATCCATTAGTCTTCCCTAACTAATATAAATGGCGTGG
>CLocus-79339_70
ATACAACAATTCATTCCTGTCGGCTTTATCGCCAGCGGGTCAATTTTAATGTCTGACTTGAGAGTTTAATTGTATCCATT
>CLocus-79477_0
AGCGTGCTGGTGGCGTGGCGGCCGCCCAAGGCTCCCAACGGAGTGATCACCAAGTACACAGTTCACCTGGACCAGCCCGA
>CLocus-79477_70
CAGTAAATCTCGTTTTCGAACAGTACCGGGCCCCGTGGAGCTGGTGAAGGCGCTGGCGGTGGACAGCCAGAGCGTGCTGG
>CLocus-79605_0
GCACATGCTCAGAGCTCTCATAAGGGACTCCAGAGTCCTGAGTCTTCCTGAGTCTTCATGGCTAGCAGGGTTTTCCAAAG
>CLocus-79605_40
TTAGTGTTGTGTTAACCTGGCTTGTAGGGTGCTTGGAGTTGCACATGCTCAGAGCTCTCATAAGGGACTCCAGAGTCCTG
>CLocus-79605_70
GTTAGCTTCACCTGCATGTTTTATGTCCAGTTAGTGTTGTGTTAACCTGGCTTGTAGGGTGCTTGGAGTTGCACATGCTC
>CLocus-79610_0
CGGAGATACGGAGGACAGGGATCTGCGATAGGGCAGACTAAAGGATTCAACCATTTGCAAAATGAGGGATCGAACGCTGA
>CLocus-79610_40
AGATATGAGTGCTATAGATCTCCTTGTCCTCATATCTCTGCGGAGATACGGAGGACAGGGATCTGCGATAGGGCAGACTA
>CLocus-79610_70
GAGAAGCATTATGCCAGAATAACACTCAGAAGATATGAGTGCTATAGATCTCCTTGTCCTCATATCTCTGCGGAGATACG
>CLocus-79728_0
AGGCATTCTTATATTTAAGTTATCCTCTAATTCCCGCCACCTGTCGACTCTCCCGTCGCTACATTGGACAGGTGGACGAC
>CLocus-79728_40
gctgtcagctggcgttcttctgtcatctatctgcCCCCGCAGGCATTCTTATATTTAAGTTATCCTCTAATTCCCGCCAC
>CLocus-79728_70
GTTTTCCCGTCGTCCACctgtctgcagactgctgtcagctggcgttcttctgtcatctatctgcCCCCGCAGGCATTCTT
>CLocus-79729_0
AGGGGAACGAGTCTTCCCCCCGCCGAAGCACTGTCCCTGGGGGAAGCCCTAGCGAAGGACGCGCCATAACTCACGAAGCT
>CLocus-79729_40
TGCTACCCGCTCTCGGAGACCTTGTCCTGCGTACCGGGAAAGGGGAACGAGTCTTCCCCCCGCCGAAGCACTGTCCCTGG
>CLocus-79729_70
TCTCGTCCACCCACCGTGGTCCTTGCCAAATGCTACCCGCTCTCGGAGACCTTGTCCTGCGTACCGGGAAAGGGGAACGA
>CLocus-79772_0
GAGAGAGATGTAGTAGATAGGGACAGTATAATGGATAACGGACGGTTAGAAAGGCAGAGTCCAAGAGCTAACAGCTCGAA
>CLocus-79772_40
TGTTGGAGTTTGGTGAGCAAAAGAAGAAGTCGGAGAGAGAGAGAGAGATGTAGTAGATAGGGACAGTATAATGGATAACG
>CLocus-79772_70
TATTCTGAGTAAAAATGTTGAAATAAAATGTGTTGGAGTTTGGTGAGCAAAAGAAGAAGTCGGAGAGAGAGAGAGAGATG
>CLocus-79802_0
AAGTCCAGTGTGAGGACTTACCATGATGGCggtgtgtgagtgagagggtgggagtggagtgggaCGGGCGGGTGTTGGCT
>CLocus-79802_40
ATGCCCTTTACAGCTGGGCTTGTGTACTCTGGACGTAGAAAAGTCCAGTGTGAGGACTTACCATGATGGCggtgtgtgag
>CLocus-79802_70
TTAAAGTTTACTCTGTTTCTCCCACACTTTATGCCCTTTACAGCTGGGCTTGTGTACTCTGGACGTAGAAAAGTCCAGTG
>CLocus-79842_0
GTTAAAATCTGTTCTTGCGAGCGTAGAGAATGGATAGACAAGGCCCAAGGGTATATATTGGTTTTTATTTTCTTCAGTCT
>CLocus-79842_40
AAGTCTGAGTTTGTTATGTTTGCTCTCTGTGTACAGTATTGTTAAAATCTGTTCTTGCGAGCGTAGAGAATGGATAGACA
>CLocus-79842_70
ATCCTGGTGTTTTCTTTACATTCAAATGGTAAGTCTGAGTTTGTTATGTTTGCTCTCTGTGTACAGTATTGTTAAAATCT
>CLocus-79944_0
GACTTGCCATGGAACGTTAGTGTGTCTGGCACAATACAGGTGCAACGAGAGAGAGAGAAAGAATATATTTACTATTTATG
>CLocus-79944_40
GTGGAGCTTTAGGATAAAAGGAAACTGGAAAAGGTTCAGAGACTTGCCATGGAACGTTAGTGTGTCTGGCACAATACAGG
>CLocus-79944_70
GCGGGATCTGAACAGACTTGTGAGGCTAGAGTGGAGCTTTAGGATAAAAGGAAACTGGAAAAGGTTCAGAGACTTGCCAT
>CLocus-80000_0
AGGCGGAGATGGCGAGGACGGAGTCCGTGGAGGCGAGGCCCTCTACCGGCGGGCACACACACGCCACCTCCTCGAACATC
>CLocus-80000_40
TTGATGAGCTTGGCGTTGGGTGAGGGTTCGATGCTCTTAAAGGCGGAGATGGCGAGGACGGAGTCCGTGGAGGCGAGGCC
>CLocus-80000_70
AGTAATAATAGTGACCTGACCTTCCACTCCTTGATGAGCTTGGCGTTGGGTGAGGGTTCGATGCTCTTAAAGGCGGAGAT
>CLocus-80080_0
ACTAAGGAACGATGTAGAAACACTGCATCAGaggtagaaggtagaaagtagatggtagaaagcagtagatgtagacagCA
>CLocus-80080_40
ATGTGTTCAGTGGAAAAAGTGGAAAAAGCCGCTTGTGGTAACTAAGGAACGATGTAGAAACACTGCATCAGaggtagaag
>CLocus-80080_70
TAATCAATAACCCAGAAAGAATTAAGGAGAATGTGTTCAGTGGAAAAAGTGGAAAAAGCCGCTTGTGGTAACTAAGGAAC
>CLocus-80085_0
TGGTGGAGGctgacttgacctgacctgagccgacctgacctgagccgacctCTCAAGCGCCTCGCCGTGGTCACCTTGCT
>CLocus-80085_40
ACAGTTTAGTGCAATCAGCAATGGCGGCAGCAGCAGTGACTGGTGGAGGctgacttgacctgacctgagccgacctgacc
>CLocus-80085_70
CCGCCCTTAACATACTGTGTTCATCTGTTTACAGTTTAGTGCAATCAGCAATGGCGGCAGCAGCAGTGACTGGTGGAGGc
>CLocus-80096_0
TTTTTTACAACAAAAAATAATTGATTTTCAAGGGAGAAGGAGAGAATGAGAGACAGAGAGCCGCCAGCACCACACACGCA
>CLocus-80096_40
TAAGTTAATGGAAACTGGTTATATATGTAGAGATTGTGATTTTTTTACAACAAAAAATAATTGATTTTCAAGGGAGAAGG
>CLocus-80096_70
CCAGCTCAGCCACTCATTGACGTTGTTGTTTAAGTTAATGGAAACTGGTTATATATGTAGAGATTGTGATTTTTTTACAA
>CLocus-80411_0
CGAACATCGTGTACTACGAACCTGTTCGTTGAGCTGGCGCTTGTAGATGTTGATCTTCTCGTAGGTCTTGTCGAGGGTCT
>CLocus-80411_40
GTTGAGGAAAATGCGAGACGTAACTAACGAAGCTCCAAGACGAACATCGTGTACTACGAACCTGTTCGTTGAGCTGGCGC
>CLocus-80411_70
TCGAGCTTAAAACCGTAGGGGCACAAATACGTTGAGGAAAATGCGAGACGTAACTAACGAAGCTCCAAGACGAACATCGT
>CLocus-80497_0
TACGATAAGAAAACGAGTAAAGAGTCACTACATTAAATTGATGATACGAGCAGATTGATGACTAAGAGCAAATACTCGAC
>CLocus-80497_40
GTCGAAGACAATTCGATACGTACACAGTTTTAAATGTAAATACGATAAGAAAACGAGTAAAGAGTCACTACATTAAATTG
>CLocus-80537_0
AGGAGACATACAGCCAAATGTTACACACCTGACGCCGTCAGTCTTGGCCTGGGTGTCAGGCCTACAGGAAGGAGTGTCAG
>CLocus-80537_40
TTAGAGTTCAACTCTGGCAAGTGCAGAGTGATGAAGGCTGAGGAGACATACAGCCAAATGTTACACACCTGACGCCGTCA
>CLocus-80537_70
AAAACTCACCAGAGGTTCAACAAGTGGATATTAGAGTTCAACTCTGGCAAGTGCAGAGTGATGAAGGCTGAGGAGACATA
>CLocus-80580_0
TGCTAGGGCCTGACAATAAGAGCCAAGCAGGATACCTAGGCAGTAGGAATGCTTGCCGAAGGAACTGACACCGAATGCAG
>CLocus-80580_40
ATCAATCTACGACAAACCACACCAAAGACCCCGAAGGGCTTGCTAGGGCCTGACAATAAGAGCCAAGCAGGATACCTAGG
>CLocus-80580_70
ACTCGCAAGTCGTGAGTGCAAGCTCGGCAGATCAATCTACGACAAACCACACCAAAGACCCCGAAGGGCTTGCTAGGGCC
>CLocus-80635_0
GTTGGGGTTGGCCTTCAGCTTCAGGCCCCGCCTCATTAGCTCGTTGTAGATGGACGCCTGGTTCTCTATGGTACGCAACA
>CLocus-80635_40
CTTCCAGCTTCTTGATCTCTCTCTCCAGGAAGGACGGGGCGTTGGGGTTGGCCTTCAGCTTCAGGCCCCGCCTCATTAGC
>CLocus-80635_70
GTGCTTTCTCGTTGGTATCAATCCAGGTCTCTTCCAGCTTCTTGATCTCTCTCTCCAGGAAGGACGGGGCGTTGGGGTTG
>CLocus-80826_0
AGCGTTGCTGTGGGTGATCTGCTCGTCAAGGCCCCGGCCACTTCCCGCTGAACAGCCCAGCTGTGTACTAACTGTCTGTA
>CLocus-80826_40
TTCCATTTGTTAGCCATTCTAAAGTTAAAGACGTCATTTCAGCGTTGCTGTGGGTGATCTGCTCGTCAAGGCCCCGGCCA
>CLocus-80826_70
GAACCAACCTTAGGTATAACTCCCCCTCTATTCCATTTGTTAGCCATTCTAAAGTTAAAGACGTCATTTCAGCGTTGCTG
>CLocus-80842_0
TACAAACACACACACCTCCAGGAGGCGCCCTGGCCGCAAGATGTGGATGCGGTGTGCTCGAGTCAAACCCTGCTAAACAA
>CLocus-80842_40
TTATTATGAATAAATTTGGAGGACAAGTCCATGGATAAAATACAAACACACACACCTCCAGGAGGCGCCCTGGCCGCAAG
>CLocus-80842_70
TAGGCAATTACTAGAGTAAAACCAGAAAAGTTATTATGAATAAATTTGGAGGACAAGTCCATGGATAAAATACAAACACA
>CLocus-80909_0
GGGATATACGAGGACAGAATAGGTGATGGGAGAGGAAGACGGAGGGAAGGAAGCAACCACTTTCGAGGATCGAACGCCGA
>CLocus-80909_40
GAGACGGCAAGGGTTAACGACGCCTGTATGCACATGGGAAGGGATATACGAGGACAGAATAGGTGATGGGAGAGGAAGAC
>CLocus-80909_70
ATTGTCGTTGGTATAAGGAAAGGTGATGTTGAGACGGCAAGGGTTAACGACGCCTGTATGCACATGGGAAGGGATATACG
>CLocus-80996_0
GGCCAGACCATTAGACCGGCCAGCCAGCGCTTCTTGGCCGGCTCCTCACACCTCTTCTCCCACGCACCCTCACTATACCT
>CLocus-80996_40
CTCGTTCAATTTGGACGGAACATCTTGAGGGTCGGCGAGCGGCCAGACCATTAGACCGGCCAGCCAGCGCTTCTTGGCCG
>CLocus-80996_70
CAATTCATTACCTGCAGCTTTCTTGTGCGACTCGTTCAATTTGGACGGAACATCTTGAGGGTCGGCGAGCGGCCAGACCA
>CLocus-81009_0
AGGCGTAATTTCACGTAACCGCTCGTGTGAAATTATTGTGTAATGTACCTGATAATTGGTCTATAATTATCAACGAGTAA
>CLocus-81009_40
GCCCTAATGACACGTGTCCTTCACCTTCAAGTATAAAGAAAGGCGTAATTTCACGTAACCGCTCGTGTGAAATTATTGTG
>CLocus-81009_70
CGTTATTAAACTGGTAACAACGTGATTCCCGCCCTAATGACACGTGTCCTTCACCTTCAAGTATAAAGAAAGGCGTAATT
>CLocus-81324_0
GCAGTTTGTGTATCAGGAGAGTCAAGAGATGCGGATCCGACCAACATCTGGAAAGGCAGAACTGAGGAGTTGAAGCTCGA
>CLocus-81324_40
ATGTAATTGGTTCGAAATCACATCGGTGGACTCTCCAAACGCAGTTTGTGTATCAGGAGAGTCAAGAGATGCGGATCCGA
>CLocus-81324_70
GTAATGCCTGAATGATAAAATATTGAGGGAATGTAATTGGTTCGAAATCACATCGGTGGACTCTCCAAACGCAGTTTGTG
>CLocus-81382_0
ATGCTTTAGCAGGAGTTGTTCTTTCATGATCTTACGGGCCTTCAACTGACGTGATCTTACTGAACCAGATTTTACCTGAC
>CLocus-81382_40
GAAAAAACATGATTTTACATCTGTCAGGACTTCATCTTGTATGCTTTAGCAGGAGTTGTTCTTTCATGATCTTACGGGCC
>CLocus-81382_70
ATCTTACTGGACTAAAATTCATATGATCTTGAAAAAACATGATTTTACATCTGTCAGGACTTCATCTTGTATGCTTTAGC
>CLocus-81618_0
GCAGGATGATGCGCCGCAGAACAGGAATGTAATAGTGGTAGGATGCGTCCTATGCCCCGTGGGACAGGACGAGGAAGGCT
>CLocus-81618_40
CATGCTAGGAGGGATATAGACGTTAAGAATGCCTTAATATGCAGGATGATGCGCCGCAGAACAGGAATGTAATAGTGGTA
>CLocus-81941_0
GTTCTTCTGTTATTTTCATGCACACTGGGAAATATTCCGAAACTTTCAATAAACTGCCTTTTCTTGGAAGTTCGAAACTG
>CLocus-81941_40
CCTTGAGCAGGTGACGATGACCACTTGTTCTTCACAATATGTTCTTCTGTTATTTTCATGCACACTGGGAAATATTCCGA
>CLocus-81941_70
GGTGATGATGACCTCTTGATCATTATACCACCTTGAGCAGGTGACGATGACCACTTGTTCTTCACAATATGTTCTTCTGT
>CLocus-81947_0
TGCCGAAGGGGACTGGTGTCTGGGGCAAGGTTCTCGTGCTGATGGGCTTTAGTAGTGACCCCTGCCTGTTGGCCCACGCA
>CLocus-81947_70
TGGGAATTGTAGATGTTGCCGGTGAAGGGTCGCAGGAGAGGCGCGCTCTGGTCAGCCGGCCGCGTGACGCTGCCGAAGGG
>CLocus-82066_0
GACCATATGACCTATGGTATGTCTTGTAGTCGGTAGGTGTGACCTGGTACTCACCTGCTAATCTTCTTCACGTATTTGTG
>CLocus-82066_40
CCCTGAGAATGTTGTAAGTGGTTATGACCTACATGTTTACGACCATATGACCTATGGTATGTCTTGTAGTCGGTAGGTGT
>CLocus-82066_70
GTCTTTGTCCAAAGTCAGATCTGTCAATTTCCCTGAGAATGTTGTAAGTGGTTATGACCTACATGTTTACGACCATATGA
>CLocus-82079_0
ATGGCCTGTCTaccatccccacctccactatcaccaccactactaccaccCCGGCCCCCTCCCTACACGCTACTGCCAGC
>CLocus-82079_40
ATCGAGAACTCCTTGGCGGCCATCTTCAGAGGAGTGGCATATGGCCTGTCTaccatccccacctccactatcaccaccac
>CLocus-82079_70
CTCGATTCGCACAAGAACCGCACCAGCAGCATCGAGAACTCCTTGGCGGCCATCTTCAGAGGAGTGGCATATGGCCTGTC
>CLocus-82233_0
TCTACAGTTTATATTTAACAAACGTTATTGACATAAACCTAAACTTTACCTGATGTCTGTCGTGATGTTAATAACATATT
>CLocus-82233_40
GGTCTGGTCAACATACTTCAGCCACGTTATTGTGAATACGTCTACAGTTTATATTTAACAAACGTTATTGACATAAACCT
>CLocus-82282_0
AACCAACGTCACACAAGCTCGAGATAAAACAAGCACGTGAAGCTAATACTAAAATCAAAGAATGCAAATGCAAATAGCCC
>CLocus-82282_40
CAGGAAAGCCTTAGAGGCATATGGCCTGAATTGCATCAAAAACCAACGTCACACAAGCTCGAGATAAAACAAGCACGTGA
>CLocus-82282_70
GTCATTGCAGAGGGAGTGCTAGCAGGCATCCAGGAAAGCCTTAGAGGCATATGGCCTGAATTGCATCAAAAACCAACGTC
>CLocus-82299_0
ATCAATCTCAGCTGTTGAAGAGAAATGCCTGACGGCGGTGTCGAAGCCCGATATAAAAATAGTGACACGCTTTCCAGCGA
>CLocus-82299_40
CCGGCCAAGTCTCCCTAGCGACAAGGGGACGATCTCAATCATCAATCTCAGCTGTTGAAGAGAAATGCCTGACGGCGGTG
>CLocus-82299_70
AAAAATCTTTAAACTTCCTAGTTGAAGGACCCGGCCAAGTCTCCCTAGCGACAAGGGGACGATCTCAATCATCAATCTCA
>CLocus-82359_0
CCTTCAATGCCGCTTAAACTCTAAAGTTATGCTGCCGGATCTCAGGCCAAGGGTGACCAAGCTCCGGCAAATTTACCACT
>CLocus-82359_40
ATTTTGATGGTTCAAAGCGAGCTATTCTCAAGAAATTCTACCTTCAATGCCGCTTAAACTCTAAAGTTATGCTGCCGGAT
>CLocus-82359_70
TGAATCCATTGCCTTTTGTTTTTCAGAGATATTTTGATGGTTCAAAGCGAGCTATTCTCAAGAAATTCTACCTTCAATGC
>CLocus-82456_0
AGATAGGATATTCGTACATGAAGGTCCGGAGGCATTGTATAGAACGGCCGAAGGCCAGGGTCCAAGAGCTGAAGGTCGAT
>CLocus-82456_40
AGGAGGTAACACCAGCCAACTCCAACCACATTTCCAGCGTAGATAGGATATTCGTACATGAAGGTCCGGAGGCATTGTAT
>CLocus-82456_70
CCATTGGAATGTGAGGTAATTTACCTCACGAGGAGGTAACACCAGCCAACTCCAACCACATTTCCAGCGTAGATAGGATA
>CLocus-82615_0
ATTGAAGAAGTTGCAGGGACTCACGAGACTTTTGTTTTGGGAAGCAGTGGCCGGCAGGTGGCCAACCTTGTGCATGCGTT
>CLocus-82615_40
TAAACCTTTGACATTGCAGATCATAGGAGGAACTCTTAAAATTGAAGAAGTTGCAGGGACTCACGAGACTTTTGTTTTGG
>CLocus-82615_70
TTGGTCATTGTAGGAATACAATCTATTACATAAACCTTTGACATTGCAGATCATAGGAGGAACTCTTAAAATTGAAGAAG
>CLocus-82628_0
CTCCTTGCAACATTTATACCAATATAACACGCTTTGTCACGCTCGCGGAGCTCATCCCCACACCTGCAACACTGCCCATA
>CLocus-82628_40
GACCATTTATCATCATCATGCACGACACGCGGCCGTGTCTCTCCTTGCAACATTTATACCAATATAACACGCTTTGTCAC
>CLocus-82628_70
TGCAATTGTTTCCTGCAGCTGAAATTGCACGACCATTTATCATCATCATGCACGACACGCGGCCGTGTCTCTCCTTGCAA
>CLocus-82653_0
ATATGACAGAGCCAAAGAGGCTCTGAAACTTGTACACCAGTCGGTTAAGGGATAAGATGCGTAACCAAAGCGTCGTAGCC
>CLocus-82653_70
GATAGGAAACAAATTGAATACACTAAGAACAGAATGGGTGGAGAAAGACTATACACAGCTACAACTGTAGATATGACAGA
>CLocus-82684_0
TTGCTACAGTCTATTGTCCAGGCTTAATTTAGGTTAGTGTCACATTAATCATTCCCCAGTCCTGATCTGATATGTCATTC
>CLocus-82684_40
ACCAGTTTTGATGACTTCATTAGCCTAGCTGACTGTTTCATTGCTACAGTCTATTGTCCAGGCTTAATTTAGGTTAGTGT
>CLocus-82684_70
CTTTCTTGCTGGGCGAGTGTGGACGAGTTAACCAGTTTTGATGACTTCATTAGCCTAGCTGACTGTTTCATTGCTACAGT
>CLocus-82759_0
GAGCAACACGGGCTGAACCAAAGGAATGGAAATTGACCCACAGGTCGCCAGTCATTGTCTTAGAGGAATGGCTGCCTGAT
>CLocus-82759_40
ATGAACCTTAAATATGCCAGAAGAGGCTCAATGGCACAGGGAGCAACACGGGCTGAACCAAAGGAATGGAAATTGACCCA
>CLocus-82759_70
AGAGGCCATGATTGGAACCTAGAGACGCACATGAACCTTAAATATGCCAGAAGAGGCTCAATGGCACAGGGAGCAACACG
>CLocus-82769_0
GAGGAGTTACTGGGGGATAACTCCATACATAACTTTAAGAACAGATGTGACAGAGCAGAAGGTACTCGCTGCACCAGCTG
>CLocus-82769_40
GTGTAAGGGTTCGTAGGGTGTTGTAGAGGTGACTAAGTGAGAGGAGTTACTGGGGGATAACTCCATACATAACTTTAAGA
>CLocus-82769_70
ATTTGAGCCATAAGGGAGGAAGTAAGACATGTGTAAGGGTTCGTAGGGTGTTGTAGAGGTGACTAAGTGAGAGGAGTTAC
>CLocus-82792_0
TAATTGATGTGTGAATAAAGCTAGTTAAGTCGTGGCTTGTGTTTGCAGCTGACGGCGTACAAGACGGAGCACGCCATTCC
>CLocus-82792_40
CTTGTGGTAGGAGGTAGTAAGGGTGGGCTGGTGGTAAGGGTAATTGATGTGTGAATAAAGCTAGTTAAGTCGTGGCTTGT
>CLocus-82792_70
GGTAGTGTGTATTCTGGTGGTAGTGATGGTCTTGTGGTAGGAGGTAGTAAGGGTGGGCTGGTGGTAAGGGTAATTGATGT
>CLocus-82878_0
CCCCGGAGTCCCGGCGCCACAGTGGCGTCGTCATTGATCCGCAGTTGACACACTCTCTGTTCTCGTTGCTGTCTGGGTCA
>CLocus-82878_70
GAGCGGACGTGCGGGCGGTTGATGCCGTTGGCCCTACTGTAGAGGCCGCAGGCGTTGCAGAGGTAGTGGCCCCCGGAGTC
>CLocus-82908_0
GGGATAACAAAAACTCGAGCAGGACGGGAAGGGAAGAATTTGCTGCCTAACCATTTGAGTCACCAGGAATCGAACGCAGA
>CLocus-82908_40
TTAAGTTAGACTTGTCAGTCTCACTATATAGCATTTGGAAGGGATAACAAAAACTCGAGCAGGACGGGAAGGGAAGAATT
>CLocus-82908_70
ACTGAGGCAAGGTAATTACGAGAGCGGTAATTAAGTTAGACTTGTCAGTCTCACTATATAGCATTTGGAAGGGATAACAA
>CLocus-82936_0
CTAAACGACCACCACGACGACGGAGAAGAGTTCGCCGTCCGCCACCACAAGTACTACCAGTGGGTCGTCCTCTTCCTCTT
>CLocus-82936_40
GGTGGCCCACCCCGGGGTCGCTAACCGTAAAGCTTCGACGCTAAACGACCACCACGACGACGGAGAAGAGTTCGCCGTCC
>CLocus-82936_70
GTCGCTGACAGGTGCCGTGGTGGGGGAGGAGGTGGCCCACCCCGGGGTCGCTAACCGTAAAGCTTCGACGCTAAACGACC
>CLocus-83140_0
TGGAGCGGCTGTCACCGGGGCCCCAGGAGCCACCCTTCACCATTATCAACTGACATGTGCGAAATATGTTGGTGTGGCAG
>CLocus-83140_40
CAGACACAACTATTGGGTGACCAGAGCGTCAGTCCCACCGTGGAGCGGCTGTCACCGGGGCCCCAGGAGCCACCCTTCAC
>CLocus-83140_70
TGCACATTTTTGCAGCATTGTGTAATTCATCAGACACAACTATTGGGTGACCAGAGCGTCAGTCCCACCGTGGAGCGGCT
>CLocus-83280_0
CATGAGGCCCTCAATGAAAAACAGACACTTCATTCTTAGAAAGGAATGAAGGACAAGGCTAAAGCCGATCAAACTTATTG
>CLocus-83280_40
GTATGATGAATGATCTAGCCTCCTAATCTGATACAAAAAACATGAGGCCCTCAATGAAAAACAGACACTTCATTCTTAGA
>CLocus-83280_70
TACAGAGGCAATGCAGCTGCTGGACTGAGGGTATGATGAATGATCTAGCCTCCTAATCTGATACAAAAAACATGAGGCCC
>CLocus-83295_0
GATTGCGAGAGGCGGCGTCTATCAGCCTAGTTGACCCGACCGCCAAGCAGGAAAAAAGTTGACATTTTACCTAGGAAACA
>CLocus-83295_40
AATAAACTCCAAAGGGTAGAGGATTGTGATTCATACGTCAGATTGCGAGAGGCGGCGTCTATCAGCCTAGTTGACCCGAC
>CLocus-83295_70
CGACTTATTTCCATATTCCAAACACAAATTAATAAACTCCAAAGGGTAGAGGATTGTGATTCATACGTCAGATTGCGAGA
>CLocus-83321_0
TTGTTTACACAGGTGCACAGTGCATGTGTATATTGTGTCTACAGGTGTATGTTATGTACAGGTGTACACACCTATTTGTG
>CLocus-83321_40
CAGTGCACAGATGTTCTGAATGTATATACAGGTGTACAGTTTGTTTACACAGGTGCACAGTGCATGTGTATATTGTGTCT
>CLocus-83321_70
TCGCCCCATAATGCAGATGTCATATGTATACAGTGCACAGATGTTCTGAATGTATATACAGGTGTACAGTTTGTTTACAC
>CLocus-83389_0
ACTTGAGTCTGCCATGACACACAAGTTTTAATGTTATCAAAACTTGGGGGTCAGACCGGGCCCAAGAGCTCACTCTCGGC
>CLocus-83389_40
CATAAGTTATAAGTAAATGGCATGAACTGGAGAAGGGAATACTTGAGTCTGCCATGACACACAAGTTTTAATGTTATCAA
>CLocus-83389_70
CAGTCATGCGGCTGGAAGGAAACAGTTAGTCATAAGTTATAAGTAAATGGCATGAACTGGAGAAGGGAATACTTGAGTCT
>CLocus-83581_0
CTTAAGCTCATCATATTACGGGGAAATAACAGATTTGTTGGTATAAGACAACAAACACACAATATTCAAAGTGGGGAAGA
>CLocus-83581_40
CAACCTAGAGCTGGAGACTCGTAACGATAGACTGAGTGAGCTTAAGCTCATCATATTACGGGGAAATAACAGATTTGTTG
>CLocus-83581_70
AGTACAGAAGTACAGAGCTATTCGACTAGACAACCTAGAGCTGGAGACTCGTAACGATAGACTGAGTGAGCTTAAGCTCA
>CLocus-83636_0
GAATCATCAGATTTCTTATGAGGCTTCTCATTGGCGGAGAGGAAGCCGTTTCCCGCTCTCGCCGGTGTGAGCCCCGCCGC
>CLocus-83636_40
GGAACGTGAGGGAACATACCGCCGCAAAAAGGAAAAACAAGAATCATCAGATTTCTTATGAGGCTTCTCATTGGCGGAGA
>CLocus-83636_70
CTAGTTGGTGGTGACAATGGAGGTGCAGACGGAACGTGAGGGAACATACCGCCGCAAAAAGGAAAAACAAGAATCATCAG
>CLocus-83838_0
CCATCTCTGGAGAATGGGTTGACTTTTGCTACACACAGTAAGTTGACGCTGCAACTGTCAGAGTGCAGGCAACTACGGCT
>CLocus-83838_40
CATATTGTGTATCTTCTACCTAAAGTAACTACAGGAGCTGCCATCTCTGGAGAATGGGTTGACTTTTGCTACACACAGTA
>CLocus-83838_70
GTGGCATCTTGAGAACACAGCTTGGTACAACATATTGTGTATCTTCTACCTAAAGTAACTACAGGAGCTGCCATCTCTGG
>CLocus-83850_0
ACCTACAAACTGGCACAATGCAAGACAGGACTCAGAAGACATACCCCCAGTCACCCGAGCCCTGATGGGGGTTTCCAGGG
>CLocus-83850_70
GTGTCGGTGACCAAACAAGAAGCCTGAGGCAAAACAGGCAATTGGCACCCTGAGACAAGGGCATTGAACAACCTACAAAC
>CLocus-83873_0
TAGCTGTAATTCACATTGACACAAGGTACAACTTTCACAGGGGTTCATTTTCTTTCATTTTCCAACAGGTGTTGTCAAGA
>CLocus-83873_40
ACGCATATTCCTAGTACAGCTTTCCTCTAAACCAAGCTTATAGCTGTAATTCACATTGACACAAGGTACAACTTTCACAG
>CLocus-83873_70
TACCAGGGGAGCACAGGGCTACCATTAACAACGCATATTCCTAGTACAGCTTTCCTCTAAACCAAGCTTATAGCTGTAAT
>CLocus-83922_0
TGTGGGACAAGTCGTGTGGTGTATACGGCAACTGTTGGCTCTATGACTCTGACAAGTTTCGGACCATTATACACCTGGTG
>CLocus-83922_40
GTAAACTATGTGTTGTGTGTACCAGATTCGTCGTGTCTGGTGTGGGACAAGTCGTGTGGTGTATACGGCAACTGTTGGCT
>CLocus-83922_70
ATTATTGTAAACTTTTTTCGCGTGCCTGATGTAAACTATGTGTTGTGTGTACCAGATTCGTCGTGTCTGGTGTGGGACAA
>CLocus-83925_0
CAATATTGTTCATGCTAGCGCTTTCATTAGACCTCCATGCACTGGGGCTGGCTGGTCGGTACAGCGATGATAACACGCTT
>CLocus-83925_40
ATGAAACCAAGACGCAAAAAAGTGTCAACAAAATGGAATGCAATATTGTTCATGCTAGCGCTTTCATTAGACCTCCATGC
>CLocus-83925_70
AAAAAAGTGTCAACAAAATGGAATGCAATCATGAAACCAAGACGCAAAAAAGTGTCAACAAAATGGAATGCAATATTGTT
>CLocus-84011_0
GTGTCTCCGGGCCAGACTTGCCTTCTGATAACTATTTTAAAGGCTGCTGCTTTTCCCACAGACCCTAACGTCCACCACTT
>CLocus-84011_40
TCAACCTGGAGTCAGTTCGGAGTGCGCCACTCCTCAAACCGTGTCTCCGGGCCAGACTTGCCTTCTGATAACTATTTTAA
>CLocus-84011_70
TAGTTTTATTGACTTGTATAATACTCTCTGTCAACCTGGAGTCAGTTCGGAGTGCGCCACTCCTCAAACCGTGTCTCCGG
>CLocus-84086_0
CGTGATCGTGGCCTTCGCTGCCTGCCGCCTCGGGACCTGCTGGGTGATCCTTGAGGAGAGGTGGCCTGAGTACCAGCGGG
>CLocus-84086_70
TGTGCACTAACTATTTAACTTGCCCCGCCCCGACAGGCTGGGCTGGGGTTGGGCTGCTGTCGGCATCCTGCGTGATCGTG
>CLocus-84204_0
TCCCCTCAGGCCACCTCTCTGCCTCACTCAAATTAACGTAACTTGAGCCGCTGCAACAAAAACAGAGCAAAGCACTCTTG
>CLocus-84204_40
GGCTGTACTTCAGTTTCTATGCCGGCTCTGTGATTGCTCCTCCCCTCAGGCCACCTCTCTGCCTCACTCAAATTAACGTA
>CLocus-84204_70
GGGGCGAGTGGGCTACCACTGCGCCACAGAGGCTGTACTTCAGTTTCTATGCCGGCTCTGTGATTGCTCCTCCCCTCAGG
>CLocus-84670_0
ACACCTGTTGTGATGTGATCTATCACATTTATTTCAGCGGGAAATTCACTTCTTCCCAGTTTTGCTGTGTGGTATCCACA
>CLocus-84670_40
TCCATTGCTCCAGCTCGGCACACCTGTTGAACTATTATCCACACCTGTTGTGATGTGATCTATCACATTTATTTCAGCGG
>CLocus-84670_70
GTGTTATGCTCCACACATGTTATAATGTTCTCCATTGCTCCAGCTCGGCACACCTGTTGAACTATTATCCACACCTGTTG
>CLocus-84754_0
CCACAAAGAAAGAAAAGTCAGCCTTCCACAAAACTACTTGACCAACTACTGGAAGCTCACCATTGTCAGACACAGACAAG
>CLocus-84754_40
CACAACAAAGCCCAGAGCCAAACCCCACCCATAGGGAACACCACAAAGAAAGAAAAGTCAGCCTTCCACAAAACTACTTG
>CLocus-84754_70
CTATGATGAAAAGGATGGTACCAAAGAAAGCACAACAAAGCCCAGAGCCAAACCCCACCCATAGGGAACACCACAAAGAA
>CLocus-84781_0
CTTATACCCCCTAAAATATGGTGCCACTCGCGGGGGAAGTGACTGGAATTTTTCTACGTTAGTGTACTCACGAATTTGTG
>CLocus-84781_40
GGCAGGCATGGAACAATTCAGAGGCCCTCTCCAGTGCCCTCTTATACCCCCTAAAATATGGTGCCACTCGCGGGGGAAGT
>CLocus-84781_70
TTAATAATAAAGAGCAGACTAGGTTTAAGAGGCAGGCATGGAACAATTCAGAGGCCCTCTCCAGTGCCCTCTTATACCCC
>CLocus-84944_0
TCTTGATGATGGTGGAGCACCTAAGACGATCCATCACGGGCACCTGCGCCTTCTGCAACATCCGCGACATCTGCTGCAAT
>CLocus-84944_40
AGGAGGTCGTGGGTGATGCCGACGGGGACATTGTAGGGATTCTTGATGATGGTGGAGCACCTAAGACGATCCATCACGGG
>CLocus-84944_70
CACGAGTCACTGTTGTTCTTCCCAGCACACAGGAGGTCGTGGGTGATGCCGACGGGGACATTGTAGGGATTCTTGATGAT
>CLocus-84945_0
CCCGGTTAATTGTTAAATGCAACAAGGCAAAAGTTTCGGTGACTCACTCGCCCCTAAGTAACCTGTGGCATCTTCTTGTT
>CLocus-84945_40
AATTAACCAATTAATTAATGTTTAGTATGGGAAATAATTCCCCGGTTAATTGTTAAATGCAACAAGGCAAAAGTTTCGGT
>CLocus-84945_70
TTAGTATATATTATCAAGATTTAAATATTCAATTAACCAATTAATTAATGTTTAGTATGGGAAATAATTCCCCGGTTAAT
>CLocus-84968_0
CCAGAGCAGACTAAGGAGAGCTTTCTCCGGGTTATCTAAGTATTGGATGTAGTAGGTGGAGCCCGGTATTCACAGACGAC
>CLocus-84968_40
TGTACACACTCAACCCCTGTGGAGATAACCTCCAAGTTCTCCAGAGCAGACTAAGGAGAGCTTTCTCCGGGTTATCTAAG
>CLocus-84968_70
CCCATTCAAATATATACATGAGCAGGGCAGTGTACACACTCAACCCCTGTGGAGATAACCTCCAAGTTCTCCAGAGCAGA
>CLocus-85068_0
TTGTTCAGAGGAAGCTTTGTCCCATTGTGTGGTCTCTCTCAGTGAGCACAGAGGCCCCTCCCTGCTGCTGGGACCCGGGC
>CLocus-85068_40
TGGCTATAACTGTCACATAAGTGAAGCAGATGTTTGGGTTTTGTTCAGAGGAAGCTTTGTCCCATTGTGTGGTCTCTCTC
>CLocus-85068_70
ACTTTCCCCGTAAAGGTTAGCCATTGTTCATGGCTATAACTGTCACATAAGTGAAGCAGATGTTTGGGTTTTGTTCAGAG
>CLocus-85077_0
CTGGCCTTCTCCACCCCGTAATAAGTTAGCGATAACGGGAGCCTGGGAACCCAACATTGATAAGAAGGGGGCGGCTTGGG
>CLocus-85077_40
GTCCTCCAATAAGATTGCCCATCTGGTTTTGTATATTTTGCTGGCCTTCTCCACCCCGTAATAAGTTAGCGATAACGGGA
>CLocus-85077_70
CCTTGCCTCCACCGGCCATCAATGCGCCCAGTCCTCCAATAAGATTGCCCATCTGGTTTTGTATATTTTGCTGGCCTTCT
>CLocus-85315_0
CTCTATGTGCCTGAAAACAAGTTTGACACTTGCCAACCTCACACATGTTGCAGATGTTATATTGATGAGTTCCTCGGGTG
>CLocus-85315_40
GCTGGTCTTACATAGATTGCATATAATGTTCTGAAGGCCTCTCTATGTGCCTGAAAACAAGTTTGACACTTGCCAACCTC
>CLocus-85315_70
GACTCCTCACCCGGGGCTGCATGTTTAAATGCTGGTCTTACATAGATTGCATATAATGTTCTGAAGGCCTCTCTATGTGC
>CLocus-85411_0
GTACTGGGCTCTTCTTATACCGGAGAGAGGCCTCGCCTAGGAAAAAAAACACCTGTGAGAGGGCGACAACTTTCTCTTCG
>CLocus-85411_40
AGTGGGCTCTATCCGGGTTGGACAGGACCTCAAATGTCCAGTACTGGGCTCTTCTTATACCGGAGAGAGGCCTCGCCTAG
>CLocus-85411_70
CTCTCTTGTTGAGCATACATTGTAGAGTAGAGTGGGCTCTATCCGGGTTGGACAGGACCTCAAATGTCCAGTACTGGGCT
>CLocus-85511_0
ATCATGTACGTGCCCATGGCCTTCTACAAGATGGTGGTCCCTGCCAGCGGCTTCCCGAGCAAGTTCCTTATCGAGGAGAA
>CLocus-85511_40
CGCCTCCGTCAGGATCTCCCTCTCCTTCGTCATCGCCTTCATCATGTACGTGCCCATGGCCTTCTACAAGATGGTGGTCC
>CLocus-85511_70
CAAGTATCGTAACCTTCACAGTCACTACGTCGCCTCCGTCAGGATCTCCCTCTCCTTCGTCATCGCCTTCATCATGTACG
>CLocus-85541_0
TGTGACTGTGTATTTGTGTCTCCGTGCAGGGGGAAGGTCCTCTTCCACAACTACGCTCTGGTCATCTACGATGTTCCTAG
>CLocus-85541_40
TGGGTATGGACCTGCATGACCATTGTGACTGTTCATTAAGTGTGACTGTGTATTTGTGTCTCCGTGCAGGGGGAAGGTCC
>CLocus-85541_70
AGTATCAACACAAGACAGAACACGAAACAATGGGTATGGACCTGCATGACCATTGTGACTGTTCATTAAGTGTGACTGTG
>CLocus-85542_0
GTGCCAAGTGAGGGAAGAGTGGGACAGTCAGTGTGGTCAGTTACCTCTGAGGATGACGGAGAGGGAGACGAGGCCGACCT
>CLocus-85542_40
CATGAAGTGTGAGCATAACAGTAACTGGAGGGTGACAGTAGTGCCAAGTGAGGGAAGAGTGGGACAGTCAGTGTGGTCAG
>CLocus-85542_70
CATTTGTGTTACATGGTGGTAGCGTGTCAACATGAAGTGTGAGCATAACAGTAACTGGAGGGTGACAGTAGTGCCAAGTG
>CLocus-85652_0
TAGGGATGATATCACTCTGGTTTCCCTGGCATGATAACCAGAGCCCCCTGGTGCTGGAACGCTGTACTCTCACCTTGCCA
>CLocus-85652_40
GTATACATGTTTAACTGAGCCCTGCTGTCCTGCACGCTCTTAGGGATGATATCACTCTGGTTTCCCTGGCATGATAACCA
>CLocus-85652_70
GCTATTTCCAGTGGAAGCTTCCCAGCCACTGTATACATGTTTAACTGAGCCCTGCTGTCCTGCACGCTCTTAGGGATGAT
>CLocus-85668_0
CTCAGTTCACCTGTCCCCTGCTGGAGGAACCGTAACCATCCCACTCTCCTTGCCTGCCAGCCGTCGTAGCCTACATAACT
>CLocus-85668_40
TCTGTTCACTGTGTTCTGTACAATAGGCTTGACCTGTTACCTCAGTTCACCTGTCCCCTGCTGGAGGAACCGTAACCATC
>CLocus-85668_70
CGTAGCTAGGGCTATCTGACGGCGAAAGGTTCTGTTCACTGTGTTCTGTACAATAGGCTTGACCTGTTACCTCAGTTCAC
>CLocus-85673_0
GTTATTCTCCTATCTCCCAGTCTGGTGTTGGCTATACCAGTGTTGCTTGTACACTAGGGGCCAACACCAATGTTGACACA
>CLocus-85673_40
TGAGGCATTTGTGTTAACAAATAATTCTGGGGTGGAGATAGTTATTCTCCTATCTCCCAGTCTGGTGTTGGCTATACCAG
>CLocus-85673_70
ATAATTTCACTTGACGTCCTATTCAATCTCTGAGGCATTTGTGTTAACAAATAATTCTGGGGTGGAGATAGTTATTCTCC
>CLocus-85765_0
TAGTCCCCGGCGGAGCCGTCCACGGGCCCGGAGCCCACGCGGTTTTCGAACTCAGCGTGACGGGATCTTTTGAGGTAGTT
>CLocus-85765_70
GTCTGTGAGGTAGGCCATGCCCTTGCAGATCTGCCAGGCGAAGGAGAGGAGGTCCTTGGGCGTGATGGTGTAGTCCCCGG
>CLocus-85810_0
CGGGATATCCAAGACACCGCCAAGAAGAGTCCAGAAACCATCCCCGGAGTAGAGAAGAGAGGAGATAGCGGAGCCTGTCA
>CLocus-85810_40
TCAGCACAGCCATACCCACCTCCTTACTGCCTCCAAGATCCGGGATATCCAAGACACCGCCAAGAAGAGTCCAGAAACCA
>CLocus-85810_70
TTCCCCGAACTTCTCACCACTACCTGAACCTCAGCACAGCCATACCCACCTCCTTACTGCCTCCAAGATCCGGGATATCC
>CLocus-85915_0
TAGACAGTACAAAATATTCACCAATGTGATGCTGTATAATTGCCAGAATTAGGCTAGGATATCATTACATACGGGAGGTG
>CLocus-85915_40
TCTCCTTGTTTGTGTTACGTTTAACCGTTTTGAAGCTGTATAGACAGTACAAAATATTCACCAATGTGATGCTGTATAAT
>CLocus-85915_70
TTTCTGTAATTTGTAGAGCTTGAAACCGTTTCTCCTTGTTTGTGTTACGTTTAACCGTTTTGAAGCTGTATAGACAGTAC
>CLocus-86155_0
ATGCTTGACAGTGTGAACGTTATTGAGTGTAATCACCCGTTCCTTCTCTTGCGTTAGATGTACCGGAATGGACCCGACAA
>CLocus-86155_40
GTTACCTTTGCAAATAATTGAAAAGCACGAATGCATCAAGATGCTTGACAGTGTGAACGTTATTGAGTGTAATCACCCGT
>CLocus-86155_70
CAAAGGAAACACTGCCTGCAGCTTCTTTGTGTTACCTTTGCAAATAATTGAAAAGCACGAATGCATCAAGATGCTTGACA
>CLocus-86174_0
AACGTATTACTGCACACAGCACACACATGTACACACAAAGCACCTAAATTTTTGGGATCGTCTCAAAGCCGTTATATGGG
>CLocus-86174_40
CTTCAGAGCAGGAGAGATTGCCGAAATAAAGGGAATACAGAACGTATTACTGCACACAGCACACACATGTACACACAAAG
>CLocus-86209_0
GGGGCGAACGAACGATCATTAGTTTTATGACATTTTCGATTTTTGTTAAGAGTTTGGGAAATTCTATGGATGTTTTTGAC
>CLocus-86209_40
TGAGCAGTGACCCGTCTCCCCTTCCTTCCCCAAACGATGTGGGGCGAACGAACGATCATTAGTTTTATGACATTTTCGAT
>CLocus-86209_70
CATTCGCCGAACTGACCATGGAGCAGCCTGTGAGCAGTGACCCGTCTCCCCTTCCTTCCCCAAACGATGTGGGGCGAACG
>CLocus-86474_0
CCTATATTTTATGCAGGAAATAGATAGGTATACCGTACTGCCCAACCAACTGGCGGCACGGTATAACGACAGATTCGCTT
>CLocus-86474_40
ATTATTCGCTTTAAATAGCCTACAAATATATTATAATGAGCCTATATTTTATGCAGGAAATAGATAGGTATACCGTACTG
>CLocus-86474_70
ATACTTCTGAATCTTTCTCTTTAGAAATAAATTATTCGCTTTAAATAGCCTACAAATATATTATAATGAGCCTATATTTT
>CLocus-86804_0
ATCCGAGCTCTCGTGGACCCCAAGCGTTACATTCATCTATCTTAAGAGCTCGCTATTAACTATGACTCTTTGTCTTTTGC
>CLocus-86804_40
GTTGGTGGGTCACGTACATTAAGAACAGTAGTGGTCCCAGATCCGAGCTCTCGTGGACCCCAAGCGTTACATTCATCTAT
>CLocus-86804_70
ACATTGTCATGTACGAGCTTACTTCCTCAGGTTGGTGGGTCACGTACATTAAGAACAGTAGTGGTCCCAGATCCGAGCTC
>CLocus-86870_0
AGTCTGATGTAGCCTCCTCAACTTAAACACGGACCCTCCTGTAAGTTACAGCTCGACCCTTGGTCCTGATCATCCCACAA
>CLocus-86870_40
AGTTATAGAGTTCGGCGTTTCCCATTTTCTTCTTCTAGTCAGTCTGATGTAGCCTCCTCAACTTAAACACGGACCCTCCT
>CLocus-86870_70
TTTCCACGTCCTAGTGTTCCAACTGACAGTAGTTATAGAGTTCGGCGTTTCCCATTTTCTTCTTCTAGTCAGTCTGATGT
>CLocus-86928_0
CCTGGCGTTCACACTTCTCAAACTGGCTTCTTGATGTTACACACCGCATGCACACCTGAGTGTGTACTCTCCTATTTGTG
>CLocus-86928_40
ACCTGTACTGGACTCCATCAGCCCCTTCTCCCTTGTTTGTCCTGGCGTTCACACTTCTCAAACTGGCTTCTTGATGTTAC
>CLocus-86928_70
TTATAGTCGTCACTAATCCCAGGAGCGTCGACCTGTACTGGACTCCATCAGCCCCTTCTCCCTTGTTTGTCCTGGCGTTC
>CLocus-86985_0
CCTGTAGTAGTTGTGTTTAAATAACTTTACTAGTTACTGCCTAAACAGATCATATACCAGCTGTGAGAGTAAGTACTGCA
>CLocus-86985_40
TTGTGGTTGTTAATACACCAATCCAGTGCTAGTTGTGCATCCTGTAGTAGTTGTGTTTAAATAACTTTACTAGTTACTGC
>CLocus-86985_70
GTGGTTGTTTATATATCAATAATGATCTAGTTGTGGTTGTTAATACACCAATCCAGTGCTAGTTGTGCATCCTGTAGTAG
>CLocus-86986_0
TGTTCATACAGTGACTACCCTCACACCTGTTATTTGATATTGGCTCACATCGTGGCTATTGCCACAGGTGGCTCCGGATG
>CLocus-86986_40
CTACAATGGGAAAGAGATAATGCAGGAACAGTATGACAGATGTTCATACAGTGACTACCCTCACACCTGTTATTTGATAT
>CLocus-86986_70
CGACCAATCCAAGTTGCTCAGTGAAGCAAGCTACAATGGGAAAGAGATAATGCAGGAACAGTATGACAGATGTTCATACA
>CLocus-87150_0
CTCCTCCAAATCTGGTAACATCCAGACCTCATCTGCTCTCCCAGGCCTAGTCACACTCAGACCACACCTACTCCATCAGG
>CLocus-87150_40
CCTACTCCACCAGGTCTGGTAATATCCAGACCAGTAGCTACTCCTCCAAATCTGGTAACATCCAGACCTCATCTGCTCTC
>CLocus-87150_70
TCCTTCAGGTCTGGTTAAATCCAGACCACACCTACTCCACCAGGTCTGGTAATATCCAGACCAGTAGCTACTCCTCCAAA
>CLocus-87151_0
GTCTGGATGTCCAGGTATGGAAGACCTGATGCCATTGGAACGTGTCCAGGCCTGGAGAAGTAGGTGTGGTCTGGGTGTAT
>CLocus-87151_40
GTGTGGTCTGGAAGTATCCAAGCCTGGAGGAGCAGGTGTGGTCTGGATGTCCAGGTATGGAAGACCTGATGCCATTGGAA
>CLocus-87390_0
ATAGTAAAAGCTAAGGCTACACAGAGTGTGGGTATGTTAGTGCAGGTGGCAACTGGCGGGTGTGTCAGCTGCTCAGTCTT
>CLocus-87390_40
GCGTGTGTGTATATATGTATATAAATTATAACATTTTGTTATAGTAAAAGCTAAGGCTACACAGAGTGTGGGTATGTTAG
>CLocus-87390_70
GCACCGCCGGGTGCTGCGTCTAGTGTACGTGCGTGTGTGTATATATGTATATAAATTATAACATTTTGTTATAGTAAAAG
>CLocus-87502_0
TATACTCATACTATGATAAGCCTGTAATATGATTTTGTTTAGTGTTGCACAGTAAGATATTGTGACATTTCCATGGCCAA
>CLocus-87502_40
TCCTGGGACTGCAAACAATAACGATAATGAACTAGGCACATATACTCATACTATGATAAGCCTGTAATATGATTTTGTTT
>CLocus-87502_70
GCCTCGGCCATCTTGTGATATATACCAGACTCCTGGGACTGCAAACAATAACGATAATGAACTAGGCACATATACTCATA
>CLocus-87691_0
GGTGCGTTCTTCAGGAGACATTTACTCCTCTTGTCTCCATCTTAAAGTACAGTGAATGGTTGTACTTTATGTGACTGTCG
>CLocus-87691_40
GTTTGGAGCGGAAACTGCTAGCGATATGGCTAATCCGGCCGGTGCGTTCTTCAGGAGACATTTACTCCTCTTGTCTCCAT
>CLocus-87691_70
TACTTCTTGAGAACAAATTGGACAATGGCTGTTTGGAGCGGAAACTGCTAGCGATATGGCTAATCCGGCCGGTGCGTTCT
>CLocus-87699_0
TATGGTTGAGAAGCAATGTGGACGGGACGAGGCGGCCGGGCGTCATATCATTACGCGAGCAACAGTTCAATGGAAGAAAT
>CLocus-87699_40
TTTCACATTTGGAAAGATACTCCGCACGCACGCGGCCCCTTATGGTTGAGAAGCAATGTGGACGGGACGAGGCGGCCGGG
>CLocus-87699_70
GAGAGATTTGTTTAAAATGTTGTCACTATTTTTCACATTTGGAAAGATACTCCGCACGCACGCGGCCCCTTATGGTTGAG
>CLocus-87706_0
CAGTACAAGGCGACAGGGCAGCGAGACACTTACGTGAAGCGTGGAGTTGACGCAGGTGAGTAAAAACCTTCAAGCCGGAG
>CLocus-87706_40
CGTTGTCCCTTCCCGTTGGTGCCGGGAAGACAATATAGCACAGTACAAGGCGACAGGGCAGCGAGACACTTACGTGAAGC
>CLocus-87706_70
GTATGGGATATAAGGCGATATAAAAATTGACGTTGTCCCTTCCCGTTGGTGCCGGGAAGACAATATAGCACAGTACAAGG
>CLocus-87726_0
GATGGTGCCCGCTTTCCCTTCTACACGTGAGTACATTCACAGAAGCCGCTTTGGCTAGGTTAACACTCGTATCTTCATTT
>CLocus-87726_40
GCACCACGCCGACGCCCCCGTACTGGTGCTATGGTACAAGGATGGTGCCCGCTTTCCCTTCTACACGTGAGTACATTCAC
>CLocus-87726_70
CGCACAGCTCCCGTGCCTGCTGGAGCAGGGGCACCACGCCGACGCCCCCGTACTGGTGCTATGGTACAAGGATGGTGCCC
>CLocus-87759_0
TCTGCCCATTTGTTTCTGCTTCAATCGGGAATCGAACCTTTGAACTACGACTCCCCGAGTGTTCCATTCACCTACTTATG
>CLocus-87759_70
ACACACACATTCCAGGTAACTCATGTACCTATTTACTGCTAGGTGAACAGAAGCATCAAATGAACGGAAATCTGCCCATT
>CLocus-87788_0
CAACATCCCAACCCTGACGGTAAACGGTAGAGCAAGTCAACAAGGGGTTACAGAGGCGTACTGGAGTGATACTTACAAGA
>CLocus-87788_40
TACTTGCTCTCCCAAAGTTTTTGAAGAACCTCTTTGTGTACAACATCCCAACCCTGACGGTAAACGGTAGAGCAAGTCAA
>CLocus-87788_70
TTACACTTATGCCTGCCCATAAACTCCTCGTACTTGCTCTCCCAAAGTTTTTGAAGAACCTCTTTGTGTACAACATCCCA
>CLocus-87827_0
CGAACCAGAACCATGTATGTATACGGGATAGCACTGTGCCCAACCACTTGGAGCTGGACGATGGAGCGTCGGTCTCGCTT
>CLocus-87827_40
TACTCAGAAACCAACTCTACTTTTGTAAGAGAACATACCTCGAACCAGAACCATGTATGTATACGGGATAGCACTGTGCC
>CLocus-87827_70
AGCTGGTTATAATTGCTCTTCATCTTCGAGTACTCAGAAACCAACTCTACTTTTGTAAGAGAACATACCTCGAACCAGAA
>CLocus-87841_0
GGTTTGGGGCTGATGCCTTATGTTGCTGGGTATAACCAAGGCACTGCGGTATGGCTCGTCTGGCTGTGAGGAGAGCAGTG
>CLocus-87841_40
ACCGCAGGCTTGACAACTTCGCTCTGATGACTGATAGAATGGTTTGGGGCTGATGCCTTATGTTGCTGGGTATAACCAAG
>CLocus-87841_70
ACGAAGGTCAATAAGAAAGTGGTTGTATCTACCGCAGGCTTGACAACTTCGCTCTGATGACTGATAGAATGGTTTGGGGC
>CLocus-87846_0
GTTATTGGGTTCAATAGACTAGCAGTCGACCAGAGATTACCTACAGACACTATTGTCGACCAGACATGCGTCATCTCAAG
>CLocus-87846_40
TAGGAGCCCACCGCGCACCAACTATAGCCACCATTGCCTAGTTATTGGGTTCAATAGACTAGCAGTCGACCAGAGATTAC
>CLocus-87846_70
GCTCACTGGCCTCAGTGTTCGCGCATCAACTAGGAGCCCACCGCGCACCAACTATAGCCACCATTGCCTAGTTATTGGGT
>CLocus-87882_0
GAGCATTATTGCAACACCATAATAATTCAATCCCGGTAGCGCAGAAGATCGTTCACCCTCGACCACTGTCGCTCGACCCT
>CLocus-87882_40
TTAATTATAGATAAGAGAAGCGGATCGTATGTACTGCAACGAGCATTATTGCAACACCATAATAATTCAATCCCGGTAGC
>CLocus-87882_70
ATAATGGAACAATTTACTAAATGAAGTGATTTAATTATAGATAAGAGAAGCGGATCGTATGTACTGCAACGAGCATTATT
>CLocus-88028_0
AGTTTTAATCTGGCTAATAGCGCGGCGCCATTGTGTACCTGCTCCGGCGCGCCGGCCCTCAATCTGGGGCCCAGAGCCAG
>CLocus-88028_40
ACTGGAGCTCCGTTCGATCTGCCGGCGGTGCGCGACGAGGAGTTTTAATCTGGCTAATAGCGCGGCGCCATTGTGTACCT
>CLocus-88028_70
ATAGGATCCACCTTGCTCTATCGGAAACACACTGGAGCTCCGTTCGATCTGCCGGCGGTGCGCGACGAGGAGTTTTAATC
>CLocus-88106_0
TAGCAGGGATGATGAGCAATCTTTGCCCGTGCATAGTGTGGGGGTTTGAAGGGCCAATTCATAACGACCCATGCCAGAGA
>CLocus-88106_40
GCAGCATGGTGGAAGCAGAGAGAGAATGATCATTGTCCAGTAGCAGGGATGATGAGCAATCTTTGCCCGTGCATAGTGTG
>CLocus-88106_70
TTAGAGTTATATGCTTCGCAAAACCACCAAGCAGCATGGTGGAAGCAGAGAGAGAATGATCATTGTCCAGTAGCAGGGAT
>CLocus-88200_0
AGGCATCATCTCTGCTGTTATCACCGCCACGGCTGTCCTGGTCAAGCCGGCCATCTCCGCCATCGCTGACTACCTCCCTG
>CLocus-88200_40
TGGTGGTGGCCAGGCAGCTGGGGGTCCCCGTGGCCACACAAGGCATCATCTCTGCTGTTATCACCGCCACGGCTGTCCTG
>CLocus-88200_70
CAGGTATATCTTCGGTGTTGCCGTTCATGATGGTGGTGGCCAGGCAGCTGGGGGTCCCCGTGGCCACACAAGGCATCATC
>CLocus-88249_0
TGAGGCTCCTCAGTGATGTCATAACCCTTCGGGAGGAGTCTGGTGACGCTGGCCGCAGACCCGCCCTCCACACACCACCT
>CLocus-88249_40
GGCACCTGTGGAGGGTGTAGTGGAGGAGTTACCTGGAGGGTGAGGCTCCTCAGTGATGTCATAACCCTTCGGGAGGAGTC
>CLocus-88249_70
AGGCAGCACTCGACACTCACCAGATGATGGGGCACCTGTGGAGGGTGTAGTGGAGGAGTTACCTGGAGGGTGAGGCTCCT
>CLocus-88343_0
AGTCATTCTACTTGAATGCCTCCTCATATATCTTCCTCAGTGGGAGTGTATGTGCAATGTATTTGTATTTACTACTTGTA
>CLocus-88343_40
CACCATTGTGTAGGCCACTTGGAAACGTCTCAAGCATTCTAGTCATTCTACTTGAATGCCTCCTCATATATCTTCCTCAG
>CLocus-88343_70
TTGACTCGCCAGCCTCACTCCCAGATCCTGCACCATTGTGTAGGCCACTTGGAAACGTCTCAAGCATTCTAGTCATTCTA
>CLocus-88397_0
GTCTTACTCTCACCTGCTTCCACTGGTGAAACTGTCACCACAtgcgtgtgtgtgtgtgtttgtgtACTCACTTATTTGTG
>CLocus-88397_40
AGAGAGCAAGGTATCAAGAGGGGAGATATGACACATGAAGGTCTTACTCTCACCTGCTTCCACTGGTGAAACTGTCACCA
>CLocus-88397_70
GTGCGTGTAATGAAGGCAGACATTGAGCCGAGAGAGCAAGGTATCAAGAGGGGAGATATGACACATGAAGGTCTTACTCT
>CLocus-88498_0
ACGGTGGCACCTGCCTGCCACTCGATACAACGGGACTTCCTCGCAACCTCGCGTTGCTAATTACTGATGCGTGAGTTGCG
>CLocus-88498_40
GTGGGTATGGGTGCCAGGGCCAAGTAGCGGTGGGCACGTGACGGTGGCACCTGCCTGCCACTCGATACAACGGGACTTCC
>CLocus-88498_70
CACCAAGAGTAGTGGCTAGGACGACCTCAGGTGGGTATGGGTGCCAGGGCCAAGTAGCGGTGGGCACGTGACGGTGGCAC
>CLocus-88582_0
TAGCTGACTAAAATCTCTGTTGTGCTACAGTCTGTATGTGGCTTTTGTGAGGTGCTGTGCACTGTTGATTGTTTACTACA
>CLocus-88582_40
AACGGTATTTTTGCCAGTGCTTTATACGGTAGCTTGCAGGTAGCTGACTAAAATCTCTGTTGTGCTACAGTCTGTATGTG
>CLocus-88582_70
TGTTAGCTGAGCTAGACAATATGGCTTCCCAACGGTATTTTTGCCAGTGCTTTATACGGTAGCTTGCAGGTAGCTGACTA
>CLocus-88587_0
GTGATTCCTGGTAGACACAGCTTCCAGACATAGCAAGCCCTGCTACTTCGAGCAAAGTGCCAGATGTCATTGGACTTGTT
>CLocus-88587_40
AGGCAGCCTAGTTTCTGCACATCTTCATTGTGGTTCTTTTGTGATTCCTGGTAGACACAGCTTCCAGACATAGCAAGCCC
>CLocus-88587_70
TGGAAAATCATAGTTCTGAATGCCAACACAAGGCAGCCTAGTTTCTGCACATCTTCATTGTGGTTCTTTTGTGATTCCTG
>CLocus-88588_0
GCACAGCAAAGCTGGATAGAAAATATGCACTTCAACAAAATCTAAAATACTGTATAGATGATAATACAAGACAAATGGCC
>CLocus-88588_40
AACCATCCTGGCAAAGGAACCAAAACACATGCAGCTTGAAGCACAGCAAAGCTGGATAGAAAATATGCACTTCAACAAAA
>CLocus-88588_70
GATATCTGTCAGTGCAGGGCCAGTGCCAGCAACCATCCTGGCAAAGGAACCAAAACACATGCAGCTTGAAGCACAGCAAA
>CLocus-88797_0
CGCCCCGACCTCTAGCTCCTCCCTCTGGCGTATTTCACTCATGGGCGGCCCTCTGGGGGCCGGATCCTCTTGCTGGATCA
>CLocus-88797_40
TTTGACTGGTATGGACTCGGAAATGGACTCATACCGACCACGCCCCGACCTCTAGCTCCTCCCTCTGGCGTATTTCACTC
>CLocus-88797_70
GATGTGCTGGGAGATGCATATGGAGTGTGTTTTGACTGGTATGGACTCGGAAATGGACTCATACCGACCACGCCCCGACC
>CLocus-88945_0
TAACCCGGGTCGGCCGCAAACCTCTGGTGATCGGGTTTTTCCTGCTCACCGGCGCCTTTCTGCTGGTTCTACCCTTCATA
>CLocus-88945_40
GGGGCCATGGAGGTCTTCATCGTGCTGGCCATCCCTCTCATAACCCGGGTCGGCCGCAAACCTCTGGTGATCGGGTTTTT
>CLocus-88945_70
TCCGACCCCTTCGCTTACATGGCCCTGAGCGGGGCCATGGAGGTCTTCATCGTGCTGGCCATCCCTCTCATAACCCGGGT
>CLocus-88951_0
ATGCTGACCCCCAGTTGATGAACTCACACCTTGACATATAATAATAAGGGTTTGGAGGGCGAGGAAGCGTCTCCGTTACC
>CLocus-88951_40
GAGGGAACGTGCTCTATTGCATAGCCCTGCCTGGATCAATATGCTGACCCCCAGTTGATGAACTCACACCTTGACATATA
>CLocus-88951_70
GTACAAGCTTGTAGGAAGAGTAGAGATAACGAGGGAACGTGCTCTATTGCATAGCCCTGCCTGGATCAATATGCTGACCC
>CLocus-88996_0
TTTCGTACCCATGTAGACATAAGCATATTTCTAATGTTTGACGGGAGGTGCCATAACGTAGCCGAGGTTAACTGCCAGTG
>CLocus-88996_40
ATTAATTTGGATTTTTTCTTTCTAGTAGCAAAAATAGCGTTTTCGTACCCATGTAGACATAAGCATATTTCTAATGTTTG
>CLocus-88996_70
ACCGTAATAGTATTCACTACCTTGAGAATTATTAATTTGGATTTTTTCTTTCTAGTAGCAAAAATAGCGTTTTCGTACCC
>CLocus-88997_0
AGGAGGCCAGACGGGCCACAGCCTCCAGCTGTGAGAGACGGTTGTGCCCTGCCTGTAGCGTCTCCAGCCGCGGCAGCCCA
>CLocus-88997_40
ATGCCGTTGTGGGAGAGGTCGAGGCAGGAGAGCACAGGACAGGAGGCCAGACGGGCCACAGCCTCCAGCTGTGAGAGACG
>CLocus-88997_70
AGTGTTACCTGGACCACGTCGGGGTGGTGGATGCCGTTGTGGGAGAGGTCGAGGCAGGAGAGCACAGGACAGGAGGCCAG
>CLocus-89195_0
TTTATGTAGCTTTCAAACTTGCTGTAATGGCTTGTACCTTTAAGATTAAACTAAGGTGTACAACTGTTATCTATGTTGAA
>CLocus-89195_40
ACGCTTGTCGACGCCAAGTATATCAATAACGTCACAGGGTTTTATGTAGCTTTCAAACTTGCTGTAATGGCTTGTACCTT
>CLocus-89195_70
AGGTCACATTAGGCTATAATTCAGATTTAAACGCTTGTCGACGCCAAGTATATCAATAACGTCACAGGGTTTTATGTAGC
>CLocus-89196_0
TTGGAAGCAGAGAATGGCGAGAGGTACCACTGGTGAAGGTTCTCCAGCTGCTCGTGAGGCCTCAGTAATCTTTAGCTCCA
>CLocus-89196_40
GAAAGTAATTTTATGCTACAAAACAGGAACAAAAGATGTATTGGAAGCAGAGAATGGCGAGAGGTACCACTGGTGAAGGT
>CLocus-89196_70
TAAAAAGCTGATTCAAAATGCAGGGTTGTCGAAAGTAATTTTATGCTACAAAACAGGAACAAAAGATGTATTGGAAGCAG
>CLocus-89199_0
CATTTAAGGTGAAATCCTGCCGCAGGTGAGTCTCGTGGCTGGGGAGGAGCGGTGATCTTGGAGCGAGGGAGGAAGACACT
>CLocus-89199_40
CTGGGGTCCTCTTGCAACATCCGGCGATGCTTCCGATTGTCATTTAAGGTGAAATCCTGCCGCAGGTGAGTCTCGTGGCT
>CLocus-89199_70
TCCCTGGGGACCCTGAGGGCCCTGTTGGCCCTGGGGTCCTCTTGCAACATCCGGCGATGCTTCCGATTGTCATTTAAGGT
>CLocus-89200_0
CATATCACCTCTCAGAGCTTCCACCGTCGTCCACACCGCTGCAAGTATCTATGTGGGCAGACCCTCCACCGTCAACGCCA
>CLocus-89200_40
TTGGGCGCAGTCAGGAGACCCAACATGGCTCAACTGCAACCATATCACCTCTCAGAGCTTCCACCGTCGTCCACACCGCT
>CLocus-89200_70
CGCGACAACGTCAAACCCGGCGAAGTATCTTTGGGCGCAGTCAGGAGACCCAACATGGCTCAACTGCAACCATATCACCT
>CLocus-89426_0
GGACACGGCGACCTCTCAGTCAGAGACCTCCTGTCTTGTCCACACACCTGCAAGTCTCTCCTATCCTGTCCACACACACA
>CLocus-89426_40
GCTTAACTTTGCTGGTTCTTGTAAATATGGGCCCCTCTGAGGACACGGCGACCTCTCAGTCAGAGACCTCCTGTCTTGTC
>CLocus-89426_70
ACAAACCACTTTCTTTTAAACGGCAAACTGGCTTAACTTTGCTGGTTCTTGTAAATATGGGCCCCTCTGAGGACACGGCG
>CLocus-89462_0
CTCCGGGAGTTTAAACTTGACATCGCAATACGCCGTATGGTACTCGACCAGAGAGAAGATGGAGGCTCTCCTCACCACCT
>CLocus-89462_40
TGACGTGCGCGTGCCTCCGATGGAAGGCGACGAGGGTCTCCTCCGGGAGTTTAAACTTGACATCGCAATACGCCGTATGG
>CLocus-89462_70
TGAGGTCGGCCATGTTGACGGGCCGTATCTTGACGTGCGCGTGCCTCCGATGGAAGGCGACGAGGGTCTCCTCCGGGAGT
>CLocus-89518_0
CTGCCGGGGGTAAACCTTCCTCCTCCAGGTGGAGAACAAGAGGCTCCTCAGGCTCACCAAGAAGTTGACCTTCGTGACGG
>CLocus-89518_40
AGAGGTTCTCCTCCACTCCCCACCGCCAGAGCCACCACTCCTGCCGGGGGTAAACCTTCCTCCTCCAGGTGGAGAACAAG
>CLocus-89518_70
TCTTCCTCAGGACGATAGTCTTCCAGGACCAGAGGTTCTCCTCCACTCCCCACCGCCAGAGCCACCACTCCTGCCGGGGG
>CLocus-89628_0
AGCGAGGATTCCCTCTCCCCCTAGCTGACCCAAAGCTGTGTGGGTCAGAAGGTTGTTTGAGTCAGGCTGCTACACTGTCC
>CLocus-89628_40
CGCAGTAATGCCACAAGATGGCCACGAAGCCAGCGGCTCCAGCGAGGATTCCCTCTCCCCCTAGCTGACCCAAAGCTGTG
>CLocus-89628_70
GGACGCTGCCCCCCACCGTCTTCACCACATCGCAGTAATGCCACAAGATGGCCACGAAGCCAGCGGCTCCAGCGAGGATT
>CLocus-89772_0
TTAGTGTCAGACCCTTCATCACCTGACTTGTGGTTTGCTACTGCAGCTGTGGATGCTGTCCTTAAATTGCTCACTCTGCT
>CLocus-89772_40
TCAAATAATCTGACCGATAGTTTGAACAAATCTCGGCTCTTTAGTGTCAGACCCTTCATCACCTGACTTGTGGTTTGCTA
>CLocus-89772_70
AACCAATATCTCTATGAGAAAGATTAAAAGTCAAATAATCTGACCGATAGTTTGAACAAATCTCGGCTCTTTAGTGTCAG
>CLocus-89773_0
AGACCAAGTAGACTCCTCAAGGGAATCTTAAAACAGCAAGCTGGCAGGCACAATAACCACACAGAAGTCAATCACTGCAT
>CLocus-89773_40
AAAGGAGTGTTGAGAGCAGAGTAGCAAACACCAAGGAAAAAGACCAAGTAGACTCCTCAAGGGAATCTTAAAACAGCAAG
>CLocus-89773_70
AGAATACCACAATAACCTCCTTCTCTGGGAAAAGGAGTGTTGAGAGCAGAGTAGCAAACACCAAGGAAAAAGACCAAGTA
>CLocus-89784_0
AGGACTCAGCTCCTGCACCTCCTCACCCACCCTTACCTCGTGGGCCTCACCCTCTTCACCTTCCTTACCATCCACTACAC
>CLocus-89784_40
GTGTAGAGCAGTGCAGGCGGAGATGGCCAGGCAGGAGGCGAGGACTCAGCTCCTGCACCTCCTCACCCACCCTTACCTCG
>CLocus-89784_70
GCTTGGTGATGCAGAGTCTGTGTTGGAGGTGTGTAGAGCAGTGCAGGCGGAGATGGCCAGGCAGGAGGCGAGGACTCAGC
>CLocus-89939_0
CTGGTGCCACCACACACTAACTACAATGACTCATTTACACGCAGCTTTAACGTGTAATAAAAACCTTTATCAGACAAGTT
>CLocus-89939_40
TCCAACAGGCTGTTGCTTGTAGCGGTGTAAGTACTTGCACCTGGTGCCACCACACACTAACTACAATGACTCATTTACAC
>CLocus-89951_0
AGCAGGAGAGGGAGACATAACAATCCTATAGGAAGCATGAGGTGGAGGAGAAGGTGGAAGTTGCAGGAGACGTAACAAAA
>CLocus-89951_40
GGTGAGAAGGTGTAACATAGGAAGAATAAGAAGCAACCAGAGCAGGAGAGGGAGACATAACAATCCTATAGGAAGCATGA
>CLocus-89951_70
GTTTATGGGAGCAGATGTGTTCAGGAGCTTGGTGAGAAGGTGTAACATAGGAAGAATAAGAAGCAACCAGAGCAGGAGAG
>CLocus-89960_0
CCTCGTCACCCTAGCAGTAAACAATTGGGCTCCTCCGTCCCTAACATTCACTGCTTTTACTGTTAATTGGAACGGGCCCT
>CLocus-89960_40
CGTTCCTTCCTGTGCTTGGGAATAACAACGTTACTCTCCCCCTCGTCACCCTAGCAGTAAACAATTGGGCTCCTCCGTCC
>CLocus-89960_70
AAGCTTCCTGAGCAGCAGCAGGAGGAGGTGCGTTCCTTCCTGTGCTTGGGAATAACAACGTTACTCTCCCCCTCGTCACC
>CLocus-90153_0
TACCTGGCCCTCGGGGTAGTCGACCTTAGGAGTGGATGGCGAGAGAGGGAGCTTGGGGTTCATAGAGTCACGCCCCGCTG
>CLocus-90153_40
AGTCAATAAAAGAAAATAGTGGAAAATGTGGTGAGATTATTACCTGGCCCTCGGGGTAGTCGACCTTAGGAGTGGATGGC
>CLocus-90153_70
GATCAACAACATTAAATATTTTGATTAAATAGTCAATAAAAGAAAATAGTGGAAAATGTGGTGAGATTATTACCTGGCCC
>CLocus-90203_0
GCTAAAGGCCGACAAGCCTATTACCGAGTGTGCGGTCGTAGGCAGACACCGTAGACAGCTAGGAGGAGTTGTCCAGAGTT
>CLocus-90203_40
GTAAGAAGATATAGTTCAACTGGTGAAATGGACACTGGGAGCTAAAGGCCGACAAGCCTATTACCGAGTGTGCGGTCGTA
>CLocus-90203_70
ATGAGGAAGACTTGTCAACTCCAGGAGAGTGTAAGAAGATATAGTTCAACTGGTGAAATGGACACTGGGAGCTAAAGGCC
>CLocus-90272_0
TCACGCGTGCACGCTCGCTTACTGCGTTATAACGTTATGTGCATGTTTTTGCATAATGCCTCATGCAATCATTCATAGAA
>CLocus-90272_40
GGCGGTATTAACACACATGCATACGCATTTATGCAAACACTCACGCGTGCACGCTCGCTTACTGCGTTATAACGTTATGT
>CLocus-90272_70
GCATTACTCGTGCGTCTTTGATGTTCCCCTGGCGGTATTAACACACATGCATACGCATTTATGCAAACACTCACGCGTGC
>CLocus-90311_0
CTCAAAGGCGAGAGGGAAACCTCAGAGTCTAGCTGGAGCAACACTTGAGGACCCGTGGAGAGCGGCAGAAAATCAGAGCT
>CLocus-90311_40
AGAGTAGAAAGGCCAGACAACTCTGCAGATACGTCATACCCTCAAAGGCGAGAGGGAAACCTCAGAGTCTAGCTGGAGCA
>CLocus-90311_70
CCAAGACTTGATGGAGCAGTACCCTCCTTCAGAGTAGAAAGGCCAGACAACTCTGCAGATACGTCATACCCTCAAAGGCG
>CLocus-90312_0
GGTCCATTTTCTATGGGAGAATCGTTTCTCCTTTTTAGTTCTGGGCTTAATCTTTTGTGGGTACTCAGTCTCTAGGATTT
>CLocus-90312_40
TCTTAAGAGTCTGTTTCAGTTTTGGGGGTCTCCTGCATTTGGTCCATTTTCTATGGGAGAATCGTTTCTCCTTTTTAGTT
>CLocus-90312_70
GCTTGCATTTTGCTTACAGGCTGTATGTGGTCTTAAGAGTCTGTTTCAGTTTTGGGGGTCTCCTGCATTTGGTCCATTTT
>CLocus-90410_0
CGAGCTTTTTCCTTATGATCTTCTCCATCATCTTGAATGATATACAAGTTAGTGTGTGTGTGTGTACTCACCTATTTGTG
>CLocus-90410_70
AATTCTATTAAACCTGTAAGGCATGATTTACCATCACTGAACTCTAAGCTCTATTTCTCCAGGTGCTCTACGAGCTTTTT
>CLocus-90800_0
CTTTTGCTACTAAAGATTATTATGACTTATACCATAATTATGTACGTTGCCTGTGACACCTGTGGGCGTCACGGTCGACG
>CLocus-90800_40
AATTTACATTTGTCTGTATCTACCTAATTTCCGATATATGCTTTTGCTACTAAAGATTATTATGACTTATACCATAATTA
>CLocus-90800_70
TTAGAACCTCAGCAAAACATATATTAAGCAAATTTACATTTGTCTGTATCTACCTAATTTCCGATATATGCTTTTGCTAC
>CLocus-90819_0
CCATTTTTGCAAAGTTCCAGCATAGTGTCCTAGTGCCTAGGTGCCCTCTTTGGATTGTAGCCTTCAGGTGCTGGTAATCC
>CLocus-90819_40
CCTTCATAGCCACCTTAACCAGGCTGTGTCAGCTAACATGCCATTTTTGCAAAGTTCCAGCATAGTGTCCTAGTGCCTAG
>CLocus-90819_70
GCGTACTGCACTTCAGCACACGGAGATCGGCCTTCATAGCCACCTTAACCAGGCTGTGTCAGCTAACATGCCATTTTTGC
>CLocus-90820_0
ACATAGCTGATAAATGTCTCTCAACTCGTCTATGGTGAGGGCATGATTTGGGGGCAGTCATTTCCCTTAGGACCCATAAA
>CLocus-90820_40
GTGGAGGCAGGTGCAATGAATGTATGAATATCATCTCTTGACATAGCTGATAAATGTCTCTCAACTCGTCTATGGTGAGG
>CLocus-90820_70
GAAGGTATCACAGACTAAGCAGGCAACATAGTGGAGGCAGGTGCAATGAATGTATGAATATCATCTCTTGACATAGCTGA
>CLocus-90836_0
ACCTCGTACGTGGTCCAGGGTTCGACTCCTTCCTCTAAGGTCACCCCGCGGTTGTTACCACCCACTCGACCTAGCATGAA
>CLocus-90836_40
GATAGCAGAGGTGTTGGCCATAGCGTCCGTGGTAAGCTTGACCTCGTACGTGGTCCAGGGTTCGACTCCTTCCTCTAAGG
>CLocus-90836_70
CTCCAGCACCTCACCTCGGATCTGGAAGAAGATAGCAGAGGTGTTGGCCATAGCGTCCGTGGTAAGCTTGACCTCGTACG
>CLocus-90901_0
TAACCTTGTTGCTTTTGCAACTTGTAATGGGGATACCAGAACTGTCTCCTTAACGGTGTGTGTGTATTCACCTATTTAAG
>CLocus-90901_40
AACCCCTTTAAATGTTTGTAAAATGCTGATGCATCCGGAATAACCTTGTTGCTTTTGCAACTTGTAATGGGGATACCAGA
>CLocus-90901_70
AAACATATCCATAACGTTGTTTTTACAATCAACCCCTTTAAATGTTTGTAAAATGCTGATGCATCCGGAATAACCTTGTT
>CLocus-90980_0
ACGCCTGTAGCAACAATCAATACCGGGGTCGGTGCCCGCTTCACGCCACGCTTGGAACACACCAAGCAACAGGTCGCTGG
>CLocus-90980_40
GTGTAAAGATTGTGTTGCATCATCGCGACGCCTGTAAGCGACGCCTGTAGCAACAATCAATACCGGGGTCGGTGCCCGCT
>CLocus-90980_70
GTGTACCGGGAAAATAATACATTTATTACAGTGTAAAGATTGTGTTGCATCATCGCGACGCCTGTAAGCGACGCCTGTAG
>CLocus-91111_0
ATCAATATCTGCAGTGTTGGGAGCCATTCCAATGGGTGACCCCAGCAAATACAAGGCGGGACCCCAGGAGCTAAAGCTCG
>CLocus-91111_40
ACTGAGGCTAACTCCATTCACAGTTTAAGAAAGATGTAAAATCAATATCTGCAGTGTTGGGAGCCATTCCAATGGGTGAC
>CLocus-91111_70
TTCGTTGGTAAGTAGCTGAAATGGGAGGTAACTGAGGCTAACTCCATTCACAGTTTAAGAAAGATGTAAAATCAATATCT
>CLocus-91203_0
CATACACTTTGGTCTCAGCATCTGCGATCATATAGTTGCCAAAGATGAGGTTGTGAAGATGGTGAGGATTGAGAGCTTCT
>CLocus-91203_40
ACTTTAGATACTGTACAACAAGCCTTAGCATTCACCTCATCATACACTTTGGTCTCAGCATCTGCGATCATATAGTTGCC
>CLocus-91203_70
TTTTATCAAGACAGTTTAATGCCTGGGTATACTTTAGATACTGTACAACAAGCCTTAGCATTCACCTCATCATACACTTT
>CLocus-91204_0
TCGAGTTCTTCAACATTGTGAAGGAGGTGAGTCAAAGAACCTTCCGCATGCAGCTGAGTGTCGTACTGGAACACTTGGTG
>CLocus-91204_40
TTCTTTGAAGAACAATTATCCATTTTTCATAAACTCAGGATCGAGTTCTTCAACATTGTGAAGGAGGTGAGTCAAAGAAC
>CLocus-91204_70
ATACTGTATATATTTCATTATACCTTCCAGTTCTTTGAAGAACAATTATCCATTTTTCATAAACTCAGGATCGAGTTCTT
>CLocus-91805_0
ACATGGCACTGACAATGTGCAACCCTCAAACTCGCATGAAATGTAAGCAGGTCCAGGGGGATATCCAAGGCACTACCGAA
>CLocus-91805_70
ATGAAATCAAAGTCAAATGCTGCCTGACCCAACAGGCAGCATAGCAGAGGCAGAAGAAATTAACATTACTACATGGCACT
>CLocus-91857_0
ACGGCGACCATCCTCGGGGAAATTATAAGCACTGGGCTGGTGGAGAGACGGGCGGTGAGTGGCTGGCCAGCCTGGCCTCA
>CLocus-91857_40
GACTTGCCACACCGGTAAGCCTTAATTGGCTGAGAAACTAACGGCGACCATCCTCGGGGAAATTATAAGCACTGGGCTGG
>CLocus-91857_70
GTCTGCCACAGTCCGGTGAGGCTACGCTCAGACTTGCCACACCGGTAAGCCTTAATTGGCTGAGAAACTAACGGCGACCA
>CLocus-91875_0
CCTAAGGTAAGCAATGACAGACATCATTATTACAGAGCAATAGTAAGGCTCATCTGGGATGCAGAGTGGTGTGAACAGAA
>CLocus-91875_40
TATGTACTCAAAATCTAATTTGTGAGCTATCCCACTGCTCCCTAAGGTAAGCAATGACAGACATCATTATTACAGAGCAA
>CLocus-91875_70
CAGGTGTTCTGTTCAGAAAATTCATTTTTATATGTACTCAAAATCTAATTTGTGAGCTATCCCACTGCTCCCTAAGGTAA
>CLocus-91928_0
CCCGCCTCGCACCACCAGACCTGAAAATAATACGCTTTATGTAGTATATTATTAACTAACAGAAGCAGCAGCCACCCCCA
>CLocus-91928_40
ATGCCCACCCACTCGGCGAAGATACCAGGCACTGTCACCTCCCGCCTCGCACCACCAGACCTGAAAATAATACGCTTTAT
>CLocus-91928_70
AGACCTTGCTGTGGGTGGACGCACACTGCCATGCCCACCCACTCGGCGAAGATACCAGGCACTGTCACCTCCCGCCTCGC
>CLocus-92267_0
gataggataAAAAAAAAAATAAGTAGGGGCCAGTTCAACAGACGGTTAGAAAGATGGGGTCCAAGAGCTAACAACTCGAC
>CLocus-92267_40
TGTGTGTGagagagagagattgagagaaatatatatagtagataggataAAAAAAAAAATAAGTAGGGGCCAGTTCAACA
>CLocus-92267_70
TTTGCTTACTAGCAGAGCAGTAAATAGGTGTGTGTGTGagagagagagattgagagaaatatatatagtagataggataA
>CLocus-92341_0
AGCAGCAGCGGCGGTGCTAGGGAGGTCGGTGCCTACCACGGACTGTTGTGCTGCTCGGCCTTGGCTCGCCCTGAGCTGGG
>CLocus-92341_40
GCGGTGATGAGAAGACGGGTGTGTGTTGATGAGGAGGAGGAGCAGCAGCGGCGGTGCTAGGGAGGTCGGTGCCTACCACG
>CLocus-92341_70
AGGGGGTAAAAGAATACATGAACGTGAGAGGCGGTGATGAGAAGACGGGTGTGTGTTGATGAGGAGGAGGAGCAGCAGCG
>CLocus-92512_0
TGGGAGAAGGACTATCGTGAGGCAGACGAGGATCACTCAGGTTTTATACCAATAAGGAGATGAATATCCGCAGATTGATC
>CLocus-92512_40
GTTAAACACTATCCTAGAAACACGAGTCGAAGGAAATGGTTGGGAGAAGGACTATCGTGAGGCAGACGAGGATCACTCAG
>CLocus-92512_70
TGCGAATAATAAATGTAAAATTAGCATGGAGTTAAACACTATCCTAGAAACACGAGTCGAAGGAAATGGTTGGGAGAAGG
>CLocus-92686_0
CTCTTTGAGCTTGCCATAAAGATATAAAGATTACCTTAAGGCACACTTTTGTCCTGTTGTCCAGGTTGGGTAGACTAGCA
>CLocus-92686_40
TCTCCCACCCTATATCTGTTGGAGATGGAGATGACTATATCTCTTTGAGCTTGCCATAAAGATATAAAGATTACCTTAAG
>CLocus-92686_70
GAATGCTATTAGTGGCACTACTGGTATTGTTCTCCCACCCTATATCTGTTGGAGATGGAGATGACTATATCTCTTTGAGC
>CLocus-92760_0
TGGCCGATCATAACCTGCTTGATGGAGTTCTGCCAGGCCTGACTTGAGAGCTTGGTCCACCAGGCTGTTACTTGGAGCAG
>CLocus-92760_40
TACTTCTGCTACATTCCATGATTTGTTTGGTCCCGCTACATGGCCGATCATAACCTGCTTGATGGAGTTCTGCCAGGCCT
>CLocus-92760_70
CAGTCAACTCAGGGACACACATTTGCTTCCTACTTCTGCTACATTCCATGATTTGTTTGGTCCCGCTACATGGCCGATCA
>CLocus-92872_0
ATTTCATGGTATGTGTAATACTGGCCATATTGTTAACTGTGATACGTGTGTGTGTGTGTATGTATACTCACTTATTTGTG
>CLocus-92872_40
ATCAAGATTAACGCTTCATTTTGTAAGAATTCGGTTAACTATTTCATGGTATGTGTAATACTGGCCATATTGTTAACTGT
>CLocus-92872_70
CGGCCCCTTGCTCCGCTCACCCAATGTTATATCAAGATTAACGCTTCATTTTGTAAGAATTCGGTTAACTATTTCATGGT
>CLocus-92990_0
CAAACCACAATTAACGTTGTCAAAAGAAAATTATGTACCAAACACAATGCCTGTAATCAACTGGAAGCGTCACTTCCCAC
>CLocus-92990_40
ATAGTTCCTACTGATTTTCCCGTAATTAATGTACAGTTACCAAACCACAATTAACGTTGTCAAAAGAAAATTATGTACCA
>CLocus-92990_70
GTAACCAGAGCATAGGTTTGAGTCCTCGTCATAGTTCCTACTGATTTTCCCGTAATTAATGTACAGTTACCAAACCACAA
>CLocus-93129_0
ACAAGGCGTCGGAAGTGACATCCCGTGGCGCTCGTGGCACTCTCTGGAGGCACTCTGGTGCGTCAGTGTGGGGCTCGAGG
>CLocus-93129_40
CCTCAACGAGCCTCAAGTTTAAGGTACAGATCGGAGGCTTACAAGGCGTCGGAAGTGACATCCCGTGGCGCTCGTGGCAC
>CLocus-93129_70
CACCATTCCTAGAGGCTCGTCCAGTGCCGCCCTCAACGAGCCTCAAGTTTAAGGTACAGATCGGAGGCTTACAAGGCGTC
>CLocus-93139_0
ACCTCACGCCCTCGTGCAGGTCGTGTGTGCTTGACATCACTGAATTATCACTGATAATGGCACTGTCGTCTCTAGGTCAT
>CLocus-93139_40
CTTAACAGCTTTGCATCGTCTGCAAACATTGATATGTATGACCTCACGCCCTCGTGCAGGTCGTGTGTGCTTGACATCAC
>CLocus-93263_0
CTACATTCTTATACACATCCCTACAGAACATCCTCGGTGCTATATATCTCTTCCACATATCCTAAGAGGACAGGCTGGTA
>CLocus-93263_40
CTCTTCCACACATCCCTACATAACATTATGCTCCTACCACCTACATTCTTATACACATCCCTACAGAACATCCTCGGTGC
>CLocus-93263_70
ATCCCTACATAACATTATGATCCTACAGGTCTCTTCCACACATCCCTACATAACATTATGCTCCTACCACCTACATTCTT
>CLocus-93269_0
CTTACAAGTCTCCAATCGATTAGAAATTAACCGTAAATGACCTTAAGCGATCAGCGATAATGTCGCTACCGAGGCAGGGA
>CLocus-93269_40
ACACCAACGGGCTAGTTCTCCCTCCATAAAAGTCGTTCCACTTACAAGTCTCCAATCGATTAGAAATTAACCGTAAATGA
>CLocus-93269_70
GCGTCAAGTCGAGATCATTAGGCCTCAGCCACACCAACGGGCTAGTTCTCCCTCCATAAAAGTCGTTCCACTTACAAGTC
>CLocus-93389_0
CCTGCTTCCCACCCAACAGGAACAACCCATTTTAAAATGTTAACCTACATTCTAGCCCCTCTGCCATGTGCTCATCATAA
>CLocus-93389_40
ATAAATCTTTAACCTGGCAGGGGTTTGCCAATAGTTGTGGCCTGCTTCCCACCCAACAGGAACAACCCATTTTAAAATGT
>CLocus-93389_70
TTTTGGATGGAGGAGGTGTGGGTTCATTAAATAAATCTTTAACCTGGCAGGGGTTTGCCAATAGTTGTGGCCTGCTTCCC
>CLocus-93451_0
ACCTTCACTTGGCTCTGTGTTCTCCCAGTCGATCTCTCTCTACAGTTGAGGTCGCCCATGATTAACAGCTTGGAGCCCTT
>CLocus-93451_40
TCGTTGTCACGTCCAATACTTTAGCTCTCCATGTAACTACACCTTCACTTGGCTCTGTGTTCTCCCAGTCGATCTCTCTC
>CLocus-93451_70
CTCCGATGACATGTTGACTTGGAAAGTATCTCGTTGTCACGTCCAATACTTTAGCTCTCCATGTAACTACACCTTCACTT
>CLocus-93461_0
GAACGAAGGAAAACAAACTCGCCTCAATTTAAATAAAAACTATCAACTTTACCATTGGTCGGTCGGGGATCGAACGCCGA
>CLocus-93461_40
ATCTCCTTCCAAAGACACAGAGAGACAGACAGACACACAAGAACGAAGGAAAACAAACTCGCCTCAATTTAAATAAAAAC
>CLocus-93461_70
TTTGTATATTTTCCTTGTCTATACAGCTGTATCTCCTTCCAAAGACACAGAGAGACAGACAGACACACAAGAACGAAGGA
>CLocus-93470_0
CTGTTTACAGATACAGGGTTGTCTTATGTTGAAGGATGTTGGATGTTATGAACAGGATGTTGATCAACTTGTGCTGCAAG
>CLocus-93470_40
ATGTTGATGGTGTTATGTATCTGAGATGGCTATTCAGAGGCTGTTTACAGATACAGGGTTGTCTTATGTTGAAGGATGTT
>CLocus-93470_70
ATTAGAGGTTAGATATTCTCAGCTGACTCAATGTTGATGGTGTTATGTATCTGAGATGGCTATTCAGAGGCTGTTTACAG
>CLocus-93474_0
CCGAACAAATACGAAGCGAATCAGCAGAAGGAAATTAAGTACTTTCTAGTGACGTTAAAGAGCGGAGGAAATCACTTACA
>CLocus-93474_40
TCTCACTCCATTCCCAACTGTTTAAATTTTTCAGAGACCTCCGAACAAATACGAAGCGAATCAGCAGAAGGAAATTAAGT
>CLocus-93474_70
TTATGCATGCCAGGGGTCGTCGTTTCCTCCTCTCACTCCATTCCCAACTGTTTAAATTTTTCAGAGACCTCCGAACAAAT
>CLocus-93499_0
GGCATCGCGCCGAATCCCCTGGTCCCAAGGGACAGGTGAGTCCCAGGTCCTCATCGCTGCTCCAAGCCCTGTACACGACC
>CLocus-93499_40
CCAGGGACGGCGAAGAGACGGTATGCGACAGTGGCGCAGGGGCATCGCGCCGAATCCCCTGGTCCCAAGGGACAGGTGAG
>CLocus-93499_70
GTGACGGGGTCGAGAGCGAAGTGGTTGTCGCCAGGGACGGCGAAGAGACGGTATGCGACAGTGGCGCAGGGGCATCGCGC
>CLocus-93519_0
ACACCTTGTAGCGGTCAGAGGCCCGTTGAATTAAACGATAGACATCTGAATAGGTGAGGACTCAGGAGCAGGAGCTCAAC
>CLocus-93519_40
TAATCGAGGCTAATGCTTAACTCAAGACATAAACACACGCACACCTTGTAGCGGTCAGAGGCCCGTTGAATTAAACGATA
>CLocus-93519_70
AGTAGCGAGCAAATGGATTGAAACTATAGTTAATCGAGGCTAATGCTTAACTCAAGACATAAACACACGCACACCTTGTA
>CLocus-93590_0
TGTCGTGGTAGTCAGTAGAGTAAAGAGATCCTGGAGGCCTGATGAGCCGACATATCCCCAGAGGCCGGTAATTAATTATG
>CLocus-93590_40
TGTGAGCGGAGGGCTGGCCAGTTCCCCCCTTGTCTCATACTGTCGTGGTAGTCAGTAGAGTAAAGAGATCCTGGAGGCCT
>CLocus-93590_70
ACAAGGGATTCCATTCAGATGTGACTAAACTGTGAGCGGAGGGCTGGCCAGTTCCCCCCTTGTCTCATACTGTCGTGGTA
>CLocus-93658_0
TCATCTATCAGGCCACATGTGAGGTCATTCTTCACGCTGCCTGCGAGATCATCCTTCAGACTCCAGGAATGTACTCCACA
>CLocus-93658_40
CTAGCCACATGTGAGGTCATCCTACGGGCCACATGTGAGGTCATCTATCAGGCCACATGTGAGGTCATTCTTCACGCTGC
>CLocus-93658_70
ACGGCCTCCAGCTCCCTATACGTATTTTTTCTAGCCACATGTGAGGTCATCCTACGGGCCACATGTGAGGTCATCTATCA
>CLocus-93679_0
GGAGAGCACGGCGCCAGAGAACGAGCTGTACCCCTCGGAGTGAACACCGAAGAACAGGTAGGTGCCGCCAGCCAGGGCCA
>CLocus-93679_40
ACTCTTAGTAATCGAGTTCACCGAGAGAGATCTCGGCCATGGAGAGCACGGCGCCAGAGAACGAGCTGTACCCCTCGGAG
>CLocus-93679_70
TCTGGCCGATAATCCCGCCTTCATCTTTGTACTCTTAGTAATCGAGTTCACCGAGAGAGATCTCGGCCATGGAGAGCACG
>CLocus-93705_0
TTTATGGTTAGGTGGCGCACGTAATAGTAGTAGTGGTTTTGACCCAGTCCGAAACATTAACCACTGAACTGTGCAACGAG
>CLocus-93705_40
TGGCCAAGAGGGATAAAAAGAGGCAACGTAAGCTGGAAGTTTTATGGTTAGGTGGCGCACGTAATAGTAGTAGTGGTTTT
>CLocus-93705_70
TGAAGGCCGAGAAGGATGAACAGAAGGAAGTGGCCAAGAGGGATAAAAAGAGGCAACGTAAGCTGGAAGTTTTATGGTTA
>CLocus-93716_0
AAAAGAAAGGGTTGTCCACAAGCCAGGAACCTTATACCGGTCATTGATATTTTGCTTCATCAAGGAAGTGAGGTTCTGAT
>CLocus-93716_40
AGTGTTTAGGTATGACAAAAGCCATGCCAAGCCCCCAAGGAAAAGAAAGGGTTGTCCACAAGCCAGGAACCTTATACCGG
>CLocus-93716_70
TGAAAGATGGAGCCCACTTCTCATCACTCAAGTGTTTAGGTATGACAAAAGCCATGCCAAGCCCCCAAGGAAAAGAAAGG
>CLocus-93843_0
CCAGAGATGAATCACTTCCGTTGTTAGTGACATGAAGTCTATAATTAGGCTGATCCTAGTCGCTGTAGACCACCTACTGA
>CLocus-93843_40
GTGAGTGCCCGACTCCTGGCACTCAAACTAGGAGGGCTACCCAGAGATGAATCACTTCCGTTGTTAGTGACATGAAGTCT
>CLocus-93843_70
TCTTCACTGAGTGCTAAGTTACCTCTCCTCGTGAGTGCCCGACTCCTGGCACTCAAACTAGGAGGGCTACCCAGAGATGA
>CLocus-93935_0
AGAGTTGGTAGGGAGGCCGTGGAAGGCTGCCAACAGCACCGCCAGAGCCCCAGTTTGTGCTACTTTCATTGTCGTCACCT
>CLocus-93935_40
CAGAAGAAAGGTGGCGAGGCTGGTGGTGAAAGGTAGGACAAGAGTTGGTAGGGAGGCCGTGGAAGGCTGCCAACAGCACC
>CLocus-93935_70
CGGCGTGATATTAGTTTTCCGTTAATATGTCAGAAGAAAGGTGGCGAGGCTGGTGGTGAAAGGTAGGACAAGAGTTGGTA
>CLocus-94026_0
CCATGTGTGTAGGTCTGTTGTGGTAATGCCTTGTTTACGTGCTTGCTCTGTACTCACCTGTTTGTATTCACCTATTTGTG
>CLocus-94026_40
TTCACACTCAGTGGCCCGCGTGTTATGAACTCACTCTCTACCATGTGTGTAGGTCTGTTGTGGTAATGCCTTGTTTACGT
>CLocus-94026_70
TATTTTTCTGTTGTTTGAAGACGTTTAGCCTTCACACTCAGTGGCCCGCGTGTTATGAACTCACTCTCTACCATGTGTGT
>CLocus-94093_0
TTCCCCAGGCATGGTGGTGGTGGTGTTACAGGAGACGGAGCGCGTGTAGGATCCTGGTACAAGGCGGGGAAGGGTGTCAG
>CLocus-94093_40
CGTTCTTCGTCAGCCTCTTGAACCTCAGCAGGCACTTGAGTTCCCCAGGCATGGTGGTGGTGGTGTTACAGGAGACGGAG
>CLocus-94093_70
CCAGCTTGGACCCTCTGCTGGGGGCGTAGGCGTTCTTCGTCAGCCTCTTGAACCTCAGCAGGCACTTGAGTTCCCCAGGC
>CLocus-94096_0
CAGTTCCTGACAGGAGATGGGTAAGAAACCAGAAACTAGGAAATAAGTACACCTAAGCATAGATCTATTTATGGGTGTCA
>CLocus-94096_40
TTGCCTTTAAGCATGTATGCAAGTGCTTGAGCATATTTCCCAGTTCCTGACAGGAGATGGGTAAGAAACCAGAAACTAGG
>CLocus-94096_70
CTCTTTTTACAATCTTGGTCATCCGTCATCTTGCCTTTAAGCATGTATGCAAGTGCTTGAGCATATTTCCCAGTTCCTGA
>CLocus-94113_0
TCAGTTTCGACTTGTACGGCGCGCTCTCCCCCTCAGAGGAGATCAAGCACCAGGACTGGCCACAGGAGAACCCGCCCCAA
>CLocus-94113_40
TGCATCCCCTACCTGCTCGAGCAGTTCAAGTTGGCTAAGCTCAGTTTCGACTTGTACGGCGCGCTCTCCCCCTCAGAGGA
>CLocus-94113_70
CGGCAGGTGGTGGGGAACATCAAGGAGTCCTGCATCCCCTACCTGCTCGAGCAGTTCAAGTTGGCTAAGCTCAGTTTCGA
>CLocus-94123_0
TAATTGGAAGTGTTCTAGAAAGAATTAGACAAGTTCCTACAGCAAGAGCACAACCAACCGCATTGTAGTGGATATGTGGA
>CLocus-94123_40
CTACACTATGTTAGTGTCAGCAACCTACTAGTTGCCAGAATAATTGGAAGTGTTCTAGAAAGAATTAGACAAGTTCCTAC
>CLocus-94123_70
CTAATTGGTGTAACTAGCTACCTTTAATAACTACACTATGTTAGTGTCAGCAACCTACTAGTTGCCAGAATAATTGGAAG
>CLocus-94455_0
AGGAACGAAATCAGGGAATTGGCAAAGGCCTTAACGAGGCAGAGCCGGCAACCATGGGAAACTTGTTAGGAGATTAATCG
>CLocus-94455_40
CGCCCGGTGTATGAAAAGTATGTTTGGTTAACATCTGTCAAGGAACGAAATCAGGGAATTGGCAAAGGCCTTAACGAGGC
>CLocus-94455_70
ACATGTCTTTTCTTCGGGTAAGATAATCTTCGCCCGGTGTATGAAAAGTATGTTTGGTTAACATCTGTCAAGGAACGAAA
>CLocus-94631_0
GTATTGGTCTCAAAACTATTATTGGTCTCACGCAGGTTATCATTTTGAGGAACATAGTCGGCCCACTACCTGCACGAGTG
>CLocus-94631_40
TTTTTAGTGCTTATGACTGCACATAAAGTTGCATGTTTTAGTATTGGTCTCAAAACTATTATTGGTCTCACGCAGGTTAT
>CLocus-94631_70
ATGGCAAATCTCTAGTTTTTCTCAAGTTTGTTTTTAGTGCTTATGACTGCACATAAAGTTGCATGTTTTAGTATTGGTCT
>CLocus-94756_0
TTTGAGGCTTTTGACGTCAAAATACGATGTGTTGTTTGAGAAGAGATCCGCTTTCCATCTGACGTGTGTCAACCATCCGG
>CLocus-94756_40
TTTGCAAGCCGCTATTATCTTTAATACATCTGACTTTGAATTTGAGGCTTTTGACGTCAAAATACGATGTGTTGTTTGAG
>CLocus-94756_70
GACTCCCCGAATACAAAACATCACATCAATTTTGCAAGCCGCTATTATCTTTAATACATCTGACTTTGAATTTGAGGCTT
>CLocus-94780_0
AGCTGCGGCCGGCGGCGTCGAAGGTGCACCACACGGTCAGCACCACAGACACCATCACGCACCAGTTACACACCACGATC
>CLocus-94780_40
GAGTCCCTCATTGAGCGCTGGTAGCGCTTCATCTTGACCCAGCTGCGGCCGGCGGCGTCGAAGGTGCACCACACGGTCAG
>CLocus-94780_70
CCTGAGCGTCGGTATTGGAACCTGGTATGTGAGTCCCTCATTGAGCGCTGGTAGCGCTTCATCTTGACCCAGCTGCGGCC
>CLocus-95048_0
GGAACGTTGAGAGGAGGAGGAAAGGGAGGGAGAGAGAAGGAGCAATAACTGAAGAAGGAACAACTACAGAAGGAACAACA
>CLocus-95048_40
ATTGGGCAATAGAAAGGAGAGAGAGGGTCGTTAAGAGGAAGGAACGTTGAGAGGAGGAGGAAAGGGAGGGAGAGAGAAGG
>CLocus-95048_70
GCAGCGAGAAGAGAGGAGGTAAGGAAGGAGATTGGGCAATAGAAAGGAGAGAGAGGGTCGTTAAGAGGAAGGAACGTTGA
>CLocus-95140_0
TCAGGAGGGAAGTTGGCAAGTAACTGTTGTCACACGACGACAAGTGATCGCTGCCACCACAACAATAGTTAACCCGGTAT
>CLocus-95140_40
CGTTCGTCCAGGCAATTCATGACCCCTTGTGTTGGAGCCTTCAGGAGGGAAGTTGGCAAGTAACTGTTGTCACACGACGA
>CLocus-95140_70
TAAGTTTGTTGTTAGGTGACTTTTACTGGCCGTTCGTCCAGGCAATTCATGACCCCTTGTGTTGGAGCCTTCAGGAGGGA
>CLocus-95371_0
AGCGTCATACGTGACGGCTGAAACACGCAATAATCGCTTCTACCTGTATTACGACTTAATTAACTTTGGGTGATTGTAAA
>CLocus-95371_40
CGCTTGTGACCCTCTTGTTAGCATATTCAGGTCAAGTGGGAGCGTCATACGTGACGGCTGAAACACGCAATAATCGCTTC
>CLocus-95371_70
AGCACTACCAGAACACAATGCACAGGGAGGCGCTTGTGACCCTCTTGTTAGCATATTCAGGTCAAGTGGGAGCGTCATAC
>CLocus-95390_0
AGTCGTAGTACTTGTCGCACTGGCGGGGGTCGACGTAGAACCCATCGTCGGGCGGGCACTGGAACTGGGCAGCGGCCGAG
>CLocus-95390_40
CCGTCCGGGCACAGCTTCTCCGTCTGGGTACCGCGGTAGCAGTCGTAGTACTTGTCGCACTGGCGGGGGTCGACGTAGAA
>CLocus-95390_70
CTAGGGCCCTGGGTGGTGTCGAAGATCAGACCGTCCGGGCACAGCTTCTCCGTCTGGGTACCGCGGTAGCAGTCGTAGTA
>CLocus-95410_0
CATAGTAAAGCAGAGCCGTCACTGTACTGACCATTCCAAGTGTTCAGCTGCTTGCAGGTCCGCGTTCAATTCCCGACAGT
>CLocus-95410_40
aacactacaaacaccaccatATAACGCCTATACTTATGAACATAGTAAAGCAGAGCCGTCACTGTACTGACCATTCCAAG
>CLocus-95410_70
TtcactcttacaatcaccatcacaatcaccaacactacaaacaccaccatATAACGCCTATACTTATGAACATAGTAAAG
>CLocus-95454_0
CCAGAGACCAGGCAGGATGATACAGTGTGCAAGAAGCATGCGAAATGGGGCAAAATTTATTAGGAAAACAAGGTCCTGAC
>CLocus-95454_40
AGGGCCACAATAAAACAAGCAAAAGAGACCAGGAACCCAGCCAGAGACCAGGCAGGATGATACAGTGTGCAAGAAGCATG
>CLocus-95454_70
GAGCGCCACAAAAAACAATCCAGGACCAAAAGGGCCACAATAAAACAAGCAAAAGAGACCAGGAACCCAGCCAGAGACCA
>CLocus-95486_0
TGTTCGTCGTGTAGCTCCAGTCATGTTGAACGTGTGAGTGTGGGTTTAGAGCCTCGCTAGTGAACACCTCCTGTCTCGCA
>CLocus-95486_40
CTTTACAAATATTGAGGAGTTTGAGTGTTGCAGTAAAGGGTGTTCGTCGTGTAGCTCCAGTCATGTTGAACGTGTGAGTG
>CLocus-95486_70
GCCAAAAGTGCATCGTTATTGATAGTGAACCTTTACAAATATTGAGGAGTTTGAGTGTTGCAGTAAAGGGTGTTCGTCGT
>CLocus-95572_0
GAGAATATTCCTCCCTTATCTTTCTGGTTAATGATGGTCACTGTGATTGTCGAGCGTGCTGTAGCTGCCACCTTCAGCGA
>CLocus-95572_40
ATTCCTCCCTTATATCGCTCTCGTATAGTTGCTGGAGACAGAGAATATTCCTCCCTTATCTTTCTGGTTAATGATGGTCA
>CLocus-95572_70
GCTCTCGTATAGTTGCTGGAGACAGAGAATATTCCTCCCTTATATCGCTCTCGTATAGTTGCTGGAGACAGAGAATATTC
>CLocus-95627_0
TACCAGAACACCAGGTTCATTATGTCCTGGCTGCAGCTTCAGCGGCTGATATTGCCTTAATGACACGCACTATAGGCAAA
>CLocus-95627_40
GCCAGCTTTCCTTCCGTGATATTCCCTCGTGAAACAGTACTACCAGAACACCAGGTTCATTATGTCCTGGCTGCAGCTTC
>CLocus-95627_70
CTTGATAACGTCGTCACGTGACGCAGTGGTGCCAGCTTTCCTTCCGTGATATTCCCTCGTGAAACAGTACTACCAGAACA
>CLocus-95760_0
CGAGTCAGACTAAATGAAATAAAGGCCGCCAGAGTGGGCGGATCTTCCTTCACTTCTAGAGTGTGGAGAAGCCCGTGGCC
>CLocus-95760_40
AGGACGGTGTCCCTGAGGAAAATAATTCCAGTCGCCGGGACGAGTCAGACTAAATGAAATAAAGGCCGCCAGAGTGGGCG
>CLocus-95760_70
CCCAGGGCCAGCCTGCACGCAGTAATCCACAGGACGGTGTCCCTGAGGAAAATAATTCCAGTCGCCGGGACGAGTCAGAC
>CLocus-95870_0
AGTAATCCAACGTTTTGGTTAGTTTACTCAAAATGCGTTGCTAAGTTGATACCTTTGCAGATGCAAATTGCAGAGACTTG
>CLocus-95870_40
TTTATCGTTACGCCAGAATAATTGGTTTGTCAATCATCAAAGTAATCCAACGTTTTGGTTAGTTTACTCAAAATGCGTTG
>CLocus-95870_70
TTAACTTGTCCCGAGGCGGAACTGGCTTGCTTTATCGTTACGCCAGAATAATTGGTTTGTCAATCATCAAAGTAATCCAA
>CLocus-95957_0
GAGGCACACACCAGGTGCCACTGTCCATCATTGGCTCGCACATCCGTAATTTGCTTGTCCCCATTCACATACAACACAAA
>CLocus-95957_40
ATCAAGGTAAATAGCCCAAGTGCCATTGTGGCTGGTCCATGAGGCACACACCAGGTGCCACTGTCCATCATTGGCTCGCA
>CLocus-95957_70
AAGGCCAGTGCCATGATCTTTCTTTTCACCATCAAGGTAAATAGCCCAAGTGCCATTGTGGCTGGTCCATGAGGCACACA
>CLocus-96018_0
TGTGGATGGAGCATTGTTTTCCAATGGACGTGGGAGACGGTGCCGGATTCTGTCCAGGAACTATGAAACAACTATATACT
>CLocus-96018_40
GCTATTGTTTTAGATTTAGGTAAAATCTGGCATAAAAAGTTGTGGATGGAGCATTGTTTTCCAATGGACGTGGGAGACGG
>CLocus-96018_70
GGCTCAATATAAAGGAAATATAACTTGGTTGCTATTGTTTTAGATTTAGGTAAAATCTGGCATAAAAAGTTGTGGATGGA
>CLocus-96019_0
GGCCGCCAGGCTGGTCAGGGTCTTGCTGCCAGTCATTGTGCTTCCGTGTGGCAGTCATGGTACTGACGTCATGGTTGTTC
>CLocus-96019_40
AACTCCCGCCGGAAGCCCGAGGAGGCGGTCGTGCGTCAGAGGCCGCCAGGCTGGTCAGGGTCTTGCTGCCAGTCATTGTG
>CLocus-96019_70
CTCCATAACTAGCATCAGGTGTGGAGGGGGAACTCCCGCCGGAAGCCCGAGGAGGCGGTCGTGCGTCAGAGGCCGCCAGG
>CLocus-96022_0
TAGTTCGCCATACCACTTGTGCTTGAGGTGGTCCAGGTGACCCGAGGCCAGGTACCGGGCAAGGATAGTGTTGATCTTCA
>CLocus-96022_40
CCTGGGGCTTGTAGATATCAGCAGAGATTCGGAAGCACGGTAGTTCGCCATACCACTTGTGCTTGAGGTGGTCCAGGTGA
>CLocus-96022_70
ACACCCCCCCCACCGTGCTGATTTCCAGAGCCTGGGGCTTGTAGATATCAGCAGAGATTCGGAAGCACGGTAGTTCGCCA
>CLocus-96039_0
TGTTCCGAGTAGCCGAATCTAAAACAACAACAGCGAAAGGATATATCTCTTGGCATAAAAAATAGTGAAAGCAACGTTTG
>CLocus-96039_70
AGGTCGACACACCTCCTGTGCTAGGTGAGTACGACAGGCGACCATAGAACTTGTGCCGCTTGGAGCTTTTTGTTCCGAGT
>CLocus-96040_0
CGACAGGACGGTGAAGGTGTTGTTGTTGAGGACGTCCAGCTGGCCACACGGAGGCTCGCTGCAATACGACCTCCAGGGTT
>CLocus-96040_40
CGAGGGGGCTGAAGAGGTTTACCATCTCCTTGTAAATATGCGACAGGACGGTGAAGGTGTTGTTGTTGAGGACGTCCAGC
>CLocus-96040_70
GTACCTCACTTCCTCCAAAGTGGAAGAGGTCGAGGGGGCTGAAGAGGTTTACCATCTCCTTGTAAATATGCGACAGGACG
>CLocus-96077_0
CTAGTTTGGTGTAACCCAGCCTCAGTCTGGTCATTGTTATATCGATTTCTGTTTCCATGTTTCTCATGTGCAGTAACGAA
>CLocus-96077_40
GCCCGGAAGTTCAGTTATGCCTGTCTTGTATTTATAGCTGCTAGTTTGGTGTAACCCAGCCTCAGTCTGGTCATTGTTAT
>CLocus-96077_70
AAAAGTTGCAAGTAGCACGGGCTATGGTGAGCCCGGAAGTTCAGTTATGCCTGTCTTGTATTTATAGCTGCTAGTTTGGT
>CLocus-96078_0
CCGAAATGAATCTGGCTGGAAAAATATTGTGTTGTGTGTTGTCCACTTTTCGCTAAGGTTGAACTAGGGGTCGTGGTCTC
>CLocus-96078_40
AAGAATGGTTAAAGCAGAAAGAGCAAAGAGCCGTCCTTACCCGAAATGAATCTGGCTGGAAAAATATTGTGTTGTGTGTT
>CLocus-96078_70
GGAATAAATAGGAGAATACTAGAATAGATAAAGAATGGTTAAAGCAGAAAGAGCAAAGAGCCGTCCTTACCCGAAATGAA
>CLocus-96215_0
CCAGGGAGAGAACTAGGTTGAATTAAAATGTGGGCGAGGACAGCTCAATCACAAGCCAACATTAGGAACAACCAGTACCA
>CLocus-96215_40
GAAGAAGCCACTATATGAAGCAGGAGTGGGGAGGCATAAACCAGGGAGAGAACTAGGTTGAATTAAAATGTGGGCGAGGA
>CLocus-96215_70
TAAGGACAAAACAGCCTTTGATAAAACACAGAAGAAGCCACTATATGAAGCAGGAGTGGGGAGGCATAAACCAGGGAGAG
>CLocus-96244_0
GCCTGAGTGACTGTAGCAGCAGTCAACTTGGCCTTAATAAGCATAGTGTCGTTCAACTGGTTTGTGATGTAGATGCTTGT
>CLocus-96244_40
GTGTAGTGTACCTTATTGTATGGCAACGAAGTTTGGCTTTGCCTGAGTGACTGTAGCAGCAGTCAACTTGGCCTTAATAA
>CLocus-96244_70
CACCACATCACTGTCTAATGCATTCCATTTGTGTAGTGTACCTTATTGTATGGCAACGAAGTTTGGCTTTGCCTGAGTGA
>CLocus-96245_0
AAGAAAGACAGAAGATGCGGAGTAGAAAATCACTCATAATCGATCCACTTGGATTGGTCGGCACAGCGACATCCTTACTT
>CLocus-96245_40
CCCTGAAAATCAAAACAGTCAATTTTGACTCTTGTTGCATAAGAAAGACAGAAGATGCGGAGTAGAAAATCACTCATAAT
>CLocus-96245_70
TCAAAAGTTAAATTGATAAAGGAAAAAGTTCCCTGAAAATCAAAACAGTCAATTTTGACTCTTGTTGCATAAGAAAGACA
>CLocus-96352_0
tgtgtatgttgtctgtacgtTCCCTTTCTCCCGCACCGTGCCAGAGCCTGTGTAGGGGACGTGAGGGATGTCTCACTACT
>CLocus-96352_40
gcacgtgcaccgtccgtgcttgcatgtgtgtgtgtgtgtgtgtgtatgttgtctgtacgtTCCCTTTCTCCCGCACCGTG
>CLocus-96352_70
Tgtgcactgtacgtgcactgtacgtgtactgcacgtgcaccgtccgtgcttgcatgtgtgtgtgtgtgtgtgtgtatgtt
>CLocus-96505_0
CCCCTGGATGACGGTGACCCGCAGACGGTATAGGCCAGAATTCCTCTAGTGTAGGGTTTAGTCACCCTAAGGGCCCGGTA
>CLocus-96505_40
GCATGTAATCTTCTACAATAAAGTTCCCTCGTCGGAGAATCCCCTGGATGACGGTGACCCGCAGACGGTATAGGCCAGAA
>CLocus-96505_70
TCGGGAATGAGTTAAGGTCCCATTTTGTAAGCATGTAATCTTCTACAATAAAGTTCCCTCGTCGGAGAATCCCCTGGATG
>CLocus-96523_0
TTATATATTACGTTAGTGTAGTTCCTGTGTAACTGATGTTGAGGCGCAGGGTGTTGACCTGCTTTACAACCACCCGGGTG
>CLocus-96523_40
GTTTGCAAGAAGTCAGCTGAATTCTGTTGCTTTCGTTGAATTATATATTACGTTAGTGTAGTTCCTGTGTAACTGATGTT
>CLocus-96523_70
TCATGGGCGGAGGGATACCATCGATTTACGGTTTGCAAGAAGTCAGCTGAATTCTGTTGCTTTCGTTGAATTATATATTA
>CLocus-96524_0
ATTTATACCATCTGGGACTCGACTGAATCGACAGGAATTCTGGATGCTTCTGCTGAAACCATTCCAAGTTGTTCATATGA
>CLocus-96524_40
CGAGCCACAACCTCTACCACTGTACCACTCACCTAGAAAAATTTATACCATCTGGGACTCGACTGAATCGACAGGAATTC
>CLocus-96524_70
AGGTGACTCGAACCTGCGACCAAGAGACTGCGAGCCACAACCTCTACCACTGTACCACTCACCTAGAAAAATTTATACCA
>CLocus-96543_0
AGGAATGAAGAGAAGCGAGGTGTACTGTAGCGTGTGGGCAGAGTGGACATAAGAAACTCACAGATCAGCACCCGCTTGGC
>CLocus-96543_40
GGGGGATGCGACAGGTAAATAAAGAAACGTGAAAAGTAAGAGGAATGAAGAGAAGCGAGGTGTACTGTAGCGTGTGGGCA
>CLocus-96543_70
AAGTAAGGAAGGGGGAAAGGTGGGGCATGAGGGGGATGCGACAGGTAAATAAAGAAACGTGAAAAGTAAGAGGAATGAAG
>CLocus-96823_0
ACCAGGGATAAAGCTATTAATCTGATAAAACAATTAAAGTCAAAGGAGTTCCAAGGACCAGACGAAGTCTTTGCTAAGGT
>CLocus-96823_40
TGTAGGTAGTTAAGAAAGCAAGTTGAATTGTTTAGTTGTTACCAGGGATAAAGCTATTAATCTGATAAAACAATTAAAGT
>CLocus-96823_70
TGACATTTTACCCACACCTGAACAGATCTATGTAGGTAGTTAAGAAAGCAAGTTGAATTGTTTAGTTGTTACCAGGGATA
>CLocus-96959_0
TGTCTACCTCGGCTTGTGAGGTAGAAATACTTTCAGATTAGCAATATTTTGTTGTAGGGCATCTCCCTGTGGGTCATGAC
>CLocus-96959_40
CCAGATCCTCGGCCTGACTCCCAGATCCTCGACCAGACACTGTCTACCTCGGCTTGTGAGGTAGAAATACTTTCAGATTA
>CLocus-96973_0
TCAGGTGAACCTGACCCTTTTACTGTGAGAGTGTATTTATGTGCTCGCTTGAGCGTGTGTGTTTGTATTTACCATATGGG
>CLocus-96973_40
ACGCAAGATGTTTATGTCCTAATATGTAGCCGAGCGGATTTCAGGTGAACCTGACCCTTTTACTGTGAGAGTGTATTTAT
>CLocus-96973_70
CGTTGGGTTATTTCTGCAGCGGTGTTTCGGACGCAAGATGTTTATGTCCTAATATGTAGCCGAGCGGATTTCAGGTGAAC
>CLocus-96988_0
GGGAGGGATGATGGTGGTTCGTTAATACGGGACTGGTTGAATGGACAATTTGAACCGGTTTGCAATCTCGCGTAATTCTG
>CLocus-96988_40
ATGGGTGGTTTTGGTTGTGTGGTTGGATGATGAATTGGTTGGGAGGGATGATGGTGGTTCGTTAATACGGGACTGGTTGA
>CLocus-96988_70
TGTTAGAAATTATATACATGTGGTTACCGGATGGGTGGTTTTGGTTGTGTGGTTGGATGATGAATTGGTTGGGAGGGATG
>CLocus-96993_0
TCCTCCACCTCCTGGTCCTTCTCTTCAATGTTCTACCATTCTCTTCACACCCGACCTCTCTCATCTTCCTCTCTCCTCCA
>CLocus-96993_40
GATGGCTTGACGCTTACCTCTAATAGTTCCCTTGCCTTTCTCCTCCACCTCCTGGTCCTTCTCTTCAATGTTCTACCATT
>CLocus-97009_0
AAGTTGTGTACTTTCCTCGCGGCTTGAGGGAGCTTGGCTGCAGGTCTTCGTGTGTGTGTGTACATACTCACCTATTTGGG
>CLocus-97009_40
TGGGATGATTTCTGATGCTTCCTCCAGTATCAGTTAGCTGAAGTTGTGTACTTTCCTCGCGGCTTGAGGGAGCTTGGCTG
>CLocus-97009_70
CACACTCATTGTATTGATCATGGAAGAGTCTGGGATGATTTCTGATGCTTCCTCCAGTATCAGTTAGCTGAAGTTGTGTA
>CLocus-97017_0
TAGGACCTTTGAAGCTTTACATTATATACTTATCCTCACCCTAGGTCTTCCTTCTCCATCTCTGTACTCACCTACTTGTG
>CLocus-97017_40
GGTTCGAATCCTTGAGGGATTATGTTTAAAACTGATGATTTAGGACCTTTGAAGCTTTACATTATATACTTATCCTCACC
>CLocus-97017_70
ACAGTATTGGGATGCTACGCTGGCGGCCTAGGTTCGAATCCTTGAGGGATTATGTTTAAAACTGATGATTTAGGACCTTT
>CLocus-97152_0
CGCCTCCTGCTGGACGTAAGTGACCGCTGAAGCGGGGATGAAGTGCTTGACGGGCGCAGCAGCGCGGCCATGAGGCCCCG
>CLocus-97152_40
AGATGAGGAGGATAGCAGAGACGATATCATCGTCAGGGCGCGCCTCCTGCTGGACGTAAGTGACCGCTGAAGCGGGGATG
>CLocus-97152_70
CGTGCACGGGGCAGCGGGTGAGCGGGTTGTAGATGAGGAGGATAGCAGAGACGATATCATCGTCAGGGCGCGCCTCCTGC
>CLocus-97346_0
GTCAAGTAGGATTTTAATGAACATTTTGCAGAGTTAAAACAAGCACCATCTCCGTTTTCATTAAACACTAAACCTTCATA
>CLocus-97346_40
ATCCTAGTCGAATCGTTAACCAAGGCGTTCACATTATTCTGTCAAGTAGGATTTTAATGAACATTTTGCAGAGTTAAAAC
>CLocus-97346_70
GTGAGTGTCTGGTCTCCCGTGAAGTAGAGTATCCTAGTCGAATCGTTAACCAAGGCGTTCACATTATTCTGTCAAGTAGG
>CLocus-97451_0
AGATCACTTTCCTGTTCTTCAAGGAGAGGAAGCTATATAGGCGTGTAGGGAAGCCTCGTGTTTACATTCCCACGTGGTGG
>CLocus-97451_40
GAGCCTTTGCCGTTACATACGCTTAGAGTGACGTTAAATTAGATCACTTTCCTGTTCTTCAAGGAGAGGAAGCTATATAG
>CLocus-97451_70
CGAGGGGTAACTATGGGGCCAGCGTGACGGGAGCCTTTGCCGTTACATACGCTTAGAGTGACGTTAAATTAGATCACTTT
>CLocus-97630_0
GACGAGGAGGGTAGGGGAGACAGTTATATAATCCAGCATACTTCTAAAAACCTGTGAGGCATTATATTCTTCTCACTTGT
>CLocus-97630_40
GAGAGATGGACGCTAAGACGATAATGTCTGTGTAAGTAACGACGAGGAGGGTAGGGGAGACAGTTATATAATCCAGCATA
>CLocus-97630_70
GATCCCGTAGTCATGAAAAGTTTATGGCAGGAGAGATGGACGCTAAGACGATAATGTCTGTGTAAGTAACGACGAGGAGG
>CLocus-97674_0
CACCCCTCGCCCCTCGTCGCTCCAGGCGTCAGGGTGGGGCAAATAGTGATACCCTACCTAATGATGAAGTGGTAGCAGCA
>CLocus-97674_40
AGGACTATGAATCCGAAACACTGTCCACTCACCTGTCAGGCACCCCTCGCCCCTCGTCGCTCCAGGCGTCAGGGTGGGGC
>CLocus-97906_0
CCGACCTCCCTCCCACACATTCTTTGTGCTCTTTTCACAAGTACCATTTACCAGCATCTTTGTTGTGGATCCTCCGTCCA
>CLocus-97906_40
ACTCCGGCCGTCGGGTTAGTCGGGTCGTGGGGGCCCCGACCCGACCTCCCTCCCACACATTCTTTGTGCTCTTTTCACAA
>CLocus-97927_0
TGCTCATTAAAAGACATGTGATATACTAGTCTGAGAAGCAGGTTAGGCTGACTGAAGATACTGAGCTAGGTAAGGGAGTA
>CLocus-97927_40
ACTGCAATTTGCTAGATTGTCAGAGAGCAGTTGATACTGTTGCTCATTAAAAGACATGTGATATACTAGTCTGAGAAGCA
>CLocus-97927_70
ATGGAACAGGAAAAAAGAAATACAGGGTGCACTGCAATTTGCTAGATTGTCAGAGAGCAGTTGATACTGTTGCTCATTAA
>CLocus-97935_0
TCTCTCTGCAGCGAGACGATGGAGCGACTGATGCGGCTGGTAGTGGCTCAGGGCGAGACCATCCAGACGCAGCTGCGGCG
>CLocus-97935_40
GTAATTAACAATATTGTAGTGAAGTACATTGTGTATTGTTTCTCTCTGCAGCGAGACGATGGAGCGACTGATGCGGCTGG
>CLocus-97935_70
ATGATTGTATTGTTAGTAGTTAAGACAGCGGTAATTAACAATATTGTAGTGAAGTACATTGTGTATTGTTTCTCTCTGCA
>CLocus-97936_0
GAGGAGGTAGTCGGTGCCAAGGTTCTGGACACGGAGGAGGTGCATCTGCTGCTCGTACTGCTCGATCTGCTGCTCCCTCT
>CLocus-97936_40
CGTCCTTGGCCTCGCCTTGGTCGTCCTTGAGGTAGGAGTGGAGGAGGTAGTCGGTGCCAAGGTTCTGGACACGGAGGAGG
>CLocus-97936_70
AGTCGTTACTCTTCTCCTCGCTGCTTGGCTCGTCCTTGGCCTCGCCTTGGTCGTCCTTGAGGTAGGAGTGGAGGAGGTAG
>CLocus-97958_0
CTAATGGCAAGTGCGGGTTCAACTGGGATATCCAGTGGACCACCGAACCCATGGGTTTTCCAGGGTCTGCAGGAAATAGC
>CLocus-97958_40
ATCGCCATGTGGCACAGGTGATGCAAAACCCTAGAACTCGCTAATGGCAAGTGCGGGTTCAACTGGGATATCCAGTGGAC
>CLocus-97958_70
GCAGAATGGCAGAAGCAGAAAGGTATAAGCATCGCCATGTGGCACAGGTGATGCAAAACCCTAGAACTCGCTAATGGCAA
>CLocus-98155_0
TCGCCGGACCAGTACGTTAGTGGGGCGCCATGTGCCCTTGTTGCCCCGGGCCGGCACGTGGCGTCATGTGCCCTTCTTGC
>CLocus-98155_40
ACGCCTGGCCGCCATTTTGTGTCCTCGATAAACCTCTTTGTCGCCGGACCAGTACGTTAGTGGGGCGCCATGTGCCCTTG
>CLocus-98155_70
TCGTCCACAGACGGCTGGCGTCGTCCACAGACGCCTGGCCGCCATTTTGTGTCCTCGATAAACCTCTTTGTCGCCGGACC
>CLocus-98193_0
TTGGGGTAATTGGATTAATGATTCAGTTAGTGTTTGGTGAGGTGTGCGGGTATTTTACTATGTGTGTTCGTCTATTTGTG
>CLocus-98193_40
AAAAATACAGCCAATTATACCTGCTTTGCCCAATTTAGGTTTGGGGTAATTGGATTAATGATTCAGTTAGTGTTTGGTGA
>CLocus-98193_70
TGATCAAGGGAACGTGTTTCAATCCTGGCAAAAAATACAGCCAATTATACCTGCTTTGCCCAATTTAGGTTTGGGGTAAT
>CLocus-98211_0
GACATACAGAGGAACCCCGAGGAGAGTAGGAACCTTCATCACACTCTGTGCACTCATGGGCTCCGGGCCCACTGAAAGTG
>CLocus-98211_40
GAGCCTTTTGGAGCATACTGTTTAACAGGGTCACAAGGCAGACATACAGAGGAACCCCGAGGAGAGTAGGAACCTTCATC
>CLocus-98211_70
GTGCATGGGGGGCGTGGAAGACAAACTGCAGAGCCTTTTGGAGCATACTGTTTAACAGGGTCACAAGGCAGACATACAGA
>CLocus-98224_0
AGTGATGAAGAAGACCTTTCTGACGGAGATGCTGGTGGGAAGATCTTCAGCTCTGTCCGGCCGGAGATAGCGACGACCCT
>CLocus-98224_40
TCTTGACAGAGGTTGAGATGTTATAGACGGTGTTAACGGTAGTGATGAAGAAGACCTTTCTGACGGAGATGCTGGTGGGA
>CLocus-98224_70
AAATCTTAACAGAAGCGACGGAAAAGGCATTCTTGACAGAGGTTGAGATGTTATAGACGGTGTTAACGGTAGTGATGAAG
>CLocus-98365_0
TCAAATATGTTTACCCTCAGTACCAAATGGCTCCAGTACAAGCAGCCCCAGCTGGTGTTCAGGCACCACCAGGGGTGCAA
>CLocus-98365_40
TACATGCCAGCTGGAAGTGTTGCCAACATGAGTGGGTCCCTCAAATATGTTTACCCTCAGTACCAAATGGCTCCAGTACA
>CLocus-98365_70
GATGTTTATTTACTTTTCCAGCCTGTATACTACATGCCAGCTGGAAGTGTTGCCAACATGAGTGGGTCCCTCAAATATGT
>CLocus-98620_0
TGATTGTTTGATCAGTCAGGCTATTGATGATTACAGATGCATGCTTGCATATCCATTATTGTCCTGTTGACCCAGTGGCA
>CLocus-98620_40
ATTTTCTACCTTTTCACTCTGCACTAAGACAAGGCTTCCTTGATTGTTTGATCAGTCAGGCTATTGATGATTACAGATGC
>CLocus-98620_70
TAAAAAATAAAAATAAATTTACTTTAAGAGATTTTCTACCTTTTCACTCTGCACTAAGACAAGGCTTCCTTGATTGTTTG
>CLocus-98706_0
TGGCTACACCCAAAGCTAAACTCTCAGACGCTTTGAAGGTGGAACCAGGTGAGTGAAGGCCAAAAACAGGGCTAACCACA
>CLocus-98706_40
GACCTGAAGGCTCAACTGCCTGCATTATTGATGTGGTTGATGGCTACACCCAAAGCTAAACTCTCAGACGCTTTGAAGGT
>CLocus-98706_70
GTGGAGACAATTGCTTCAAAACCCTGGCAGGACCTGAAGGCTCAACTGCCTGCATTATTGATGTGGTTGATGGCTACACC
>CLocus-98728_0
GCGCTGCAGGTTGTGTGGGAGGTCTCGATAAGCTAAACGGGCTGTGTGTCCCCTGACTAAGGTAAACCAGACCTCGTATT
>CLocus-98728_40
GAACTGTTGTGGGTTGTATCCTGGGAAAGATCAGACGTTGGCGCTGCAGGTTGTGTGGGAGGTCTCGATAAGCTAAACGG
>CLocus-98728_70
CATGATGCACCTGCCCACTACCGGAGATGGGAACTGTTGTGGGTTGTATCCTGGGAAAGATCAGACGTTGGCGCTGCAGG
>CLocus-98923_0
AAGAAATATATTTATGGCTTCGTTGACTTATTTTGGTCTGATCTGTAGTACAAGTGGATATTTTGTTTACTGCTTCACCA
>CLocus-98923_40
TGAGCCACACCACGTGACGTTTGTGTCGAGGCTCGTGGCTAAGAAATATATTTATGGCTTCGTTGACTTATTTTGGTCTG
>CLocus-98923_70
GCTCTCTGCTAATGTTTACATTCGATCAGCTGAGCCACACCACGTGACGTTTGTGTCGAGGCTCGTGGCTAAGAAATATA
>CLocus-99045_0
CTAAGGCCGATAGGCTTCGACATAGATTGTAAGTTTGGCAGGCAGAAAGTTTATTACTGGCAGCAAGTGAGCATATATTG
>CLocus-99045_40
GTAAGTAAGCAACTATGACTAGCAGGCAGGGCCATCAATTCTAAGGCCGATAGGCTTCGACATAGATTGTAAGTTTGGCA
>CLocus-99045_70
GACAGCTATATCAATTGTGAAGGCAGACTGGTAAGTAAGCAACTATGACTAGCAGGCAGGGCCATCAATTCTAAGGCCGA
>CLocus-99046_0
CTCCTATTATTGTCAATTTTCTGCTTCCCATTGTTATTTTTAATTGTTATTTTTATCATTGACTATCATCAAGGTTGTTG
>CLocus-99046_40
TTATTTGTTACGTGGCTATTACTGCTTTGTTACTTAGAACCTCCTATTATTGTCAATTTTCTGCTTCCCATTGTTATTTT
>CLocus-99046_70
GTGGCTGCCTGCCAACTATAAATGTTGATGTTATTTGTTACGTGGCTATTACTGCTTTGTTACTTAGAACCTCCTATTAT
>CLocus-99236_0
TCTTTTAAACCCACAATGTTCCTTCCTCCTGGGAGGCCAGGAAGGAGTCTCTCTCCAGGCGGTCAGTCGCCTCCAGGAGA
>CLocus-99236_40
CGTACTGGTCGCTCCGGACACCATCCTCATTTTCCAGTTTTCTTTTAAACCCACAATGTTCCTTCCTCCTGGGAGGCCAG
>CLocus-99236_70
CGTGCTTTATGACCAAACCCGCCACAATACCGTACTGGTCGCTCCGGACACCATCCTCATTTTCCAGTTTTCTTTTAAAC
>CLocus-99238_0
ACGGATCTCGGCCACTCTTGAATTTACGCTGGCCGTACAACGGTTACAAAAGGCGGGGGCCCAAGAGCTAACAACTCCAT
>CLocus-99238_40
TTATCCAGTCCCCTTCCAACAGGGATACAGGAATCCCAAAACGGATCTCGGCCACTCTTGAATTTACGCTGGCCGTACAA
>CLocus-99238_70
CACACTTCAAGAGCAGTTAGGATAGTAGGCTTATCCAGTCCCCTTCCAACAGGGATACAGGAATCCCAAAACGGATCTCG
>CLocus-99346_0
CGTGTTCTGTCACGTGGAAGGGTGACCATATGGCGTCCGCTGTCACATGGACGGCGGACGGTGTACTTCGCCTATTTGTG
>CLocus-99346_40
TAGTTCCGTCGCGTTGCCCGTCTCGCCTGTCCCACCAGCACGTGTTCTGTCACGTGGAAGGGTGACCATATGGCGTCCGC
>CLocus-99346_70
CATGAGTGTCTCTGCCGTCTTAGTGTTCGCTAGTTCCGTCGCGTTGCCCGTCTCGCCTGTCCCACCAGCACGTGTTCTGT
>CLocus-99413_0
ATTTCCACTCCTTCAGTGTGAAGGGTCGGAATACATTGGCGGTGCTACTGTCGGCAGGAGGGATAGTCTGTGGACAGGAC
>CLocus-99413_40
AATTACCGTTTTACGTGGGACTTGAGCATATTGATGTTTAATTTCCACTCCTTCAGTGTGAAGGGTCGGAATACATTGGC
>CLocus-99413_70
TCATTATTCTTTATTTTAAGTAAAGAAAACAATTACCGTTTTACGTGGGACTTGAGCATATTGATGTTTAATTTCCACTC
>CLocus-99491_0
GTTGTAAATTCCAAGAGCTGTGTTCCTGGAGGGCTGTTGTAAACCCACATATTCTGTGCTACCTGGCTGATGCGGTACTT
>CLocus-99491_40
GAAGGGGGGGGGTGCAATTTGTTTTATCTGTAGTTTACCTGTTGTAAATTCCAAGAGCTGTGTTCCTGGAGGGCTGTTGT
>CLocus-99491_70
GTTTGTTAACAGTACACTGTGACAGGATGGGAAGGGGGGGGGTGCAATTTGTTTTATCTGTAGTTTACCTGTTGTAAATT
>CLocus-99688_0
AGTGTCACACCACGTGACACAGATGATGCACAACACATAGTGAGAGCGGATTTGGCAGGGAAATCCATTGGGCCACCTAA
>CLocus-99688_40
ATCCAACCCAGCAGGCAGCAAGGCCGAGATAGAAGGAATGAGTGTCACACCACGTGACACAGATGATGCACAACACATAG
>CLocus-99688_70
AGTCCAACATGACTTGGGGTTGAAGGTGTCATCCAACCCAGCAGGCAGCAAGGCCGAGATAGAAGGAATGAGTGTCACAC
>CLocus-99748_0
ATTTGCTACTTTTTTCATGGGACCCGTCGAACAGAGAGTCCTTGTTGACATGGACCTAAATTCCAAGAAGACTTCATGTT
>CLocus-99748_40
AAGTAGGCGGTGTTGCTATGGGGTCTCTCCTTGTTGTTCTATTTGCTACTTTTTTCATGGGACCCGTCGAACAGAGAGTC
>CLocus-99748_70
TCCTGAGTCCTGATGGGCGCATGTAGGAGCAAGTAGGCGGTGTTGCTATGGGGTCTCTCCTTGTTGTTCTATTTGCTACT
>CLocus-99813_0
ACCCGTTGTTGACGAGGGCTCCTCTGTCTTCCCTCGCCTTCCTGGCGTTTGGTCTAGTCATGCTAATTTCAGTTTACACA
>CLocus-99813_40
AACAGCAAGTCTCAACTATGACATGCAGTTGTACGATGACACCCGTTGTTGACGAGGGCTCCTCTGTCTTCCCTCGCCTT
>CLocus-99813_70
TTACAGGCCCGTCAACATCTGAACCGGTACAACAGCAAGTCTCAACTATGACATGCAGTTGTACGATGACACCCGTTGTT
>CLocus-99823_0
TTCTCGCTGGCGCTTGTTACGTGGCCACCAACTGCTCGTTATTTTGCCAGCTTCACATCTTACCACTTTACGTGATGTCA
>CLocus-99823_40
CTGGGTCCCCCTACTAAGCCCTGTGACCCGCAGCCAGGTGTTCTCGCTGGCGCTTGTTACGTGGCCACCAACTGCTCGTT
>CLocus-99854_0
GATCTTCAACTCGCGGGTTAATTTGCTCGTGATCGACCCTAACAGCTATGCATAACTAAAAGATGCACAAGGGGAACCTC
>CLocus-99854_40
AAGTAAAGACTCTTGTGTACCTGCCAGGCTGCCGTCATCAGATCTTCAACTCGCGGGTTAATTTGCTCGTGATCGACCCT
>CLocus-99854_70
ATCTCTCATAAGGACTTACTATTAATCTGAAAGTAAAGACTCTTGTGTACCTGCCAGGCTGCCGTCATCAGATCTTCAAC
>CLocus-99855_0
CTTTCCTTTTTGCCAGCATGTTATAGCAAAAAAATTACACTTATTTTTGCTGAGTACGAATTCAGCTCTGCTGACGAAGT
>CLocus-99855_40
AGAACGGGAGTCCTCAAGGCTGTATTACGTCCCAAGCCATCTTTCCTTTTTGCCAGCATGTTATAGCAAAAAAATTACAC
>CLocus-99855_70
GACTCCTAAAATGCTTTCGGCATATTGAAAAGAACGGGAGTCCTCAAGGCTGTATTACGTCCCAAGCCATCTTTCCTTTT
>CLocus-99919_0
TGGGAATAAAGCAGACGTTCGGTAAGCGAGAAGTAATTCGCTCTTTCAGGCGACGGCCGTGACCATGGAGGACGCCAGCA
>CLocus-99919_40
AGTTTCTGCCAGCTCTCAGGCCCACAACTACACAACTAAGTGGGAATAAAGCAGACGTTCGGTAAGCGAGAAGTAATTCG
>CLocus-99919_70
CTGGGAAGACGAGGCCCAGTACCTGAAGTTAGTTTCTGCCAGCTCTCAGGCCCACAACTACACAACTAAGTGGGAATAAA
>CLocus-99992_0
AAGCTGGCGCACGCCCGCAACGCTGACCAGGTGGAGAAGACGAAAGAATTTTTGAGGCTGTGTGAACGTGCTACATCCCT
>CLocus-99992_40
GGACACGCCGCTCATTCTGCTCCCTCCCGCAGCCCCGCTCAAGCTGGCGCACGCCCGCAACGCTGACCAGGTGGAGAAGA
>CLocus-100061_0
GACTGGCTCGCGACCCCTCCGCGGTAGTTCGCGCTCCCGGAATGTGTTTGTTTACGAGTCGCGTTTGCATCCCGGAATCA
>CLocus-100061_40
TGAAACGTCAAGACACAACTAACTGGGCGCGCGCGCGGGTGACTGGCTCGCGACCCCTCCGCGGTAGTTCGCGCTCCCGG
>CLocus-100061_70
GGTGCGTCTGTCTCGTGAATTCCGCGGCTCTGAAACGTCAAGACACAACTAACTGGGCGCGCGCGCGGGTGACTGGCTCG
>CLocus-100264_0
CAAAACAATATATGGAACTTGCCCGAGCGTGTGTTTTGCCCCTTGCCTGCCCTGCGGCACCTTAACCTGACTTGGAATCG
>CLocus-100264_40
TCTGGTCGGTATGCCTCATCTGGAACGCCTCGACTTGGGTCAAAACAATATATGGAACTTGCCCGAGCGTGTGTTTTGCC
>CLocus-100264_70
CGCCATGGCTCTGGAACTGACTCCTGACAGTCTGGTCGGTATGCCTCATCTGGAACGCCTCGACTTGGGTCAAAACAATA
>CLocus-100321_0
GTGTAACAAGGTGGCACCAACGAAGCCATGAAGTATGACAGCTCCGAGGATGACCGTGGCGCCCTTGAACCCGTACTCCT
>CLocus-100321_40
ACTTTTTCACCTTGGAAGACTTACGGTGCCACTCGACGGGGTGTAACAAGGTGGCACCAACGAAGCCATGAAGTATGACA
>CLocus-100321_70
GAACGTACACAACTTCAGTCTTACACGAAGACTTTTTCACCTTGGAAGACTTACGGTGCCACTCGACGGGGTGTAACAAG
>CLocus-100447_0
CGCAAATATAGGCGcacacacatacacacacacacaAGTTGACGGTTAGAAAGGCAGAGTTCAAGAGCTAACAACTCGAT
>CLocus-100447_40
CTCATGCAAACACGTACGCTTGCACACGCGCGCGTAAATACGCAAATATAGGCGcacacacatacacacacacacaAGTT
>CLocus-100447_70
CACATATTCAGTTTTTTCTCCCCCTCTAAACTCATGCAAACACGTACGCTTGCACACGCGCGCGTAAATACGCAAATATA
>CLocus-100452_0
gagaagagagaCCCAGCGACAGTCGGGTATTATATACCTATATATGTATACTCACCTATTTGTATACTTACCTATTTGTG
>CLocus-100452_40
ggagaaaggaggagactgggaagggaagagagatggaatggagaagagagaCCCAGCGACAGTCGGGTATTATATACCTA
>CLocus-100452_70
GATAGAAGAAAGATGAGGGGGGGggagattggagaaaggaggagactgggaagggaagagagatggaatggagaagagag
>CLocus-100604_0
ACGCGTTCGTCGCTTACATACGGCAGGATGTCATCCAACTCCCTAGGTGATGGTGACTGCCACAGGCAGCGGGCACCTGC
>CLocus-100604_40
TCGCGTACGTCTATCATGGCGGTAGGCAGGTGAAAGAGCTACGCGTTCGTCGCTTACATACGGCAGGATGTCATCCAACT
>CLocus-100604_70
AGGGCCACGCTGATGTACCTGGATGGCCTCTCGCGTACGTCTATCATGGCGGTAGGCAGGTGAAAGAGCTACGCGTTCGT
>CLocus-100920_0
CTGCCATGGGAGTAGCGGTGTATGTGAGAGAGGCTGCGATACAAAGTGAGGAATACAGCTGAGAACCAGGCTGAACAATA
>CLocus-100920_40
GAGAATCGCGCGGGTAACATTTTGGGCTTTACTCATCCACCTGCCATGGGAGTAGCGGTGTATGTGAGAGAGGCTGCGAT
>CLocus-100920_70
CGGGAGTCTAGTATGCAGATTGAGCACAAGGAGAATCGCGCGGGTAACATTTTGGGCTTTACTCATCCACCTGCCATGGG
>CLocus-100922_0
CCCGGGTTTGATTCTCAAGCGAGGGTAGAGCTGTTTGAGTTGGCTTGTTTGGACTGGTCGCTAGAGCGACAACCTATATT
>CLocus-100922_40
TACATTTTTTTTTAGCACAGTCTGTTTCTAACAGAATGGTCCCGGGTTTGATTCTCAAGCGAGGGTAGAGCTGTTTGAGT
>CLocus-100922_70
CTCTGTATTTCAGTAAAATGTGGATTAAAATACATTTTTTTTTAGCACAGTCTGTTTCTAACAGAATGGTCCCGGGTTTG
>CLocus-101034_0
TAGTTGTCCCTGGCATCTGTCTCTGTTGCCTTAGGTCCTCTGGTGAAGGAGGAGGTTGTACACCAGTTGCTCGCCCAACT
>CLocus-101034_40
GCCATGAAAGAAATTTTATCTGGCTAGTTATGTGGGAGCTTAGTTGTCCCTGGCATCTGTCTCTGTTGCCTTAGGTCCTC
>CLocus-101034_70
TAGATTTACACGATGATTAGGTGCTTATAGGCCATGAAAGAAATTTTATCTGGCTAGTTATGTGGGAGCTTAGTTGTCCC
>CLocus-101192_0
TAAGTTGAGATGAGTGTGTCGCACCCTCGTCTGTTCAGGGGTTTGGGAGTGATTATCTATATGCTATATCTTCCCTGGAC
>CLocus-101192_40
ATATTTTTAGCACAAAATATAATGTAAAAAAGTTGTGTGGTAAGTTGAGATGAGTGTGTCGCACCCTCGTCTGTTCAGGG
>CLocus-101192_70
ATACTTGAACAAAATAAGAACATTTTAGGAATATTTTTAGCACAAAATATAATGTAAAAAAGTTGTGTGGTAAGTTGAGA
>CLocus-101291_0
GAGGATGTTCTGTTCTCAACGTCTCATTCATAAGACAACCAACGGTTAGAAAGGCGGAGCCCAAGAGCTAAGAGCTCAAT
>CLocus-101291_40
CTGGAGTTTTCGTGTCATATTCACATTTAAACAAAAAATTGAGGATGTTCTGTTCTCAACGTCTCATTCATAAGACAACC
>CLocus-101291_70
ATCATTGGGGCTCAATGCAGTGACTTGTCACTGGAGTTTTCGTGTCATATTCACATTTAAACAAAAAATTGAGGATGTTC
>CLocus-101452_0
AGATGCCACCGGCTCCAAACACCTGAGCAGACCACTAAAGGCGGGCCAAGACGCCTCCATCACATCCCACCGCTTAAACA
>CLocus-101452_40
TTCATATATAGTCATTTCGCAGCATCTCACGTTGACTGCGAGATGCCACCGGCTCCAAACACCTGAGCAGACCACTAAAG
>CLocus-101452_70
ACCTAGCGGCTAATAAACATCATCTTGGTCTTCATATATAGTCATTTCGCAGCATCTCACGTTGACTGCGAGATGCCACC
>CLocus-101527_0
GTAGGACGCCCAGACCACTGCCTGGGAACCATGGATGGGCGTAGGCAGATTTCCGGAATGAAAGTGAGTCAAAAGCTTTG
>CLocus-101527_40
ATACTAATTAAACTACATTATTAAACGCTGGATGCGGGTTGTAGGACGCCCAGACCACTGCCTGGGAACCATGGATGGGC
>CLocus-101527_70
GATTACTAGAGGTTAAAATATTATACACAGATACTAATTAAACTACATTATTAAACGCTGGATGCGGGTTGTAGGACGCC
>CLocus-101608_0
AAAACAACTTGCCTGTCTAAAAATTCTTGTGAGTGGAATTACGAGCACTAGATTTGCAAAACTTCTCTTTGGAGCTGCTG
>CLocus-101608_40
TACCTAATAATTATTTATCTTAAATAGATTTCAAATGAAGAAAACAACTTGCCTGTCTAAAAATTCTTGTGAGTGGAATT
>CLocus-101608_70
AGGGAGCCAAAGGGGCTTCCCACAGAAAGATACCTAATAATTATTTATCTTAAATAGATTTCAAATGAAGAAAACAACTT
>CLocus-101751_0
GTCTGGATGGTGAGGTGTGTGGCGAACTGTGATAGGTGTAGCTTGAGTGTCTCCACAAACGATACCTCGTGCAAGCATTT
>CLocus-101751_40
AAAATTACCGGTGTACTAGTTAGCACTGGGTGGGGACGAAGTCTGGATGGTGAGGTGTGTGGCGAACTGTGATAGGTGTA
>CLocus-101751_70
CGGAATCTCTCAAAGATGGAAAAATGGGACAAAATTACCGGTGTACTAGTTAGCACTGGGTGGGGACGAAGTCTGGATGG
>CLocus-101827_0
GGGTTCCGCGTAGTCGCCCTCGACCAGGTCGGGTTTGGCCGCTCCGACAAGCTGACGGACCCTAACGCATATTTCCACGA
>CLocus-101827_40
CTTCCTCTACCGACTTATGATCCCTGTCTTCTTGGCTGCTGGGTTCCGCGTAGTCGCCCTCGACCAGGTCGGGTTTGGCC
>CLocus-101827_70
TCTGCTGCTGCATGGGACGCCCTCCTGGTCCTTCCTCTACCGACTTATGATCCCTGTCTTCTTGGCTGCTGGGTTCCGCG
>CLocus-101934_0
TCCCATCACGTCTGTTGTACTAAATGCTGACTGCTAAACTGCCTCCCTATCACCTCACCGCCATTTTGGATCCCTACCCG
>CLocus-101934_40
GACGTTAGACCACGGGAGGGGGATGGAGGAAACGCACTATTCCCATCACGTCTGTTGTACTAAATGCTGACTGCTAAACT
>CLocus-101934_70
TTCATACACTTTCACTGGTTCACATATCTTGACGTTAGACCACGGGAGGGGGATGGAGGAAACGCACTATTCCCATCACG
>CLocus-101987_0
TTATATCCTGGGAAAGGGCAGTTGCAAGCGTAGGGAGACCAATTACAAATAATGTTTATTATATCCACCTCCCATACACA
>CLocus-101987_40
CCTAGCAGTAGTTACTCGGTAGTTAGGTAACTGATGTGGATTATATCCTGGGAAAGGGCAGTTGCAAGCGTAGGGAGACC
>CLocus-101987_70
ACGTTTCTTTGCACCTGATGCTTCTTTTCACCTAGCAGTAGTTACTCGGTAGTTAGGTAACTGATGTGGATTATATCCTG
>CLocus-102018_0
GCGAAGGCGGGCTAGACCGACATCGACATCCACGAGGCCGACATGGCATACATACTAACGGGCGGAGCACAGCAATAACC
>CLocus-102018_70
GTTTGAATCTGTGTAGAGGAGTTTTCACCTCCCACACCCGCCCTGGGGCCAGCTTTGAGGGATAGCCTCTGCGAAGGCGG
>CLocus-102312_0
AAGCGTTCATCTATGATTTACTGTGCTTTGGTGAATATACCTAACCACTTGGGCTAGACGGTAAAGCTACGGTCTCGCTT
>CLocus-102312_40
TAATACAAGGGTTCGTATGAATGTTCCTGTATTCTTATGCAAGCGTTCATCTATGATTTACTGTGCTTTGGTGAATATAC
>CLocus-102312_70
ACTAAGTCCTTCTCAGCTTCATGTGGACAGTAATACAAGGGTTCGTATGAATGTTCCTGTATTCTTATGCAAGCGTTCAT
>CLocus-102396_0
TCATGCTGCCAGTCACGAAAGTAAACAAAGGCAGCGTTCGCGAGTGGCCGGGCCAGCTGTGAATCCGCATGGAGCGTGAC
>CLocus-102396_40
AGTTTCTGTTACCTAGTTTCTTGTGCTCTCGATACCCGTTTCATGCTGCCAGTCACGAAAGTAAACAAAGGCAGCGTTCG
>CLocus-102396_70
CCTGCTTCCTCCACAACCAGTTTTGGGGCAAGTTTCTGTTACCTAGTTTCTTGTGCTCTCGATACCCGTTTCATGCTGCC
>CLocus-102434_0
GGGCTCTGGGCTCCAGCCCAGTCCTCAGTCAGGGGGAGTTACCCCTGAAGCTTACCACACCAGCCCTACATCCACAATAA
>CLocus-102434_40
CCCATCAAACCAAGAAACAGAAGTGAAAGGAATAGGCTTTGGGCTCTGGGCTCCAGCCCAGTCCTCAGTCAGGGGGAGTT
>CLocus-102434_70
AGATATAAAGCCTCTGGCAAATAGCCACCTCCCATCAAACCAAGAAACAGAAGTGAAAGGAATAGGCTTTGGGCTCTGGG
>CLocus-102797_0
CTTTTCACCACTCAGGCCTGGAATCGTGGCAATCCGTCGCTACTAATCCACGTTCTCGTTCAGGATATCAGAATCGACTT
>CLocus-102797_40
GAAAATAACAGGGCTTATCTTACCGACCTATGTCACTCTGCTTTTCACCACTCAGGCCTGGAATCGTGGCAATCCGTCGC
>CLocus-102797_70
CGTTGTAATACAGCTCTTACCACTAATGGGGAAAATAACAGGGCTTATCTTACCGACCTATGTCACTCTGCTTTTCACCA
>CLocus-102816_0
GGAAGCTGGTGGCAGGTGTGTGATTAAATTAGCCGGGCGTGAAGCAGAGGTGCGCACCTGTGTGTACTCACCTATTTGTG
>CLocus-102816_40
CTCTTTCGACAAGAAAGTTTACTTTATCAATGTAATTGGTGGAAGCTGGTGGCAGGTGTGTGATTAAATTAGCCGGGCGT
>CLocus-102816_70
CATTTGACTCATCTACCATAAATCTGTCTCCTCTTTCGACAAGAAAGTTTACTTTATCAATGTAATTGGTGGAAGCTGGT
>CLocus-102928_0
GATGACCTGATCAGTCAGGCTATTGCTAGCAGCTGTCGGCTGGCTCACATATCCACAACAACTCGTCTGAACCATTACGT
>CLocus-102928_40
TTAACTGCGTAGACGGTCTTTGGAGCCGACCCAATTTAGGGATGACCTGATCAGTCAGGCTATTGCTAGCAGCTGTCGGC
>CLocus-102928_70
GCTTACCTGTAATCGGTTTCGAGTGGTTATTTAACTGCGTAGACGGTCTTTGGAGCCGACCCAATTTAGGGATGACCTGA
>CLocus-102943_0
GCTGTGTGGGCTCCCTTGTTGAGGCTGTCACGTTGGGGATTTTCAGAAGGAGTTGGCGGGCAAGCCATTGAGGGTGTGGA
>CLocus-102943_40
[truncated: 351,203 more chars]
