# Supplementary material for: Genomic Data Characterize Reproductive Ecology Patterns in Michigan Invasive Red Swamp Crayfish (Procambarus clarkii)
Source: Evol Appl. 2024 Sep 15;17(9):e70007. doi: 10.1111/eva.70007 (PMC11403126; doi:10.1111/eva.70007)
Supplement: Supplementary file 1 — Appendix S1. [file EVA-17-e70007-s001.zip › RSC_ms1_sampleMetadata_7-31-2024.txt]

SequenceID	Sample_ID	Site_Abbrev	stage	Sex	Carap_mm	Date	Month	Year	DateFinal	Extracted_DNA_location	Seq_library	Mom	Juv.
FC16-16	FC16-16	EastGC1	adult	M	38	NA	August	2020	NA	Plate 10-6-20	RSC3	NA	NA
FC16-2	FC16-2	EastGC1	adult	M	36	NA	August	2020	NA	Plate 10-6-20	RSC2	NA	NA
FC16-25	FC16-25	EastGC1	adult	M	41	NA	August	2020	NA	Plate 10-6-20	RSC1	NA	NA
FC16-5	FC16-5	EastGC1	adult	M	31	NA	August	2020	NA	Plate 10-6-20	RSC2	NA	NA
FC16-7	FC16-7	EastGC1	adult	M	33	NA	August	2020	NA	Plate 10-6-20	RSC2	NA	NA
FC12-1	FC12-1	EastGC2	adult	M	43	NA	September	2020	NA	Plate 10-27-20	RSC11	NA	NA
FC12-100-22	FC12-100	EastGC2	adult	M	22	NA	September	2021	NA	Plate 10-28-21	Lib6	NA	NA
FC12-101-22	FC12-101	EastGC2	adult	M	39	NA	September	2021	NA	Plate 10-28-21	Lib6	NA	NA
FC12-18	FC12-18	EastGC2	adult	M	36	NA	September	2020	NA	Plate 10-27-20	RSC5	NA	NA
FC12-2	FC12-2	EastGC2	adult	M	35	NA	September	2020	NA	Plate 10-27-20	RSC11	NA	NA
FC12-20	FC12-20	EastGC2	adult	M	35	NA	September	2020	NA	Plate 10-27-20	RSC5	NA	NA
FC12-21	FC12-21	EastGC2	adult	M	32	NA	September	2020	NA	Plate 10-27-20	RSC5	NA	NA
FC12-22	FC12-22	EastGC2	adult	M	36	NA	September	2020	NA	Plate 10-27-20	RSC6	NA	NA
FC12-23	FC12-23	EastGC2	adult	M	46	NA	September	2020	NA	Plate 10-27-20	RSC6	NA	NA
FC12-26	FC12-26	EastGC2	adult	M	38	NA	September	2020	NA	Plate 10-27-20	RSC6	NA	NA
FC12-29	FC12-29	EastGC2	adult	M	51	NA	September	2020	NA	Plate 10-27-20	RSC6	NA	NA
FC12-32	FC12-32	EastGC2	adult	M	34	NA	September	2020	NA	Plate 10-27-20	RSC7	NA	NA
FC12-36	FC12-36	EastGC2	adult	M	44	NA	September	2020	NA	Plate 10-27-20	RSC7	NA	NA
FC12-37	FC12-37	EastGC2	adult	M	51	NA	September	2020	NA	Plate 10-27-20	RSC7	NA	NA
FC12-38	FC12-38	EastGC2	adult	M	36	NA	September	2020	NA	Plate 10-27-20	RSC8	NA	NA
FC12-39	FC12-39	EastGC2	adult	M	35	NA	September	2020	NA	Plate 10-27-20	RSC8	NA	NA
FC12-44	FC12-44	EastGC2	adult	M	43	NA	September	2020	NA	Plate 10-27-20	RSC8	NA	NA
FC12-48	FC12-48	EastGC2	adult	M	43	NA	September	2020	NA	Plate 11-18-20	RSC12	NA	NA
FC12-49	FC12-49	EastGC2	adult	M	43	NA	September	2020	NA	Plate 11-18-20	RSC12	NA	NA
FC12-5	FC12-5	EastGC2	adult	M	40	NA	September	2020	NA	Plate 10-27-20	RSC11	NA	NA
FC12-53-22	FC12-53	EastGC2	adult	M	28	NA	August	2021	NA	Plate 10-20-21	Lib5	NA	NA
FC12-54-22	FC12-54	EastGC2	adult	M	39	NA	August	2021	NA	Plate 10-20-21	Lib5	NA	NA
FC12-59-22	FC12-59	EastGC2	adult	M	29	NA	August	2021	NA	Plate 10-20-21	Lib5	NA	NA
FC12-6	FC12-6	EastGC2	adult	M	40	NA	September	2020	NA	Plate 10-27-20	RSC12	NA	NA
FC12-62-22	FC12-62	EastGC2	adult	M	30	NA	August	2021	NA	Plate 10-20-21	Lib5	NA	NA
FC12-64-22	FC12-64	EastGC2	adult	M	35	NA	August	2021	NA	Plate 10-20-21	Lib5	NA	NA
FC12-67-22	FC12-67	EastGC2	adult	M	29	NA	August	2021	NA	Plate 10-20-21	Lib5	NA	NA
FC12-70-22	FC12-70	EastGC2	adult	M	24	NA	August	2021	NA	Plate 10-20-21	Lib5	NA	NA
FC12-72-22	FC12-72	EastGC2	adult	M	23	NA	August	2021	NA	Plate 10-28-21	Lib6	NA	NA
FC12-73-22	FC12-73	EastGC2	adult	M	35	NA	August	2021	NA	Plate 10-28-21	Lib6	NA	NA
FC12-75-22	FC12-75	EastGC2	adult	M	33	NA	August	2021	NA	Plate 10-28-21	Lib6	NA	NA
FC12-78-22	FC12-78	EastGC2	adult	M	28	NA	August	2021	NA	Plate 10-28-21	Lib6	NA	NA
FC12-8	FC12-8	EastGC2	adult	M	37	NA	September	2020	NA	Plate 10-27-20	RSC12	NA	NA
FC12-80-22	FC12-80	EastGC2	adult	M	34	NA	August	2021	NA	Plate 10-28-21	Lib6	NA	NA
FC12-81-22	FC12-81	EastGC2	adult	M	39	NA	August	2021	NA	Plate 10-28-21	Lib6	NA	NA
FC12-84-22	FC12-84	EastGC2	adult	M	44	NA	August	2021	NA	Plate 10-28-21	Lib6	NA	NA
FC12-86-22	FC12-86	EastGC2	adult	M	31	NA	August	2021	NA	Plate 10-28-21	Lib6	NA	NA
FC12-87-22	FC12-87	EastGC2	adult	M	30	NA	August	2021	NA	Plate 10-28-21	Lib6	NA	NA
FC12-88-22	FC12-88	EastGC2	adult	M	46	NA	August	2021	NA	Plate 10-28-21	Lib6	NA	NA
FC12-92-22	FC12-92	EastGC2	adult	M	40	NA	August	2021	NA	Plate 10-28-21	Lib6	NA	NA
FC12-96-22	FC12-96	EastGC2	adult	M	32	NA	August	2021	NA	Plate 10-28-21	Lib6	NA	NA
FC12-98-22	FC12-98	EastGC2	adult	M	42	NA	September	2021	NA	Plate 10-28-21	Lib6	NA	NA
FC17b-02-22	FC17b-02	EastGC4	adult	M	56	NA	June	2021	NA	Plate 07-08-21	Lib1	NA	NA
FC17b-04-22	FC17b-04	EastGC4	adult	M	41	NA	June	2021	NA	Plate 07-08-21	Lib1	NA	NA
FC17b-05-22	FC17b-05	EastGC4	adult	M	44	NA	June	2021	NA	Plate 07-08-21	Lib1	NA	NA
FC17b-06-22	FC17b-06	EastGC4	adult	M	49	NA	June	2021	NA	Plate 07-08-21	Lib1	NA	NA
FC17b-08-22	FC17b-08	EastGC4	adult	M	40	NA	June	2021	NA	Plate 07-08-21	Lib1	NA	NA
FC17b-13-22	FC17b-13	EastGC4	adult	M	42	NA	August	2021	NA	Plate 10-14-21	Lib4	NA	NA
FC17b-16	FC17b-16	EastGC4	adult	M	37	NA	September	2020	NA	Plate 10-27-20	RSC6	NA	NA
FC17b-2	FC17b-2	EastGC4	adult	M	32	NA	September	2020	NA	Plate 10-27-20	RSC5	NA	NA
FC17b-20	FC17b-20	EastGC4	adult	M	40	NA	September	2020	NA	Plate 10-27-20	RSC7	NA	NA
FC17b-20-22	FC17b-20	EastGC4	adult	M	39	NA	August	2021	NA	Plate 10-20-21	Lib5	NA	NA
FC17b-21-22	FC17b-21	EastGC4	adult	M	32	NA	August	2021	NA	Plate 10-20-21	Lib5	NA	NA
FC17b-24-22	FC17b-24	EastGC4	adult	M	38	NA	August	2021	NA	Plate 10-20-21	Lib5	NA	NA
FC17b-25	FC17b-25	EastGC4	adult	M	36	NA	September	2020	NA	Plate 10-27-20	RSC8	NA	NA
FC17b-25-22	FC17b-25	EastGC4	adult	M	35	NA	August	2021	NA	Plate 10-20-21	Lib5	NA	NA
FC17b-26	FC17b-26	EastGC4	adult	M	41	NA	September	2020	NA	Plate 10-27-20	RSC8	NA	NA
FC17b-26-22	FC17b-26	EastGC4	adult	M	31	NA	August	2021	NA	Plate 10-20-21	Lib5	NA	NA
FC17b-27-22	FC17b-27	EastGC4	adult	M	38	NA	August	2021	NA	Plate 10-20-21	Lib5	NA	NA
FC17b-28	FC17b-28	EastGC4	adult	M	46	NA	September	2020	NA	Plate 10-27-20	RSC8	NA	NA
FC17b-29	FC17b-29	EastGC4	adult	M	35	NA	September	2020	NA	Plate 10-27-20	RSC8	NA	NA
FC17b-29-22	FC17b-29	EastGC4	adult	M	41	NA	August	2021	NA	Plate 10-20-21	Lib5	NA	NA
FC17b-30-22	FC17b-30	EastGC4	adult	M	40	NA	August	2021	NA	Plate 10-20-21	Lib5	NA	NA
FC17b-31	FC17b-31	EastGC4	adult	M	43	NA	September	2020	NA	Plate 10-27-20	RSC8	NA	NA
FC17b-32	FC17b-32	EastGC4	adult	M	32	NA	September	2020	NA	Plate 10-27-20	RSC8	NA	NA
FC17b-37	FC17b-37	EastGC4	adult	M	47	NA	September	2020	NA	Plate 10-27-20	RSC9	NA	NA
FC17b-38	FC17b-38	EastGC4	adult	M	41	NA	September	2020	NA	Plate 10-27-20	RSC9	NA	NA
FC17b-4	FC17b-4	EastGC4	adult	M	39	NA	September	2020	NA	Plate 10-27-20	RSC5	NA	NA
FC17b-41	FC17b-41	EastGC4	adult	M	44	NA	September	2020	NA	Plate 10-27-20	RSC10	NA	NA
FC17b-42	FC17b-42	EastGC4	adult	M	52	NA	September	2020	NA	Plate 10-27-20	RSC10	NA	NA
FC17b-42-22	FC17b-42	EastGC4	adult	M	44	NA	August	2021	NA	Plate 10-20-21	Lib5	NA	NA
FC17b-43	FC17b-43	EastGC4	adult	M	37	NA	September	2020	NA	Plate 10-27-20	RSC10	NA	NA
FC17b-43-22	FC17b-43	EastGC4	adult	M	45	NA	August	2021	NA	Plate 10-20-21	Lib5	NA	NA
FC17b-44-22	FC17b-44	EastGC4	adult	M	51	NA	August	2021	NA	Plate 10-20-21	Lib5	NA	NA
FC17b-45	FC17b-45	EastGC4	adult	M	36	NA	September	2020	NA	Plate 10-27-20	RSC10	NA	NA
FC17b-46	FC17b-46	EastGC4	adult	M	44	NA	September	2020	NA	Plate 10-27-20	RSC10	NA	NA
FC17b-47	FC17b-47	EastGC4	adult	M	39	NA	September	2020	NA	Plate 10-27-20	RSC10	NA	NA
FC17b-48-22	FC17b-48	EastGC4	adult	M	37	NA	August	2021	NA	Plate 10-20-21	Lib5	NA	NA
FC17b-5	FC17b-5	EastGC4	adult	M	26	NA	September	2020	NA	Plate 10-27-20	RSC5	NA	NA
FC17b-50	FC17b-50	EastGC4	adult	M	47	NA	September	2020	NA	Plate 10-27-20	RSC11	NA	NA
FC17b-53-22	FC17b-53	EastGC4	adult	M	37	NA	August	2021	NA	Plate 10-20-21	Lib5	NA	NA
FC17b-57-22	FC17b-57	EastGC4	adult	M	28	NA	August	2021	NA	Plate 10-20-21	Lib5	NA	NA
FC17b-6	FC17b-6	EastGC4	adult	M	22	NA	September	2020	NA	Plate 10-27-20	RSC5	NA	NA
SHD-01-22	SHD-01	Hotel1	adult	M	41	NA	July	2021	NA	Plate 08-31-21	Lib2	NA	NA
SHD-02-22	SHD-02	Hotel1	adult	M	46	NA	July	2021	NA	Plate 08-31-21	Lib2	NA	NA
SHD-04-22	SHD-04	Hotel1	adult	M	37	NA	July	2021	NA	Plate 08-31-21	Lib2	NA	NA
SHD-05-22	SHD-05	Hotel1	adult	M	40	NA	July	2021	NA	Plate 08-31-21	Lib2	NA	NA
SHD-06-22	SHD-06	Hotel1	adult	M	46	NA	July	2021	NA	Plate 08-31-21	Lib2	NA	NA
SHD-1	SHD-1	Hotel1	adult	M	41	NA	October	2020	NA	Plate 11-17-20	RSC9	NA	NA
SHD-10	SHD-10	Hotel1	adult	M	50	NA	October	2020	NA	Plate 11-17-20	RSC10	NA	NA
SHD-11-22	SHD-11	Hotel1	adult	M	54	NA	July	2021	NA	Plate 08-31-21	Lib2	NA	NA
SHD-15-22	SHD-15	Hotel1	adult	M	44	NA	July	2021	NA	Plate 08-31-21	Lib2	NA	NA
SHD-16-22	SHD-16	Hotel1	adult	M	46	NA	July	2021	NA	Plate 08-31-21	Lib2	NA	NA
SHD-17	SHD-17	Hotel1	adult	M	46	NA	October	2020	NA	Plate 11-17-20	RSC11	NA	NA
SHD-17-22	SHD-17	Hotel1	adult	M	45	NA	July	2021	NA	Plate 08-31-21	Lib2	NA	NA
SHD-18	SHD-18	Hotel1	adult	M	46	NA	October	2020	NA	Plate 11-17-20	RSC11	NA	NA
SHD-19	SHD-19	Hotel1	adult	M	52	NA	October	2020	NA	Plate 11-17-20	RSC11	NA	NA
SHD-19-22	SHD-19	Hotel1	adult	M	28	NA	July	2021	NA	Plate 08-31-21	Lib2	NA	NA
SHD-2	SHD-2	Hotel1	adult	M	52	NA	October	2020	NA	Plate 11-17-20	RSC9	NA	NA
SHD-20	SHD-20	Hotel1	adult	M	50	NA	October	2020	NA	Plate 11-17-20	RSC11	NA	NA
SHD-21	SHD-21	Hotel1	adult	M	44	NA	October	2020	NA	Plate 11-17-20	RSC11	NA	NA
SHD-22-22	SHD-22	Hotel1	adult	M	38	NA	July	2021	NA	Plate 08-31-21	Lib2	NA	NA
SHD-23-22	SHD-23	Hotel1	adult	M	57	NA	July	2021	NA	Plate 08-31-21	Lib2	NA	NA
SHD-24-22	SHD-24	Hotel1	adult	M	45	NA	July	2021	NA	Plate 08-31-21	Lib2	NA	NA
SHD-26-22	SHD-26	Hotel1	adult	M	46	NA	July	2021	NA	Plate 08-31-21	Lib2	NA	NA
SHD-27-22	SHD-27	Hotel1	adult	M	51	NA	July	2021	NA	Plate 08-31-21	Lib2	NA	NA
SHD-29-22	SHD-29	Hotel1	adult	M	53	NA	July	2021	NA	Plate 08-31-21	Lib2	NA	NA
SHD-3	SHD-3	Hotel1	adult	M	51	NA	October	2020	NA	Plate 11-17-20	RSC9	NA	NA
SHD-30-22	SHD-30	Hotel1	adult	M	47	NA	July	2021	NA	Plate 08-31-21	Lib2	NA	NA
SHD-31	SHD-31	Hotel1	adult	M	40	NA	October	2020	NA	Plate 11-17-20	RSC12	NA	NA
SHD-31-22	SHD-31	Hotel1	adult	M	48	NA	July	2021	NA	Plate 08-31-21	Lib2	NA	NA
SHD-32	SHD-32	Hotel1	adult	M	51	NA	October	2020	NA	Plate 11-17-20	RSC12	NA	NA
SHD-32-22	SHD-32	Hotel1	adult	M	47	NA	July	2021	NA	Plate 08-31-21	Lib2	NA	NA
SHD-33	SHD-33	Hotel1	adult	M	47	NA	October	2020	NA	Plate 11-17-20	RSC5	NA	NA
SHD-34	SHD-34	Hotel1	adult	M	59	NA	October	2020	NA	Plate 11-17-20	RSC5	NA	NA
SHD-34-22	SHD-34	Hotel1	adult	M	53	NA	July	2021	NA	Plate 08-31-21	Lib2	NA	NA
SHD-35-22	SHD-35	Hotel1	adult	M	49	NA	July	2021	NA	Plate 08-31-21	Lib2	NA	NA
SHD-37-22	SHD-37	Hotel1	adult	M	35	NA	July	2021	NA	Plate 08-31-21	Lib2	NA	NA
SHD-38-22	SHD-38	Hotel1	adult	M	49	NA	July	2021	NA	Plate 08-31-21	Lib2	NA	NA
SHD-4	SHD-4	Hotel1	adult	M	46	NA	October	2020	NA	Plate 11-17-20	RSC9	NA	NA
SHD-40-22	SHD-40	Hotel1	adult	M	41	NA	July	2021	NA	Plate 08-31-21	Lib2	NA	NA
SHD-42-22	SHD-42	Hotel1	adult	M	16	NA	July	2021	NA	Plate 08-31-21	Lib2	NA	NA
SHD-44-22	SHD-44	Hotel1	adult	M	51	NA	July	2021	NA	Plate 08-31-21	Lib2	NA	NA
SHD-45	SHD-45	Hotel1	adult	M	46	NA	October	2020	NA	Plate 11-17-20	RSC6	NA	NA
SHD-46	SHD-46	Hotel1	adult	M	36	NA	October	2020	NA	Plate 11-17-20	RSC6	NA	NA
SHD-46-22	SHD-46	Hotel1	adult	M	58	NA	July	2021	NA	Plate 08-31-21	Lib2	NA	NA
SHD-47	SHD-47	Hotel1	adult	M	39	NA	October	2020	NA	Plate 11-17-20	RSC6	NA	NA
SHD-47-22	SHD-47	Hotel1	adult	M	47	NA	August	2021	NA	Plate 9-23-21	Lib3	NA	NA
SHD-49-22	SHD-49	Hotel1	adult	M	58	NA	August	2021	NA	Plate 9-23-21	Lib3	NA	NA
SHD-5	SHD-5	Hotel1	adult	M	46	NA	October	2020	NA	Plate 11-17-20	RSC9	NA	NA
SHD-50-22	SHD-50	Hotel1	adult	M	50	NA	August	2021	NA	Plate 9-23-21	Lib3	NA	NA
SHD-52-22	SHD-52	Hotel1	adult	M	55	NA	August	2021	NA	Plate 9-23-21	Lib3	NA	NA
SHD-53-22	SHD-53	Hotel1	adult	M	41	NA	August	2021	NA	Plate 9-23-21	Lib3	NA	NA
SHD-54-22	SHD-54	Hotel1	adult	M	51	NA	August	2021	NA	Plate 9-23-21	Lib3	NA	NA
SHD-56-22	SHD-56	Hotel1	adult	M	29	NA	August	2021	NA	Plate 9-23-21	Lib3	NA	NA
SHD-57-22	SHD-57	Hotel1	adult	M	50	NA	August	2021	NA	Plate 9-23-21	Lib3	NA	NA
SHD-58-22	SHD-58	Hotel1	adult	M	45	NA	August	2021	NA	Plate 9-23-21	Lib3	NA	NA
SHD-59-22	SHD-59	Hotel1	adult	M	44	NA	August	2021	NA	Plate 9-23-21	Lib3	NA	NA
SHD-6	SHD-6	Hotel1	adult	M	43	NA	October	2020	NA	Plate 11-17-20	RSC9	NA	NA
SHD-61-22	SHD-61	Hotel1	adult	M	48	NA	August	2021	NA	Plate 9-23-21	Lib3	NA	NA
SHD-62-22	SHD-62	Hotel1	adult	M	45	NA	August	2021	NA	Plate 9-23-21	Lib3	NA	NA
SHD-64-22	SHD-64	Hotel1	adult	M	44	NA	September	2021	NA	Plate 10-28-21	Lib6	NA	NA
SHD-66-22	SHD-66	Hotel1	adult	M	23	NA	September	2021	NA	Plate 10-28-21	Lib6	NA	NA
SHD-67-22	SHD-67	Hotel1	adult	M	22	NA	September	2021	NA	Plate 10-28-21	Lib6	NA	NA
SHD-68-22	SHD-68	Hotel1	adult	M	20	NA	September	2021	NA	Plate 10-28-21	Lib6	NA	NA
SHD-69-22	SHD-69	Hotel1	adult	M	22	NA	September	2021	NA	Plate 10-28-21	Lib6	NA	NA
SHD-7	SHD-7	Hotel1	adult	M	42	NA	October	2020	NA	Plate 11-17-20	RSC9	NA	NA
SHD-71-22	SHD-71	Hotel1	adult	M	24	NA	September	2021	NA	Plate 10-28-21	Lib6	NA	NA
SHD-8	SHD-8	Hotel1	adult	M	47	NA	October	2020	NA	Plate 11-17-20	RSC9	NA	NA
SHD-9	SHD-9	Hotel1	adult	M	47	NA	October	2020	NA	Plate 11-17-20	RSC10	NA	NA
MB1-03-22	MB1-03	WestGC1	adult	M	41	NA	June	2021	NA	Plate 07-08-21	Lib1	NA	NA
MB1-04-22	MB1-04	WestGC1	adult	M	36	NA	June	2021	NA	Plate 07-08-21	Lib1	NA	NA
MB1-05-22	MB1-05	WestGC1	adult	M	35	NA	June	2021	NA	Plate 07-08-21	Lib1	NA	NA
MB1-06-22	MB1-06	WestGC1	adult	M	47	NA	June	2021	NA	Plate 07-08-21	Lib1	NA	NA
MB1-09-22	MB1-09	WestGC1	adult	M	44	NA	June	2021	NA	Plate 07-08-21	Lib1	NA	NA
MB1-1	MB1-1	WestGC1	adult	M	36	NA	October	2020	NA	Plate 10-23-20	RSC11	NA	NA
MB1-10-22	MB1-10	WestGC1	adult	M	36	NA	June	2021	NA	Plate 07-08-21	Lib1	NA	NA
MB1-13	MB1-13	WestGC1	adult	M	33	NA	October	2020	NA	Plate 10-23-20	RSC6	NA	NA
MB1-13-22	MB1-13	WestGC1	adult	M	38	NA	June	2021	NA	Plate 07-08-21	Lib1	NA	NA
MB1-14-22	MB1-14	WestGC1	adult	M	45	NA	June	2021	NA	Plate 07-08-21	Lib1	NA	NA
MB1-17-22	MB1-17	WestGC1	adult	M	35	NA	June	2021	NA	Plate 07-08-21	Lib1	NA	NA
MB1-19	MB1-19	WestGC1	adult	M	43	NA	October	2020	NA	Plate 10-23-20	RSC7	NA	NA
MB1-20-22	MB1-20	WestGC1	adult	M	43	NA	June	2021	NA	Plate 07-08-21	Lib1	NA	NA
MB1-21-22	MB1-21	WestGC1	adult	M	44	NA	June	2021	NA	Plate 07-08-21	Lib1	NA	NA
MB1-22-22	MB1-22	WestGC1	adult	M	43	NA	June	2021	NA	Plate 07-08-21	Lib1	NA	NA
MB1-23-22	MB1-23	WestGC1	adult	M	42	NA	June	2021	NA	Plate 07-08-21	Lib1	NA	NA
MB1-24-22	MB1-24	WestGC1	adult	M	42	NA	June	2021	NA	Plate 07-08-21	Lib1	NA	NA
MB1-27-22	MB1-27	WestGC1	adult	M	43	NA	June	2021	NA	Plate 07-08-21	Lib1	NA	NA
MB1-28	MB1-28	WestGC1	adult	M	30	NA	October	2020	NA	Plate 10-23-20	RSC8	NA	NA
MB1-29-22	MB1-29	WestGC1	adult	M	42	NA	June	2021	NA	Plate 07-08-21	Lib1	NA	NA
MB1-30	MB1-30	WestGC1	adult	M	39	NA	October	2020	NA	Plate 10-23-20	RSC8	NA	NA
MB1-30-22	MB1-30	WestGC1	adult	M	36	NA	June	2021	NA	Plate 07-08-21	Lib1	NA	NA
MB1-31	MB1-31	WestGC1	adult	M	34	NA	October	2020	NA	Plate 10-23-20	RSC8	NA	NA
MB1-35	MB1-35	WestGC1	adult	M	40	NA	October	2020	NA	Plate 10-23-20	RSC9	NA	NA
MB1-35-22	MB1-35	WestGC1	adult	M	37	NA	August	2021	NA	Plate 10-14-21	Lib4	NA	NA
MB1-36	MB1-36	WestGC1	adult	M	34	NA	October	2020	NA	Plate 10-23-20	RSC9	NA	NA
MB1-37	MB1-37	WestGC1	adult	M	32	NA	October	2020	NA	Plate 10-23-20	RSC9	NA	NA
MB1-39	MB1-39	WestGC1	adult	M	31	NA	October	2020	NA	Plate 10-23-20	RSC9	NA	NA
MB1-4	MB1-4	WestGC1	adult	M	34	NA	October	2020	NA	Plate 10-23-20	RSC5	NA	NA
MB1-40	MB1-40	WestGC1	adult	M	36	NA	October	2020	NA	Plate 10-23-20	RSC9	NA	NA
MB1-41-22	MB1-41	WestGC1	adult	M	35	NA	August	2021	NA	Plate 10-14-21	Lib4	NA	NA
MB1-42-22	MB1-42	WestGC1	adult	M	39	NA	August	2021	NA	Plate 10-14-21	Lib4	NA	NA
MB1-43	MB1-43	WestGC1	adult	M	30	NA	October	2020	NA	Plate 10-23-20	RSC10	NA	NA
MB1-43-22	MB1-43	WestGC1	adult	M	39	NA	August	2021	NA	Plate 10-14-21	Lib4	NA	NA
MB1-44	MB1-44	WestGC1	adult	M	34	NA	October	2020	NA	Plate 10-23-20	RSC10	NA	NA
MB1-44-22	MB1-44	WestGC1	adult	M	35	NA	August	2021	NA	Plate 10-14-21	Lib4	NA	NA
MB1-46	MB1-46	WestGC1	adult	M	30	NA	October	2020	NA	Plate 10-23-20	RSC10	NA	NA
MB1-47-22	MB1-47	WestGC1	adult	M	33	NA	August	2021	NA	Plate 10-14-21	Lib4	NA	NA
MB1-48-22	MB1-48	WestGC1	adult	M	35	NA	August	2021	NA	Plate 10-14-21	Lib4	NA	NA
MB1-50	MB1-50	WestGC1	adult	M	34	NA	October	2020	NA	Plate 10-23-20	RSC10	NA	NA
MB1-51-22	MB1-51	WestGC1	adult	M	34	NA	August	2021	NA	Plate 10-14-21	Lib4	NA	NA
MB1-55-22	MB1-55	WestGC1	adult	M	39	NA	August	2021	NA	Plate 10-14-21	Lib4	NA	NA
MB1-56-22	MB1-56	WestGC1	adult	M	35	NA	August	2021	NA	Plate 10-14-21	Lib4	NA	NA
MB1-59-22	MB1-59	WestGC1	adult	M	36	NA	August	2021	NA	Plate 10-14-21	Lib4	NA	NA
MB1-64-22	MB1-64	WestGC1	adult	M	35	NA	August	2021	NA	Plate 10-14-21	Lib4	NA	NA
MB1-66-22	MB1-66	WestGC1	adult	M	36	NA	August	2021	NA	Plate 10-14-21	Lib4	NA	NA
MB1-7	MB1-7	WestGC1	adult	M	39	NA	October	2020	NA	Plate 10-23-20	RSC5	NA	NA
MB1-73-22	MB1-73	WestGC1	adult	M	33	NA	September	2021	NA	Plate 10-28-21	Lib6	NA	NA
MB1-76-22	MB1-76	WestGC1	adult	M	35	NA	September	2021	NA	Plate 10-28-21	Lib6	NA	NA
MB1-78-22	MB1-78	WestGC1	adult	M	42	NA	September	2021	NA	Plate 10-28-21	Lib6	NA	NA
MB1-79-22	MB1-79	WestGC1	adult	M	37	NA	September	2021	NA	Plate 10-28-21	Lib6	NA	NA
MB1-80-22	MB1-80	WestGC1	adult	M	36	NA	September	2021	NA	Plate 10-28-21	Lib6	NA	NA
MB1-81-22	MB1-81	WestGC1	adult	M	30	NA	September	2021	NA	Plate 10-28-21	Lib6	NA	NA
MB1-84-22	MB1-84	WestGC1	adult	M	35	NA	September	2021	NA	Plate 10-28-21	Lib6	NA	NA
MB1-90-22	MB1-90	WestGC1	adult	M	45	NA	September	2021	NA	Plate 10-28-21	Lib6	NA	NA
MB1-92-22	MB1-92	WestGC1	adult	M	34	NA	September	2021	NA	Plate 10-28-21	Lib6	NA	NA
MB1-96-22	MB1-96	WestGC1	adult	M	33	NA	September	2021	NA	Plate 10-28-21	Lib6	NA	NA
FC16-M1-22	FC16-M1	EastGC1	berriedFemale	F	48	28-Sep	NA	2021	NA	Plate 11-1-21	Lib15	1	NA
FC16-M4-22	FC16-M4	EastGC1	berriedFemale	F	46	1-Nov	NA	2021	NA	Plate 11-4-21 (1)	Lib16	4	NA
FC16-M5-22	FC16-M5	EastGC1	berriedFemale	F	38	28-Sep	NA	2021	NA	Plate 11-4-21 (1)	Lib16	5	NA
FC16-M6-22	FC16-M6	EastGC1	berriedFemale	F	42	1-Nov	NA	2021	NA	Plate 11-4-21 (2)	Lib17	6	NA
FC16-M8-22	FC16-M8	EastGC1	berriedFemale	F	39	10/26/21	NA	2021	NA	Plate 11-8-21	Lib18	8	NA
FC12-M4-20	FC12-M4	EastGC2	berriedFemale	F	51.5	22-Sep	NA	2020	NA	Plate 11-10-2021	Lib24	4	NA
FC17b-M2-212	FC17b-M2-212	EastGC4	berriedFemale	F	46.6	29-Sep	NA	2020	NA	Plate 12-6-2021(1)	Lib19	2	NA
FC17b-M3-212	FC17b-M3-212	EastGC4	berriedFemale	F	51.8	12-Oct	NA	2020	NA	Plate 12-6-2021(1)	Lib19	3	NA
FC17b-M7-22	FC17b-M7	EastGC4	berriedFemale	F	39.8	10/13/21	NA	2021	NA	Plate 11-3-2021	Lib24	7	NA
FC17b-M9-22	FC17b-M9	EastGC4	berriedFemale	F	42	1-Nov	NA	2021	NA	Plate 11-4-21 (2)	Lib17	9	NA
SHD-M1	SHD-M1	Hotel1	berriedFemale	F	48	15-Sep	NA	2020	9/15/20	Plate 11-18-20	RSC5	1	NA
SHD-M1-22	SHD-M1	Hotel1	berriedFemale	F	55	8-Sep	NA	2021	NA	Plate 11-1-21	Lib15	1	NA
SHD-M13-20	SHD-M13	Hotel1	berriedFemale	F	56.3	18-Sep	NA	2020	NA	Plate 11-10-2021	Lib24	13	NA
SHD-M14-20	SHD-M14	Hotel1	berriedFemale	F	45.5	18-Sep	NA	2020	NA	Plate 11-10-2021	Lib24	14	NA
SHD-M18-20	SHD-M18	Hotel1	berriedFemale	F	51.2	18-Sep	NA	2020	NA	Plate 11-16-2021	Lib24	18	NA
SHD-M19-20	SHD-M19	Hotel1	berriedFemale	F	51.1	14-Sep	NA	2020	NA	Plate 11-16-2021	Lib24	19	NA
MB1-M1-22	MB1-M1	WestGC1	berriedFemale	F	35	22-Oct	NA	2021	NA	Plate 11-1-21	Lib15	1	NA
MB1-M2-22	MB1-M2	WestGC1	berriedFemale	F	38	10/11/21	NA	2021	NA	Plate 11-10-2021	Lib24	2	NA
MB1-M3-22	MB1-M3	WestGC1	berriedFemale	F	38.5	10/21/21	NA	2021	NA	Plate 11-3-2021	Lib24	3	NA
MB1-M6-22	MB1-M6	WestGC1	berriedFemale	F	34	10/20/21	NA	2021	NA	Plate 11-4-21 (1)	Lib16	6	NA
MB1-M7-20	MB1-M7	WestGC1	berriedFemale	F	49.9	4-Sep	NA	2020	NA	Plate 11-10-2021	Lib24	7	NA
MB1-M7-22	MB1-M7	WestGC1	berriedFemale	F	34	10/25/21	NA	2021	NA	Plate 11-8-21	Lib18	7	NA
FC16-M1-J1-22	FC16-M1-J1	EastGC1	hatchling	NA	NA	NA	NA	2021	NA	Plate 11-1-21	Lib15	1	1
FC16-M1-J10-22	FC16-M1-J10	EastGC1	hatchling	NA	NA	NA	NA	2021	NA	Plate 11-1-21	Lib15	1	10
FC16-M1-J11-22	FC16-M1-J11	EastGC1	hatchling	NA	NA	NA	NA	2021	NA	Plate 11-1-21	Lib15	1	11
FC16-M1-J12-22	FC16-M1-J12	EastGC1	hatchling	NA	NA	NA	NA	2021	NA	Plate 11-1-21	Lib15	1	12
FC16-M1-J13-22	FC16-M1-J13	EastGC1	hatchling	NA	NA	NA	NA	2021	NA	Plate 11-1-21	Lib15	1	13
FC16-M1-J14-22	FC16-M1-J14	EastGC1	hatchling	NA	NA	NA	NA	2021	NA	Plate 11-1-21	Lib15	1	14
FC16-M1-J15-22	FC16-M1-J15	EastGC1	hatchling	NA	NA	NA	NA	2021	NA	Plate 11-1-21	Lib15	1	15
FC16-M1-J16-22	FC16-M1-J16	EastGC1	hatchling	NA	NA	NA	NA	2021	NA	Plate 11-1-21	Lib15	1	16
FC16-M1-J17-22	FC16-M1-J17	EastGC1	hatchling	NA	NA	NA	NA	2021	NA	Plate 11-1-21	Lib15	1	17
FC16-M1-J18-22	FC16-M1-J18	EastGC1	hatchling	NA	NA	NA	NA	2021	NA	Plate 11-1-21	Lib15	1	18
FC16-M1-J19-22	FC16-M1-J19	EastGC1	hatchling	NA	NA	NA	NA	2021	NA	Plate 11-1-21	Lib15	1	19
FC16-M1-J2-22	FC16-M1-J2	EastGC1	hatchling	NA	NA	NA	NA	2021	NA	Plate 11-1-21	Lib15	1	2
FC16-M1-J20-22	FC16-M1-J20	EastGC1	hatchling	NA	NA	NA	NA	2021	NA	Plate 11-1-21	Lib15	1	20
FC16-M1-J21-22	FC16-M1-J21	EastGC1	hatchling	NA	NA	NA	NA	2021	NA	Plate 11-1-21	Lib15	1	21
FC16-M1-J22-22	FC16-M1-J22	EastGC1	hatchling	NA	NA	NA	NA	2021	NA	Plate 11-1-21	Lib15	1	22
FC16-M1-J23-22	FC16-M1-J23	EastGC1	hatchling	NA	NA	NA	NA	2021	NA	Plate 11-1-21	Lib15	1	23
FC16-M1-J24-22	FC16-M1-J24	EastGC1	hatchling	NA	NA	NA	NA	2021	NA	Plate 11-1-21	Lib15	1	24
FC16-M1-J25-22	FC16-M1-J25	EastGC1	hatchling	NA	NA	NA	NA	2021	NA	Plate 11-1-21	Lib15	1	25
FC16-M1-J26-22	FC16-M1-J26	EastGC1	hatchling	NA	NA	NA	NA	2021	NA	Plate 11-1-21	Lib15	1	26
FC16-M1-J27-22	FC16-M1-J27	EastGC1	hatchling	NA	NA	NA	NA	2021	NA	Plate 11-1-21	Lib15	1	27
FC16-M1-J28-22	FC16-M1-J28	EastGC1	hatchling	NA	NA	NA	NA	2021	NA	Plate 11-1-21	Lib15	1	28
FC16-M1-J29-22	FC16-M1-J29	EastGC1	hatchling	NA	NA	NA	NA	2021	NA	Plate 11-1-21	Lib15	1	29
FC16-M1-J3-22	FC16-M1-J3	EastGC1	hatchling	NA	NA	NA	NA	2021	NA	Plate 11-1-21	Lib15	1	3
FC16-M1-J30-22	FC16-M1-J30	EastGC1	hatchling	NA	NA	NA	NA	2021	NA	Plate 11-1-21	Lib15	1	30
FC16-M1-J4-22	FC16-M1-J4	EastGC1	hatchling	NA	NA	NA	NA	2021	NA	Plate 11-1-21	Lib15	1	4
FC16-M1-J5-22	FC16-M1-J5	EastGC1	hatchling	NA	NA	NA	NA	2021	NA	Plate 11-1-21	Lib15	1	5
FC16-M1-J6-22	FC16-M1-J6	EastGC1	hatchling	NA	NA	NA	NA	2021	NA	Plate 11-1-21	Lib15	1	6
FC16-M1-J7-22	FC16-M1-J7	EastGC1	hatchling	NA	NA	NA	NA	2021	NA	Plate 11-1-21	Lib15	1	7
FC16-M1-J8-22	FC16-M1-J8	EastGC1	hatchling	NA	NA	NA	NA	2021	NA	Plate 11-1-21	Lib15	1	8
FC16-M1-J9-22	FC16-M1-J9	EastGC1	hatchling	NA	NA	NA	NA	2021	NA	Plate 11-1-21	Lib15	1	9
FC16-M4-J1-22	FC16-M4-J1	EastGC1	hatchling	NA	NA	NA	NA	2021	NA	Plate 11-4-21 (1)	Lib16	4	1
FC16-M4-J10-22	FC16-M4-J10	EastGC1	hatchling	NA	NA	NA	NA	2021	NA	Plate 11-4-21 (1)	Lib16	4	10
FC16-M4-J11-22	FC16-M4-J11	EastGC1	hatchling	NA	NA	NA	NA	2021	NA	Plate 11-4-21 (1)	Lib16	4	11
FC16-M4-J12-22	FC16-M4-J12	EastGC1	hatchling	NA	NA	NA	NA	2021	NA	Plate 11-4-21 (1)	Lib16	4	12
FC16-M4-J13-22	FC16-M4-J13	EastGC1	hatchling	NA	NA	NA	NA	2021	NA	Plate 11-4-21 (1)	Lib16	4	13
FC16-M4-J14-22	FC16-M4-J14	EastGC1	hatchling	NA	NA	NA	NA	2021	NA	Plate 11-4-21 (1)	Lib16	4	14
FC16-M4-J15-22	FC16-M4-J15	EastGC1	hatchling	NA	NA	NA	NA	2021	NA	Plate 11-4-21 (1)	Lib16	4	15
FC16-M4-J16-22	FC16-M4-J16	EastGC1	hatchling	NA	NA	NA	NA	2021	NA	Plate 11-4-21 (1)	Lib16	4	16
FC16-M4-J17-22	FC16-M4-J17	EastGC1	hatchling	NA	NA	NA	NA	2021	NA	Plate 11-4-21 (1)	Lib16	4	17
FC16-M4-J18-22	FC16-M4-J18	EastGC1	hatchling	NA	NA	NA	NA	2021	NA	Plate 11-4-21 (1)	Lib16	4	18
FC16-M4-J19-22	FC16-M4-J19	EastGC1	hatchling	NA	NA	NA	NA	2021	NA	Plate 11-4-21 (1)	Lib16	4	19
FC16-M4-J2-22	FC16-M4-J2	EastGC1	hatchling	NA	NA	NA	NA	2021	NA	Plate 11-4-21 (1)	Lib16	4	2
FC16-M4-J20-22	FC16-M4-J20	EastGC1	hatchling	NA	NA	NA	NA	2021	NA	Plate 11-4-21 (1)	Lib16	4	20
FC16-M4-J21-22	FC16-M4-J21	EastGC1	hatchling	NA	NA	NA	NA	2021	NA	Plate 11-4-21 (1)	Lib16	4	21
FC16-M4-J22-22	FC16-M4-J22	EastGC1	hatchling	NA	NA	NA	NA	2021	NA	Plate 11-4-21 (1)	Lib16	4	22
FC16-M4-J23-22	FC16-M4-J23	EastGC1	hatchling	NA	NA	NA	NA	2021	NA	Plate 11-4-21 (1)	Lib16	4	23
FC16-M4-J24-22	FC16-M4-J24	EastGC1	hatchling	NA	NA	NA	NA	2021	NA	Plate 11-4-21 (1)	Lib16	4	24
FC16-M4-J25-22	FC16-M4-J25	EastGC1	hatchling	NA	NA	NA	NA	2021	NA	Plate 11-4-21 (1)	Lib16	4	25
FC16-M4-J26-22	FC16-M4-J26	EastGC1	hatchling	NA	NA	NA	NA	2021	NA	Plate 11-4-21 (1)	Lib16	4	26
FC16-M4-J27-22	FC16-M4-J27	EastGC1	hatchling	NA	NA	NA	NA	2021	NA	Plate 11-4-21 (1)	Lib16	4	27
FC16-M4-J28-22	FC16-M4-J28	EastGC1	hatchling	NA	NA	NA	NA	2021	NA	Plate 11-4-21 (1)	Lib16	4	28
FC16-M4-J29-22	FC16-M4-J29	EastGC1	hatchling	NA	NA	NA	NA	2021	NA	Plate 11-4-21 (1)	Lib16	4	29
FC16-M4-J3-22	FC16-M4-J3	EastGC1	hatchling	NA	NA	NA	NA	2021	NA	Plate 11-4-21 (1)	Lib16	4	3
FC16-M4-J30-22	FC16-M4-J30	EastGC1	hatchling	NA	NA	NA	NA	2021	NA	Plate 11-4-21 (1)	Lib16	4	30
FC16-M4-J31-22	FC16-M4-J31	EastGC1	hatchling	NA	NA	NA	NA	2021	NA	Plate 11-4-21 (1)	Lib16	4	31
FC16-M4-J4-22	FC16-M4-J4	EastGC1	hatchling	NA	NA	NA	NA	2021	NA	Plate 11-4-21 (1)	Lib16	4	4
FC16-M4-J5-22	FC16-M4-J5	EastGC1	hatchling	NA	NA	NA	NA	2021	NA	Plate 11-4-21 (1)	Lib16	4	5
FC16-M4-J6-22	FC16-M4-J6	EastGC1	hatchling	NA	NA	NA	NA	2021	NA	Plate 11-4-21 (1)	Lib16	4	6
FC16-M4-J7-22	FC16-M4-J7	EastGC1	hatchling	NA	NA	NA	NA	2021	NA	Plate 11-4-21 (1)	Lib16	4	7
FC16-M4-J8-22	FC16-M4-J8	EastGC1	hatchling	NA	NA	NA	NA	2021	NA	Plate 11-4-21 (1)	Lib16	4	8
FC16-M4-J9-22	FC16-M4-J9	EastGC1	hatchling	NA	NA	NA	NA	2021	NA	Plate 11-4-21 (1)	Lib16	4	9
FC16-M5-J1-22	FC16-M5-J1	EastGC1	hatchling	NA	NA	NA	NA	2021	NA	Plate 11-4-21 (1)	Lib16	5	1
FC16-M5-J10-22	FC16-M5-J10	EastGC1	hatchling	NA	NA	NA	NA	2021	NA	Plate 11-4-21 (1)	Lib16	5	10
FC16-M5-J11-22	FC16-M5-J11	EastGC1	hatchling	NA	NA	NA	NA	2021	NA	Plate 11-4-21 (1)	Lib16	5	11
FC16-M5-J13-22	FC16-M5-J13	EastGC1	hatchling	NA	NA	NA	NA	2021	NA	Plate 11-4-21 (1)	Lib16	5	13
FC16-M5-J14-22	FC16-M5-J14	EastGC1	hatchling	NA	NA	NA	NA	2021	NA	Plate 11-4-21 (1)	Lib16	5	14
FC16-M5-J15-22	FC16-M5-J15	EastGC1	hatchling	NA	NA	NA	NA	2021	NA	Plate 11-4-21 (1)	Lib16	5	15
FC16-M5-J16-22	FC16-M5-J16	EastGC1	hatchling	NA	NA	NA	NA	2021	NA	Plate 11-4-21 (1)	Lib16	5	16
FC16-M5-J17-22	FC16-M5-J17	EastGC1	hatchling	NA	NA	NA	NA	2021	NA	Plate 11-4-21 (1)	Lib16	5	17
FC16-M5-J18-22	FC16-M5-J18	EastGC1	hatchling	NA	NA	NA	NA	2021	NA	Plate 11-4-21 (1)	Lib16	5	18
FC16-M5-J19-22	FC16-M5-J19	EastGC1	hatchling	NA	NA	NA	NA	2021	NA	Plate 11-4-21 (1)	Lib16	5	19
FC16-M5-J2-22	FC16-M5-J2	EastGC1	hatchling	NA	NA	NA	NA	2021	NA	Plate 11-4-21 (1)	Lib16	5	2
FC16-M5-J20-22	FC16-M5-J20	EastGC1	hatchling	NA	NA	NA	NA	2021	NA	Plate 11-4-21 (1)	Lib16	5	20
FC16-M5-J21-22	FC16-M5-J21	EastGC1	hatchling	NA	NA	NA	NA	2021	NA	Plate 11-4-21 (1)	Lib16	5	21
FC16-M5-J22-22	FC16-M5-J22	EastGC1	hatchling	NA	NA	NA	NA	2021	NA	Plate 11-4-21 (1)	Lib16	5	22
FC16-M5-J23-22	FC16-M5-J23	EastGC1	hatchling	NA	NA	NA	NA	2021	NA	Plate 11-4-21 (1)	Lib16	5	23
FC16-M5-J24-22	FC16-M5-J24	EastGC1	hatchling	NA	NA	NA	NA	2021	NA	Plate 11-4-21 (1)	Lib16	5	24
FC16-M5-J25-22	FC16-M5-J25	EastGC1	hatchling	NA	NA	NA	NA	2021	NA	Plate 11-4-21 (1)	Lib16	5	25
FC16-M5-J26-22	FC16-M5-J26	EastGC1	hatchling	NA	NA	NA	NA	2021	NA	Plate 11-4-21 (1)	Lib16	5	26
FC16-M5-J27-22	FC16-M5-J27	EastGC1	hatchling	NA	NA	NA	NA	2021	NA	Plate 11-4-21 (1)	Lib16	5	27
FC16-M5-J28-22	FC16-M5-J28	EastGC1	hatchling	NA	NA	NA	NA	2021	NA	Plate 11-4-21 (1)	Lib16	5	28
FC16-M5-J29-22	FC16-M5-J29	EastGC1	hatchling	NA	NA	NA	NA	2021	NA	Plate 11-4-21 (1)	Lib16	5	29
FC16-M5-J3-22	FC16-M5-J3	EastGC1	hatchling	NA	NA	NA	NA	2021	NA	Plate 11-4-21 (1)	Lib16	5	3
FC16-M5-J30-22	FC16-M5-J30	EastGC1	hatchling	NA	NA	NA	NA	2021	NA	Plate 11-4-21 (1)	Lib16	5	30
FC16-M5-J31-22	FC16-M5-J31	EastGC1	hatchling	NA	NA	NA	NA	2021	NA	Plate 11-4-21 (1)	Lib16	5	31
FC16-M5-J4-22	FC16-M5-J4	EastGC1	hatchling	NA	NA	NA	NA	2021	NA	Plate 11-4-21 (1)	Lib16	5	4
FC16-M5-J5-22	FC16-M5-J5	EastGC1	hatchling	NA	NA	NA	NA	2021	NA	Plate 11-4-21 (1)	Lib16	5	5
FC16-M5-J6-22	FC16-M5-J6	EastGC1	hatchling	NA	NA	NA	NA	2021	NA	Plate 11-4-21 (1)	Lib16	5	6
FC16-M5-J7-22	FC16-M5-J7	EastGC1	hatchling	NA	NA	NA	NA	2021	NA	Plate 11-4-21 (1)	Lib16	5	7
FC16-M5-J9-22	FC16-M5-J9	EastGC1	hatchling	NA	NA	NA	NA	2021	NA	Plate 11-4-21 (1)	Lib16	5	9
FC16-M6-J1-22	FC16-M6-J1	EastGC1	hatchling	NA	NA	NA	NA	2021	NA	Plate 11-4-21 (2)	Lib17	6	1
FC16-M6-J10-22	FC16-M6-J10	EastGC1	hatchling	NA	NA	NA	NA	2021	NA	Plate 11-4-21 (2)	Lib17	6	10
FC16-M6-J11-22	FC16-M6-J11	EastGC1	hatchling	NA	NA	NA	NA	2021	NA	Plate 11-4-21 (2)	Lib17	6	11
FC16-M6-J12-22	FC16-M6-J12	EastGC1	hatchling	NA	NA	NA	NA	2021	NA	Plate 11-4-21 (2)	Lib17	6	12
FC16-M6-J13-22	FC16-M6-J13	EastGC1	hatchling	NA	NA	NA	NA	2021	NA	Plate 11-4-21 (2)	Lib17	6	13
FC16-M6-J14-22	FC16-M6-J14	EastGC1	hatchling	NA	NA	NA	NA	2021	NA	Plate 11-4-21 (2)	Lib17	6	14
FC16-M6-J15-22	FC16-M6-J15	EastGC1	hatchling	NA	NA	NA	NA	2021	NA	Plate 11-4-21 (2)	Lib17	6	15
FC16-M6-J16-22	FC16-M6-J16	EastGC1	hatchling	NA	NA	NA	NA	2021	NA	Plate 11-4-21 (2)	Lib17	6	16
FC16-M6-J17-22	FC16-M6-J17	EastGC1	hatchling	NA	NA	NA	NA	2021	NA	Plate 11-4-21 (2)	Lib17	6	17
FC16-M6-J18-22	FC16-M6-J18	EastGC1	hatchling	NA	NA	NA	NA	2021	NA	Plate 11-4-21 (2)	Lib17	6	18
FC16-M6-J19-22	FC16-M6-J19	EastGC1	hatchling	NA	NA	NA	NA	2021	NA	Plate 11-4-21 (2)	Lib17	6	19
FC16-M6-J2-22	FC16-M6-J2	EastGC1	hatchling	NA	NA	NA	NA	2021	NA	Plate 11-4-21 (2)	Lib17	6	2
FC16-M6-J20-22	FC16-M6-J20	EastGC1	hatchling	NA	NA	NA	NA	2021	NA	Plate 11-4-21 (2)	Lib17	6	20
FC16-M6-J21-22	FC16-M6-J21	EastGC1	hatchling	NA	NA	NA	NA	2021	NA	Plate 11-4-21 (2)	Lib17	6	21
FC16-M6-J22-22	FC16-M6-J22	EastGC1	hatchling	NA	NA	NA	NA	2021	NA	Plate 11-4-21 (2)	Lib17	6	22
FC16-M6-J23-22	FC16-M6-J23	EastGC1	hatchling	NA	NA	NA	NA	2021	NA	Plate 11-4-21 (2)	Lib17	6	23
FC16-M6-J24-22	FC16-M6-J24	EastGC1	hatchling	NA	NA	NA	NA	2021	NA	Plate 11-4-21 (2)	Lib17	6	24
FC16-M6-J25-22	FC16-M6-J25	EastGC1	hatchling	NA	NA	NA	NA	2021	NA	Plate 11-4-21 (2)	Lib17	6	25
FC16-M6-J26-22	FC16-M6-J26	EastGC1	hatchling	NA	NA	NA	NA	2021	NA	Plate 11-4-21 (2)	Lib17	6	26
FC16-M6-J27-22	FC16-M6-J27	EastGC1	hatchling	NA	NA	NA	NA	2021	NA	Plate 11-4-21 (2)	Lib17	6	27
FC16-M6-J28-22	FC16-M6-J28	EastGC1	hatchling	NA	NA	NA	NA	2021	NA	Plate 11-4-21 (2)	Lib17	6	28
FC16-M6-J29-22	FC16-M6-J29	EastGC1	hatchling	NA	NA	NA	NA	2021	NA	Plate 11-4-21 (2)	Lib17	6	29
FC16-M6-J3-22	FC16-M6-J3	EastGC1	hatchling	NA	NA	NA	NA	2021	NA	Plate 11-4-21 (2)	Lib17	6	3
FC16-M6-J30-22	FC16-M6-J30	EastGC1	hatchling	NA	NA	NA	NA	2021	NA	Plate 11-4-21 (2)	Lib17	6	30
FC16-M6-J31-22	FC16-M6-J31	EastGC1	hatchling	NA	NA	NA	NA	2021	NA	Plate 11-4-21 (2)	Lib17	6	31
FC16-M6-J4-22	FC16-M6-J4	EastGC1	hatchling	NA	NA	NA	NA	2021	NA	Plate 11-4-21 (2)	Lib17	6	4
FC16-M6-J5-22	FC16-M6-J5	EastGC1	hatchling	NA	NA	NA	NA	2021	NA	Plate 11-4-21 (2)	Lib17	6	5
FC16-M6-J6-22	FC16-M6-J6	EastGC1	hatchling	NA	NA	NA	NA	2021	NA	Plate 11-4-21 (2)	Lib17	6	6
FC16-M6-J7-22	FC16-M6-J7	EastGC1	hatchling	NA	NA	NA	NA	2021	NA	Plate 11-4-21 (2)	Lib17	6	7
FC16-M6-J8-22	FC16-M6-J8	EastGC1	hatchling	NA	NA	NA	NA	2021	NA	Plate 11-4-21 (2)	Lib17	6	8
FC16-M6-J9-22	FC16-M6-J9	EastGC1	hatchling	NA	NA	NA	NA	2021	NA	Plate 11-4-21 (2)	Lib17	6	9
FC16-M8-J1-22	FC16-M8-J1	EastGC1	hatchling	NA	NA	NA	NA	2021	NA	Plate 11-8-21	Lib18	8	1
FC16-M8-J10-22	FC16-M8-J10	EastGC1	hatchling	NA	NA	NA	NA	2021	NA	Plate 11-8-21	Lib18	8	10
FC16-M8-J11-22	FC16-M8-J11	EastGC1	hatchling	NA	NA	NA	NA	2021	NA	Plate 11-8-21	Lib18	8	11
FC16-M8-J12-22	FC16-M8-J12	EastGC1	hatchling	NA	NA	NA	NA	2021	NA	Plate 11-8-21	Lib18	8	12
FC16-M8-J13-22	FC16-M8-J13	EastGC1	hatchling	NA	NA	NA	NA	2021	NA	Plate 11-8-21	Lib18	8	13
FC16-M8-J14-22	FC16-M8-J14	EastGC1	hatchling	NA	NA	NA	NA	2021	NA	Plate 11-8-21	Lib18	8	14
FC16-M8-J15-22	FC16-M8-J15	EastGC1	hatchling	NA	NA	NA	NA	2021	NA	Plate 11-8-21	Lib18	8	15
FC16-M8-J16-22	FC16-M8-J16	EastGC1	hatchling	NA	NA	NA	NA	2021	NA	Plate 11-8-21	Lib18	8	16
FC16-M8-J17-22	FC16-M8-J17	EastGC1	hatchling	NA	NA	NA	NA	2021	NA	Plate 11-8-21	Lib18	8	17
FC16-M8-J18-22	FC16-M8-J18	EastGC1	hatchling	NA	NA	NA	NA	2021	NA	Plate 11-8-21	Lib18	8	18
FC16-M8-J19-22	FC16-M8-J19	EastGC1	hatchling	NA	NA	NA	NA	2021	NA	Plate 11-8-21	Lib18	8	19
FC16-M8-J2-22	FC16-M8-J2	EastGC1	hatchling	NA	NA	NA	NA	2021	NA	Plate 11-8-21	Lib18	8	2
FC16-M8-J20-22	FC16-M8-J20	EastGC1	hatchling	NA	NA	NA	NA	2021	NA	Plate 11-8-21	Lib18	8	20
FC16-M8-J21-22	FC16-M8-J21	EastGC1	hatchling	NA	NA	NA	NA	2021	NA	Plate 11-8-21	Lib18	8	21
FC16-M8-J22-22	FC16-M8-J22	EastGC1	hatchling	NA	NA	NA	NA	2021	NA	Plate 11-8-21	Lib18	8	22
FC16-M8-J23-22	FC16-M8-J23	EastGC1	hatchling	NA	NA	NA	NA	2021	NA	Plate 11-8-21	Lib18	8	23
FC16-M8-J24-22	FC16-M8-J24	EastGC1	hatchling	NA	NA	NA	NA	2021	NA	Plate 11-8-21	Lib18	8	24
FC16-M8-J25-22	FC16-M8-J25	EastGC1	hatchling	NA	NA	NA	NA	2021	NA	Plate 11-8-21	Lib18	8	25
FC16-M8-J26-22	FC16-M8-J26	EastGC1	hatchling	NA	NA	NA	NA	2021	NA	Plate 11-8-21	Lib18	8	26
FC16-M8-J27-22	FC16-M8-J27	EastGC1	hatchling	NA	NA	NA	NA	2021	NA	Plate 11-8-21	Lib18	8	27
FC16-M8-J28-22	FC16-M8-J28	EastGC1	hatchling	NA	NA	NA	NA	2021	NA	Plate 11-8-21	Lib18	8	28
FC16-M8-J29-22	FC16-M8-J29	EastGC1	hatchling	NA	NA	NA	NA	2021	NA	Plate 11-8-21	Lib18	8	29
FC16-M8-J3-22	FC16-M8-J3	EastGC1	hatchling	NA	NA	NA	NA	2021	NA	Plate 11-8-21	Lib18	8	3
FC16-M8-J30-22	FC16-M8-J30	EastGC1	hatchling	NA	NA	NA	NA	2021	NA	Plate 11-8-21	Lib18	8	30
FC16-M8-J31-22	FC16-M8-J31	EastGC1	hatchling	NA	NA	NA	NA	2021	NA	Plate 11-8-21	Lib18	8	31
FC16-M8-J4-22	FC16-M8-J4	EastGC1	hatchling	NA	NA	NA	NA	2021	NA	Plate 11-8-21	Lib18	8	4
FC16-M8-J5-22	FC16-M8-J5	EastGC1	hatchling	NA	NA	NA	NA	2021	NA	Plate 11-8-21	Lib18	8	5
FC16-M8-J6-22	FC16-M8-J6	EastGC1	hatchling	NA	NA	NA	NA	2021	NA	Plate 11-8-21	Lib18	8	6
FC16-M8-J7-22	FC16-M8-J7	EastGC1	hatchling	NA	NA	NA	NA	2021	NA	Plate 11-8-21	Lib18	8	7
FC16-M8-J8-22	FC16-M8-J8	EastGC1	hatchling	NA	NA	NA	NA	2021	NA	Plate 11-8-21	Lib18	8	8
FC16-M8-J9-22	FC16-M8-J9	EastGC1	hatchling	NA	NA	NA	NA	2021	NA	Plate 11-8-21	Lib18	8	9
FC12-M4-J1-20	FC12-M4-J1	EastGC2	hatchling	NA	NA	NA	NA	2020	NA	Plate 11-10-2021	Lib24	4	1
FC12-M4-J10-20	FC12-M4-J10	EastGC2	hatchling	NA	NA	NA	NA	2020	NA	Plate 12-6-2021(1)	Lib19	4	10
FC12-M4-J11-20	FC12-M4-J11	EastGC2	hatchling	NA	NA	NA	NA	2020	NA	Plate 12-6-2021(1)	Lib19	4	11
FC12-M4-J12-20	FC12-M4-J12	EastGC2	hatchling	NA	NA	NA	NA	2020	NA	Plate 12-6-2021(1)	Lib19	4	12
FC12-M4-J13-20	FC12-M4-J13	EastGC2	hatchling	NA	NA	NA	NA	2020	NA	Plate 12-6-2021(1)	Lib19	4	13
FC12-M4-J14-20	FC12-M4-J14	EastGC2	hatchling	NA	NA	NA	NA	2020	NA	Plate 12-6-2021(1)	Lib19	4	14
FC12-M4-J15-20	FC12-M4-J15	EastGC2	hatchling	NA	NA	NA	NA	2020	NA	Plate 12-6-2021(1)	Lib19	4	15
FC12-M4-J16-20	FC12-M4-J16	EastGC2	hatchling	NA	NA	NA	NA	2020	NA	Plate 12-6-2021(1)	Lib19	4	16
FC12-M4-J17-20	FC12-M4-J17	EastGC2	hatchling	NA	NA	NA	NA	2020	NA	Plate 12-6-2021(1)	Lib19	4	17
FC12-M4-J18-20	FC12-M4-J18	EastGC2	hatchling	NA	NA	NA	NA	2020	NA	Plate 12-6-2021(1)	Lib19	4	18
FC12-M4-J19-20	FC12-M4-J19	EastGC2	hatchling	NA	NA	NA	NA	2020	NA	Plate 12-6-2021(1)	Lib19	4	19
FC12-M4-J2-20	FC12-M4-J2	EastGC2	hatchling	NA	NA	NA	NA	2020	NA	Plate 11-10-2021	Lib24	4	2
FC12-M4-J20-20	FC12-M4-J20	EastGC2	hatchling	NA	NA	NA	NA	2020	NA	Plate 12-6-2021(1)	Lib19	4	20
FC12-M4-J21-20	FC12-M4-J21	EastGC2	hatchling	NA	NA	NA	NA	2020	NA	Plate 12-6-2021(1)	Lib19	4	21
FC12-M4-J22-20	FC12-M4-J22	EastGC2	hatchling	NA	NA	NA	NA	2020	NA	Plate 12-6-2021(1)	Lib19	4	22
FC12-M4-J23-20	FC12-M4-J23	EastGC2	hatchling	NA	NA	NA	NA	2020	NA	Plate 12-6-2021(1)	Lib19	4	23
FC12-M4-J24-20	FC12-M4-J24	EastGC2	hatchling	NA	NA	NA	NA	2020	NA	Plate 12-6-2021(1)	Lib19	4	24
FC12-M4-J25-20	FC12-M4-J25	EastGC2	hatchling	NA	NA	NA	NA	2020	NA	Plate 12-6-2021(1)	Lib19	4	25
FC12-M4-J26-20	FC12-M4-J26	EastGC2	hatchling	NA	NA	NA	NA	2020	NA	Plate 12-6-2021(1)	Lib19	4	26
FC12-M4-J27-20	FC12-M4-J27	EastGC2	hatchling	NA	NA	NA	NA	2020	NA	Plate 12-6-2021(1)	Lib19	4	27
FC12-M4-J28-20	FC12-M4-J28	EastGC2	hatchling	NA	NA	NA	NA	2020	NA	Plate 12-6-2021(1)	Lib19	4	28
FC12-M4-J29-20	FC12-M4-J29	EastGC2	hatchling	NA	NA	NA	NA	2020	NA	Plate 12-6-2021(1)	Lib19	4	29
FC12-M4-J3-20	FC12-M4-J3	EastGC2	hatchling	NA	NA	NA	NA	2020	NA	Plate 11-10-2021	Lib24	4	3
FC12-M4-J30-20	FC12-M4-J30	EastGC2	hatchling	NA	NA	NA	NA	2020	NA	Plate 12-6-2021(1)	Lib19	4	30
FC12-M4-J31-20	FC12-M4-J31	EastGC2	hatchling	NA	NA	NA	NA	2020	NA	Plate 12-6-2021(1)	Lib19	4	31
FC12-M4-J32-20	FC12-M4-J32	EastGC2	hatchling	NA	NA	NA	NA	2020	NA	Plate 12-6-2021(1)	Lib19	4	32
FC12-M4-J33-20	FC12-M4-J33	EastGC2	hatchling	NA	NA	NA	NA	2020	NA	Plate 12-6-2021(1)	Lib19	4	33
FC12-M4-J34-20	FC12-M4-J34	EastGC2	hatchling	NA	NA	NA	NA	2020	NA	Plate 12-6-2021(1)	Lib19	4	34
FC12-M4-J4-20	FC12-M4-J4	EastGC2	hatchling	NA	NA	NA	NA	2020	NA	Plate 11-10-2021	Lib24	4	4
FC12-M4-J5-20	FC12-M4-J5	EastGC2	hatchling	NA	NA	NA	NA	2020	NA	Plate 12-6-2021(1)	Lib19	4	5
FC12-M4-J6-20	FC12-M4-J6	EastGC2	hatchling	NA	NA	NA	NA	2020	NA	Plate 12-6-2021(1)	Lib19	4	6
FC12-M4-J7-20	FC12-M4-J7	EastGC2	hatchling	NA	NA	NA	NA	2020	NA	Plate 12-6-2021(1)	Lib19	4	7
FC12-M4-J8-20	FC12-M4-J8	EastGC2	hatchling	NA	NA	NA	NA	2020	NA	Plate 12-6-2021(1)	Lib19	4	8
FC12-M4-J9-20	FC12-M4-J9	EastGC2	hatchling	NA	NA	NA	NA	2020	NA	Plate 12-6-2021(1)	Lib19	4	9
FC17b-M2-J1	FC17b-M2-J1	EastGC4	hatchling	NA	NA	NA	NA	2020	NA	Plate 11-23-20	RSC7	2	1
FC17b-M2-J10	FC17b-M2-J10	EastGC4	hatchling	NA	NA	NA	NA	2020	NA	Plate 11-23-20	RSC9	2	10
FC17b-M2-J11	FC17b-M2-J11	EastGC4	hatchling	NA	NA	NA	NA	2020	NA	Plate 11-23-20	RSC9	2	11
FC17b-M2-J12	FC17b-M2-J12	EastGC4	hatchling	NA	NA	NA	NA	2020	NA	Plate 11-23-20	RSC9	2	12
FC17b-M2-J13	FC17b-M2-J13	EastGC4	hatchling	NA	NA	NA	NA	2020	NA	Plate 11-23-20	RSC9	2	13
FC17b-M2-J14	FC17b-M2-J14	EastGC4	hatchling	NA	NA	NA	NA	2020	NA	Plate 11-23-20	RSC9	2	14
FC17b-M2-J15	FC17b-M2-J15	EastGC4	hatchling	NA	NA	NA	NA	2020	NA	Plate 11-23-20	RSC9	2	15
FC17b-M2-J16	FC17b-M2-J16	EastGC4	hatchling	NA	NA	NA	NA	2020	NA	Plate 11-23-20	RSC9	2	16
FC17b-M2-J17	FC17b-M2-J17	EastGC4	hatchling	NA	NA	NA	NA	2020	NA	Plate 11-23-20	RSC9	2	17
FC17b-M2-J18	FC17b-M2-J18	EastGC4	hatchling	NA	NA	NA	NA	2020	NA	Plate 11-23-20	RSC10	2	18
FC17b-M2-J19	FC17b-M2-J19	EastGC4	hatchling	NA	NA	NA	NA	2020	NA	Plate 11-23-20	RSC10	2	19
FC17b-M2-J2	FC17b-M2-J2	EastGC4	hatchling	NA	NA	NA	NA	2020	NA	Plate 11-23-20	RSC8	2	2
FC17b-M2-J20	FC17b-M2-J20	EastGC4	hatchling	NA	NA	NA	NA	2020	NA	Plate 11-23-20	RSC10	2	20
FC17b-M2-J21	FC17b-M2-J21	EastGC4	hatchling	NA	NA	NA	NA	2020	NA	Plate 11-23-20	RSC10	2	21
FC17b-M2-J22	FC17b-M2-J22	EastGC4	hatchling	NA	NA	NA	NA	2020	NA	Plate 11-23-20	RSC10	2	22
FC17b-M2-J23	FC17b-M2-J23	EastGC4	hatchling	NA	NA	NA	NA	2020	NA	Plate 11-23-20	RSC10	2	23
FC17b-M2-J24	FC17b-M2-J24	EastGC4	hatchling	NA	NA	NA	NA	2020	NA	Plate 11-23-20	RSC10	2	24
FC17b-M2-J25	FC17b-M2-J25	EastGC4	hatchling	NA	NA	NA	NA	2020	NA	Plate 11-23-20	RSC10	2	25
FC17b-M2-J26	FC17b-M2-J26	EastGC4	hatchling	NA	NA	NA	NA	2020	NA	Plate 11-23-20	RSC11	2	26
FC17b-M2-J28	FC17b-M2-J28	EastGC4	hatchling	NA	NA	NA	NA	2020	NA	Plate 11-23-20	RSC11	2	28
FC17b-M2-J29	FC17b-M2-J29	EastGC4	hatchling	NA	NA	NA	NA	2020	NA	Plate 11-23-20	RSC11	2	29
FC17b-M2-J3	FC17b-M2-J3	EastGC4	hatchling	NA	NA	NA	NA	2020	NA	Plate 11-23-20	RSC8	2	3
FC17b-M2-J30	FC17b-M2-J30	EastGC4	hatchling	NA	NA	NA	NA	2020	NA	Plate 11-23-20	RSC11	2	30
FC17b-M2-J4	FC17b-M2-J4	EastGC4	hatchling	NA	NA	NA	NA	2020	NA	Plate 11-23-20	RSC8	2	4
FC17b-M2-J6	FC17b-M2-J6	EastGC4	hatchling	NA	NA	NA	NA	2020	NA	Plate 11-23-20	RSC8	2	6
FC17b-M2-J8	FC17b-M2-J8	EastGC4	hatchling	NA	NA	NA	NA	2020	NA	Plate 11-23-20	RSC8	2	8
FC17b-M3-J1	FC17b-M3-J1	EastGC4	hatchling	NA	NA	NA	NA	2020	NA	Plate 11-23-20	RSC11	3	1
FC17b-M3-J10	FC17b-M3-J10	EastGC4	hatchling	NA	NA	NA	NA	2020	NA	Plate 11-24-20	RSC7	3	10
FC17b-M3-J11	FC17b-M3-J11	EastGC4	hatchling	NA	NA	NA	NA	2020	NA	Plate 11-24-20	RSC7	3	11
FC17b-M3-J12	FC17b-M3-J12	EastGC4	hatchling	NA	NA	NA	NA	2020	NA	Plate 11-24-20	RSC8	3	12
FC17b-M3-J13	FC17b-M3-J13	EastGC4	hatchling	NA	NA	NA	NA	2020	NA	Plate 11-24-20	RSC8	3	13
FC17b-M3-J14	FC17b-M3-J14	EastGC4	hatchling	NA	NA	NA	NA	2020	NA	Plate 11-24-20	RSC8	3	14
FC17b-M3-J15	FC17b-M3-J15	EastGC4	hatchling	NA	NA	NA	NA	2020	NA	Plate 11-24-20	RSC8	3	15
FC17b-M3-J16	FC17b-M3-J16	EastGC4	hatchling	NA	NA	NA	NA	2020	NA	Plate 11-24-20	RSC8	3	16
FC17b-M3-J18	FC17b-M3-J18	EastGC4	hatchling	NA	NA	NA	NA	2020	NA	Plate 11-24-20	RSC8	3	18
FC17b-M3-J19	FC17b-M3-J19	EastGC4	hatchling	NA	NA	NA	NA	2020	NA	Plate 11-24-20	RSC8	3	19
FC17b-M3-J2	FC17b-M3-J2	EastGC4	hatchling	NA	NA	NA	NA	2020	NA	Plate 11-23-20	RSC11	3	2
FC17b-M3-J20	FC17b-M3-J20	EastGC4	hatchling	NA	NA	NA	NA	2020	NA	Plate 11-24-20	RSC9	3	20
FC17b-M3-J21	FC17b-M3-J21	EastGC4	hatchling	NA	NA	NA	NA	2020	NA	Plate 11-24-20	RSC9	3	21
FC17b-M3-J22	FC17b-M3-J22	EastGC4	hatchling	NA	NA	NA	NA	2020	NA	Plate 11-24-20	RSC9	3	22
FC17b-M3-J23	FC17b-M3-J23	EastGC4	hatchling	NA	NA	NA	NA	2020	NA	Plate 11-24-20	RSC9	3	23
FC17b-M3-J24	FC17b-M3-J24	EastGC4	hatchling	NA	NA	NA	NA	2020	NA	Plate 11-24-20	RSC9	3	24
FC17b-M3-J25	FC17b-M3-J25	EastGC4	hatchling	NA	NA	NA	NA	2020	NA	Plate 11-24-20	RSC9	3	25
FC17b-M3-J26	FC17b-M3-J26	EastGC4	hatchling	NA	NA	NA	NA	2020	NA	Plate 11-24-20	RSC9	3	26
FC17b-M3-J27	FC17b-M3-J27	EastGC4	hatchling	NA	NA	NA	NA	2020	NA	Plate 11-24-20	RSC9	3	27
FC17b-M3-J28	FC17b-M3-J28	EastGC4	hatchling	NA	NA	NA	NA	2020	NA	Plate 11-24-20	RSC10	3	28
FC17b-M3-J29	FC17b-M3-J29	EastGC4	hatchling	NA	NA	NA	NA	2020	NA	Plate 11-24-20	RSC10	3	29
FC17b-M3-J3	FC17b-M3-J3	EastGC4	hatchling	NA	NA	NA	NA	2020	NA	Plate 11-23-20	RSC11	3	3
FC17b-M3-J30	FC17b-M3-J30	EastGC4	hatchling	NA	NA	NA	NA	2020	NA	Plate 11-24-20	RSC10	3	30
FC17b-M3-J4	FC17b-M3-J4	EastGC4	hatchling	NA	NA	NA	NA	2020	NA	Plate 11-24-20	RSC7	3	4
FC17b-M3-J5	FC17b-M3-J5	EastGC4	hatchling	NA	NA	NA	NA	2020	NA	Plate 11-24-20	RSC7	3	5
FC17b-M3-J6	FC17b-M3-J6	EastGC4	hatchling	NA	NA	NA	NA	2020	NA	Plate 11-24-20	RSC7	3	6
FC17b-M3-J7	FC17b-M3-J7	EastGC4	hatchling	NA	NA	NA	NA	2020	NA	Plate 11-24-20	RSC7	3	7
FC17b-M3-J8	FC17b-M3-J8	EastGC4	hatchling	NA	NA	NA	NA	2020	NA	Plate 11-24-20	RSC7	3	8
FC17b-M3-J9	FC17b-M3-J9	EastGC4	hatchling	NA	NA	NA	NA	2020	NA	Plate 11-24-20	RSC7	3	9
FC17b-M4-J1	FC17b-M4-J1	EastGC4	hatchling	NA	NA	NA	NA	2020	NA	Plate 11-24-20	RSC10	4	1
FC17b-M4-J10	FC17b-M4-J10	EastGC4	hatchling	NA	NA	NA	NA	2020	NA	Plate 11-24-20	RSC10	4	10
FC17b-M4-J11	FC17b-M4-J11	EastGC4	hatchling	NA	NA	NA	NA	2020	NA	Plate 11-24-20	RSC10	4	11
FC17b-M4-J12	FC17b-M4-J12	EastGC4	hatchling	NA	NA	NA	NA	2020	NA	Plate 11-24-20	RSC10	4	12
FC17b-M4-J13	FC17b-M4-J13	EastGC4	hatchling	NA	NA	NA	NA	2020	NA	Plate 11-24-20	RSC10	4	13
FC17b-M4-J14	FC17b-M4-J14	EastGC4	hatchling	NA	NA	NA	NA	2020	NA	Plate 11-24-20	RSC11	4	14
FC17b-M4-J15	FC17b-M4-J15	EastGC4	hatchling	NA	NA	NA	NA	2020	NA	Plate 11-24-20	RSC11	4	15
FC17b-M4-J16	FC17b-M4-J16	EastGC4	hatchling	NA	NA	NA	NA	2020	NA	Plate 11-24-20	RSC11	4	16
FC17b-M4-J17	FC17b-M4-J17	EastGC4	hatchling	NA	NA	NA	NA	2020	NA	Plate 11-24-20	RSC11	4	17
FC17b-M4-J18	FC17b-M4-J18	EastGC4	hatchling	NA	NA	NA	NA	2020	NA	Plate 11-24-20	RSC11	4	18
FC17b-M4-J19	FC17b-M4-J19	EastGC4	hatchling	NA	NA	NA	NA	2020	NA	Plate 11-24-20	RSC11	4	19
FC17b-M4-J2	FC17b-M4-J2	EastGC4	hatchling	NA	NA	NA	NA	2020	NA	Plate 11-24-20	RSC10	4	2
FC17b-M4-J20	FC17b-M4-J20	EastGC4	hatchling	NA	NA	NA	NA	2020	NA	Plate 11-24-20	RSC11	4	20
FC17b-M4-J21	FC17b-M4-J21	EastGC4	hatchling	NA	NA	NA	NA	2020	NA	Plate 11-24-20	RSC11	4	21
FC17b-M4-J3	FC17b-M4-J3	EastGC4	hatchling	NA	NA	NA	NA	2020	NA	Plate 11-24-20	RSC10	4	3
FC17b-M4-J4	FC17b-M4-J4	EastGC4	hatchling	NA	NA	NA	NA	2020	NA	Plate 11-24-20	RSC10	4	4
FC17b-M4-J5	FC17b-M4-J5	EastGC4	hatchling	NA	NA	NA	NA	2020	NA	Plate 11-24-20	RSC10	4	5
FC17b-M4-J6	FC17b-M4-J6	EastGC4	hatchling	NA	NA	NA	NA	2020	NA	Plate 11-24-20	RSC10	4	6
FC17b-M4-J7	FC17b-M4-J7	EastGC4	hatchling	NA	NA	NA	NA	2020	NA	Plate 11-24-20	RSC10	4	7
FC17b-M4-J8	FC17b-M4-J8	EastGC4	hatchling	NA	NA	NA	NA	2020	NA	Plate 11-24-20	RSC10	4	8
FC17b-M4-J9	FC17b-M4-J9	EastGC4	hatchling	NA	NA	NA	NA	2020	NA	Plate 11-24-20	RSC10	4	9
FC17b-M7-J1-22	FC17b-M7-J1	EastGC4	hatchling	NA	NA	NA	NA	2021	NA	Plate 11-3-2021	Lib24	7	1
FC17b-M7-J2-22	FC17b-M7-J2	EastGC4	hatchling	NA	NA	NA	NA	2021	NA	Plate 11-3-2021	Lib24	7	2
FC17b-M7-J3-22	FC17b-M7-J3	EastGC4	hatchling	NA	NA	NA	NA	2021	NA	Plate 11-3-2021	Lib24	7	3
FC17b-M7-J4-22	FC17b-M7-J4	EastGC4	hatchling	NA	NA	NA	NA	2021	NA	Plate 11-3-2021	Lib24	7	4
FC17b-M9-J1-22	FC17b-M9-J1	EastGC4	hatchling	NA	NA	NA	NA	2021	NA	Plate 11-4-21 (2)	Lib17	9	1
FC17b-M9-J10-22	FC17b-M9-J10	EastGC4	hatchling	NA	NA	NA	NA	2021	NA	Plate 11-4-21 (2)	Lib17	9	10
FC17b-M9-J11-22	FC17b-M9-J11	EastGC4	hatchling	NA	NA	NA	NA	2021	NA	Plate 11-4-21 (2)	Lib17	9	11
FC17b-M9-J12-22	FC17b-M9-J12	EastGC4	hatchling	NA	NA	NA	NA	2021	NA	Plate 11-4-21 (2)	Lib17	9	12
FC17b-M9-J13-22	FC17b-M9-J13	EastGC4	hatchling	NA	NA	NA	NA	2021	NA	Plate 11-4-21 (2)	Lib17	9	13
FC17b-M9-J14-22	FC17b-M9-J14	EastGC4	hatchling	NA	NA	NA	NA	2021	NA	Plate 11-4-21 (2)	Lib17	9	14
FC17b-M9-J15-22	FC17b-M9-J15	EastGC4	hatchling	NA	NA	NA	NA	2021	NA	Plate 11-4-21 (2)	Lib17	9	15
FC17b-M9-J16-22	FC17b-M9-J16	EastGC4	hatchling	NA	NA	NA	NA	2021	NA	Plate 11-4-21 (2)	Lib17	9	16
FC17b-M9-J17-22	FC17b-M9-J17	EastGC4	hatchling	NA	NA	NA	NA	2021	NA	Plate 11-4-21 (2)	Lib17	9	17
FC17b-M9-J18-22	FC17b-M9-J18	EastGC4	hatchling	NA	NA	NA	NA	2021	NA	Plate 11-4-21 (2)	Lib17	9	18
FC17b-M9-J19-22	FC17b-M9-J19	EastGC4	hatchling	NA	NA	NA	NA	2021	NA	Plate 11-4-21 (2)	Lib17	9	19
FC17b-M9-J2-22	FC17b-M9-J2	EastGC4	hatchling	NA	NA	NA	NA	2021	NA	Plate 11-4-21 (2)	Lib17	9	2
FC17b-M9-J20-22	FC17b-M9-J20	EastGC4	hatchling	NA	NA	NA	NA	2021	NA	Plate 11-4-21 (2)	Lib17	9	20
FC17b-M9-J21-22	FC17b-M9-J21	EastGC4	hatchling	NA	NA	NA	NA	2021	NA	Plate 11-4-21 (2)	Lib17	9	21
FC17b-M9-J22-22	FC17b-M9-J22	EastGC4	hatchling	NA	NA	NA	NA	2021	NA	Plate 11-4-21 (2)	Lib17	9	22
FC17b-M9-J23-22	FC17b-M9-J23	EastGC4	hatchling	NA	NA	NA	NA	2021	NA	Plate 11-4-21 (2)	Lib17	9	23
FC17b-M9-J24-22	FC17b-M9-J24	EastGC4	hatchling	NA	NA	NA	NA	2021	NA	Plate 11-4-21 (2)	Lib17	9	24
FC17b-M9-J25-22	FC17b-M9-J25	EastGC4	hatchling	NA	NA	NA	NA	2021	NA	Plate 11-4-21 (2)	Lib17	9	25
FC17b-M9-J26-22	FC17b-M9-J26	EastGC4	hatchling	NA	NA	NA	NA	2021	NA	Plate 11-4-21 (2)	Lib17	9	26
FC17b-M9-J27-22	FC17b-M9-J27	EastGC4	hatchling	NA	NA	NA	NA	2021	NA	Plate 11-4-21 (2)	Lib17	9	27
FC17b-M9-J28-22	FC17b-M9-J28	EastGC4	hatchling	NA	NA	NA	NA	2021	NA	Plate 11-4-21 (2)	Lib17	9	28
FC17b-M9-J29-22	FC17b-M9-J29	EastGC4	hatchling	NA	NA	NA	NA	2021	NA	Plate 11-4-21 (2)	Lib17	9	29
FC17b-M9-J3-22	FC17b-M9-J3	EastGC4	hatchling	NA	NA	NA	NA	2021	NA	Plate 11-4-21 (2)	Lib17	9	3
FC17b-M9-J30-22	FC17b-M9-J30	EastGC4	hatchling	NA	NA	NA	NA	2021	NA	Plate 11-4-21 (2)	Lib17	9	30
FC17b-M9-J31-22	FC17b-M9-J31	EastGC4	hatchling	NA	NA	NA	NA	2021	NA	Plate 11-4-21 (2)	Lib17	9	31
FC17b-M9-J4-22	FC17b-M9-J4	EastGC4	hatchling	NA	NA	NA	NA	2021	NA	Plate 11-4-21 (2)	Lib17	9	4
FC17b-M9-J5-22	FC17b-M9-J5	EastGC4	hatchling	NA	NA	NA	NA	2021	NA	Plate 11-4-21 (2)	Lib17	9	5
FC17b-M9-J6-22	FC17b-M9-J6	EastGC4	hatchling	NA	NA	NA	NA	2021	NA	Plate 11-4-21 (2)	Lib17	9	6
FC17b-M9-J7-22	FC17b-M9-J7	EastGC4	hatchling	NA	NA	NA	NA	2021	NA	Plate 11-4-21 (2)	Lib17	9	7
FC17b-M9-J8-22	FC17b-M9-J8	EastGC4	hatchling	NA	NA	NA	NA	2021	NA	Plate 11-4-21 (2)	Lib17	9	8
FC17b-M9-J9-22	FC17b-M9-J9	EastGC4	hatchling	NA	NA	NA	NA	2021	NA	Plate 11-4-21 (2)	Lib17	9	9
SHD-M1-J1	SHD-M1-J1	Hotel1	hatchling	NA	NA	NA	NA	2020	NA	Plate 11-18-20	RSC5	1	1
SHD-M1-J1-22	SHD-M1-J1	Hotel1	hatchling	NA	NA	NA	NA	2021	NA	Plate 11-1-21	Lib15	1	1
SHD-M1-J10	SHD-M1-J10	Hotel1	hatchling	NA	NA	NA	NA	2020	NA	Plate 11-18-20	RSC6	1	10
SHD-M1-J10-22	SHD-M1-J10	Hotel1	hatchling	NA	NA	NA	NA	2021	NA	Plate 11-1-21	Lib15	1	10
SHD-M1-J11	SHD-M1-J11	Hotel1	hatchling	NA	NA	NA	NA	2020	NA	Plate 11-18-20	RSC6	1	11
SHD-M1-J11-22	SHD-M1-J11	Hotel1	hatchling	NA	NA	NA	NA	2021	NA	Plate 11-1-21	Lib15	1	11
SHD-M1-J12	SHD-M1-J12	Hotel1	hatchling	NA	NA	NA	NA	2020	NA	Plate 11-18-20	RSC7	1	12
SHD-M1-J12-22	SHD-M1-J12	Hotel1	hatchling	NA	NA	NA	NA	2021	NA	Plate 11-1-21	Lib15	1	12
SHD-M1-J13	SHD-M1-J13	Hotel1	hatchling	NA	NA	NA	NA	2020	NA	Plate 11-18-20	RSC7	1	13
SHD-M1-J13-22	SHD-M1-J13	Hotel1	hatchling	NA	NA	NA	NA	2021	NA	Plate 11-1-21	Lib15	1	13
SHD-M1-J14	SHD-M1-J14	Hotel1	hatchling	NA	NA	NA	NA	2020	NA	Plate 11-18-20	RSC7	1	14
SHD-M1-J14-22	SHD-M1-J14	Hotel1	hatchling	NA	NA	NA	NA	2021	NA	Plate 11-1-21	Lib15	1	14
SHD-M1-J15	SHD-M1-J15	Hotel1	hatchling	NA	NA	NA	NA	2020	NA	Plate 11-18-20	RSC7	1	15
SHD-M1-J15-22	SHD-M1-J15	Hotel1	hatchling	NA	NA	NA	NA	2021	NA	Plate 11-1-21	Lib15	1	15
SHD-M1-J16	SHD-M1-J16	Hotel1	hatchling	NA	NA	NA	NA	2020	NA	Plate 11-18-20	RSC7	1	16
SHD-M1-J16-22	SHD-M1-J16	Hotel1	hatchling	NA	NA	NA	NA	2021	NA	Plate 11-1-21	Lib15	1	16
SHD-M1-J17	SHD-M1-J17	Hotel1	hatchling	NA	NA	NA	NA	2020	NA	Plate 11-18-20	RSC7	1	17
SHD-M1-J17-22	SHD-M1-J17	Hotel1	hatchling	NA	NA	NA	NA	2021	NA	Plate 11-1-21	Lib15	1	17
SHD-M1-J18	SHD-M1-J18	Hotel1	hatchling	NA	NA	NA	NA	2020	NA	Plate 11-18-20	RSC7	1	18
SHD-M1-J18-22	SHD-M1-J18	Hotel1	hatchling	NA	NA	NA	NA	2021	NA	Plate 11-1-21	Lib15	1	18
SHD-M1-J19	SHD-M1-J19	Hotel1	hatchling	NA	NA	NA	NA	2020	NA	Plate 11-18-20	RSC7	1	19
SHD-M1-J2	SHD-M1-J2	Hotel1	hatchling	NA	NA	NA	NA	2020	NA	Plate 11-18-20	RSC5	1	2
SHD-M1-J2-22	SHD-M1-J2	Hotel1	hatchling	NA	NA	NA	NA	2021	NA	Plate 11-1-21	Lib15	1	2
SHD-M1-J20	SHD-M1-J20	Hotel1	hatchling	NA	NA	NA	NA	2020	NA	Plate 11-18-20	RSC8	1	20
SHD-M1-J21	SHD-M1-J21	Hotel1	hatchling	NA	NA	NA	NA	2020	NA	Plate 11-18-20	RSC8	1	21
SHD-M1-J22	SHD-M1-J22	Hotel1	hatchling	NA	NA	NA	NA	2020	NA	Plate 11-18-20	RSC8	1	22
SHD-M1-J24	SHD-M1-J24	Hotel1	hatchling	NA	NA	NA	NA	2020	NA	Plate 11-18-20	RSC8	1	24
SHD-M1-J25	SHD-M1-J25	Hotel1	hatchling	NA	NA	NA	NA	2020	NA	Plate 11-18-20	RSC8	1	25
SHD-M1-J26	SHD-M1-J26	Hotel1	hatchling	NA	NA	NA	NA	2020	NA	Plate 11-18-20	RSC8	1	26
SHD-M1-J27	SHD-M1-J27	Hotel1	hatchling	NA	NA	NA	NA	2020	NA	Plate 11-18-20	RSC8	1	27
SHD-M1-J28	SHD-M1-J28	Hotel1	hatchling	NA	NA	NA	NA	2020	NA	Plate 11-23-20	RSC8	1	28
SHD-M1-J3	SHD-M1-J3	Hotel1	hatchling	NA	NA	NA	NA	2020	NA	Plate 11-18-20	RSC5	1	3
SHD-M1-J3-22	SHD-M1-J3	Hotel1	hatchling	NA	NA	NA	NA	2021	NA	Plate 11-1-21	Lib15	1	3
SHD-M1-J30	SHD-M1-J30	Hotel1	hatchling	NA	NA	NA	NA	2020	NA	Plate 11-23-20	RSC8	1	30
SHD-M1-J4	SHD-M1-J4	Hotel1	hatchling	NA	NA	NA	NA	2020	NA	Plate 11-18-20	RSC6	1	4
SHD-M1-J4-22	SHD-M1-J4	Hotel1	hatchling	NA	NA	NA	NA	2021	NA	Plate 11-1-21	Lib15	1	4
SHD-M1-J5	SHD-M1-J5	Hotel1	hatchling	NA	NA	NA	NA	2020	NA	Plate 11-18-20	RSC6	1	5
SHD-M1-J5-22	SHD-M1-J5	Hotel1	hatchling	NA	NA	NA	NA	2021	NA	Plate 11-1-21	Lib15	1	5
SHD-M1-J6	SHD-M1-J6	Hotel1	hatchling	NA	NA	NA	NA	2020	NA	Plate 11-18-20	RSC6	1	6
SHD-M1-J6-22	SHD-M1-J6	Hotel1	hatchling	NA	NA	NA	NA	2021	NA	Plate 11-1-21	Lib15	1	6
SHD-M1-J7	SHD-M1-J7	Hotel1	hatchling	NA	NA	NA	NA	2020	NA	Plate 11-18-20	RSC6	1	7
SHD-M1-J7-22	SHD-M1-J7	Hotel1	hatchling	NA	NA	NA	NA	2021	NA	Plate 11-1-21	Lib15	1	7
SHD-M1-J8	SHD-M1-J8	Hotel1	hatchling	NA	NA	NA	NA	2020	NA	Plate 11-18-20	RSC6	1	8
SHD-M1-J8-22	SHD-M1-J8	Hotel1	hatchling	NA	NA	NA	NA	2021	NA	Plate 11-1-21	Lib15	1	8
SHD-M1-J9	SHD-M1-J9	Hotel1	hatchling	NA	NA	NA	NA	2020	NA	Plate 11-18-20	RSC6	1	9
SHD-M1-J9-22	SHD-M1-J9	Hotel1	hatchling	NA	NA	NA	NA	2021	NA	Plate 11-1-21	Lib15	1	9
SHD-M13-J1-20	SHD-M13-J1	Hotel1	hatchling	NA	NA	NA	NA	2020	NA	Plate 11-10-2021	Lib24	13	1
SHD-M13-J10-20	SHD-M13-J10	Hotel1	hatchling	NA	NA	NA	NA	2020	NA	Plate 12-8-21	Lib20	13	10
SHD-M13-J11-20	SHD-M13-J11	Hotel1	hatchling	NA	NA	NA	NA	2020	NA	Plate 12-8-21	Lib20	13	11
SHD-M13-J12-20	SHD-M13-J12	Hotel1	hatchling	NA	NA	NA	NA	2020	NA	Plate 12-8-21	Lib20	13	12
SHD-M13-J13-20	SHD-M13-J13	Hotel1	hatchling	NA	NA	NA	NA	2020	NA	Plate 12-8-21	Lib20	13	13
SHD-M13-J14-20	SHD-M13-J14	Hotel1	hatchling	NA	NA	NA	NA	2020	NA	Plate 12-8-21	Lib20	13	14
SHD-M13-J15-20	SHD-M13-J15	Hotel1	hatchling	NA	NA	NA	NA	2020	NA	Plate 12-8-21	Lib20	13	15
SHD-M13-J16-20	SHD-M13-J16	Hotel1	hatchling	NA	NA	NA	NA	2020	NA	Plate 12-8-21	Lib20	13	16
SHD-M13-J17-20	SHD-M13-J17	Hotel1	hatchling	NA	NA	NA	NA	2020	NA	Plate 12-8-21	Lib20	13	17
SHD-M13-J18-20	SHD-M13-J18	Hotel1	hatchling	NA	NA	NA	NA	2020	NA	Plate 12-8-21	Lib20	13	18
SHD-M13-J19-20	SHD-M13-J19	Hotel1	hatchling	NA	NA	NA	NA	2020	NA	Plate 12-8-21	Lib20	13	19
SHD-M13-J2-20	SHD-M13-J2	Hotel1	hatchling	NA	NA	NA	NA	2020	NA	Plate 11-10-2021	Lib24	13	2
SHD-M13-J20-20	SHD-M13-J20	Hotel1	hatchling	NA	NA	NA	NA	2020	NA	Plate 12-8-21	Lib20	13	20
SHD-M13-J21-20	SHD-M13-J21	Hotel1	hatchling	NA	NA	NA	NA	2020	NA	Plate 12-8-21	Lib20	13	21
SHD-M13-J22-20	SHD-M13-J22	Hotel1	hatchling	NA	NA	NA	NA	2020	NA	Plate 12-8-21	Lib20	13	22
SHD-M13-J23-20	SHD-M13-J23	Hotel1	hatchling	NA	NA	NA	NA	2020	NA	Plate 12-8-21	Lib20	13	23
SHD-M13-J24-20	SHD-M13-J24	Hotel1	hatchling	NA	NA	NA	NA	2020	NA	Plate 12-8-21	Lib20	13	24
SHD-M13-J25-20	SHD-M13-J25	Hotel1	hatchling	NA	NA	NA	NA	2020	NA	Plate 12-8-21	Lib20	13	25
SHD-M13-J26-20	SHD-M13-J26	Hotel1	hatchling	NA	NA	NA	NA	2020	NA	Plate 12-8-21	Lib20	13	26
SHD-M13-J27-20	SHD-M13-J27	Hotel1	hatchling	NA	NA	NA	NA	2020	NA	Plate 12-8-21	Lib20	13	27
SHD-M13-J28-20	SHD-M13-J28	Hotel1	hatchling	NA	NA	NA	NA	2020	NA	Plate 12-8-21	Lib20	13	28
SHD-M13-J29-20	SHD-M13-J29	Hotel1	hatchling	NA	NA	NA	NA	2020	NA	Plate 12-8-21	Lib20	13	29
SHD-M13-J3-20	SHD-M13-J3	Hotel1	hatchling	NA	NA	NA	NA	2020	NA	Plate 11-10-2021	Lib24	13	3
SHD-M13-J30-20	SHD-M13-J30	Hotel1	hatchling	NA	NA	NA	NA	2020	NA	Plate 12-8-21	Lib20	13	30
SHD-M13-J31-20	SHD-M13-J31	Hotel1	hatchling	NA	NA	NA	NA	2020	NA	Plate 12-8-21	Lib20	13	31
SHD-M13-J32-20	SHD-M13-J32	Hotel1	hatchling	NA	NA	NA	NA	2020	NA	Plate 12-8-21	Lib20	13	32
SHD-M13-J33-20	SHD-M13-J33	Hotel1	hatchling	NA	NA	NA	NA	2020	NA	Plate 12-8-21	Lib20	13	33
SHD-M13-J34-20	SHD-M13-J34	Hotel1	hatchling	NA	NA	NA	NA	2020	NA	Plate 12-8-21	Lib20	13	34
SHD-M13-J35-20	SHD-M13-J35	Hotel1	hatchling	NA	NA	NA	NA	2020	NA	Plate 12-8-21	Lib20	13	35
SHD-M13-J36-20	SHD-M13-J36	Hotel1	hatchling	NA	NA	NA	NA	2020	NA	Plate 12-8-21	Lib20	13	36
SHD-M13-J4-20	SHD-M13-J4	Hotel1	hatchling	NA	NA	NA	NA	2020	NA	Plate 11-10-2021	Lib24	13	4
SHD-M13-J5-20	SHD-M13-J5	Hotel1	hatchling	NA	NA	NA	NA	2020	NA	Plate 12-8-21	Lib20	13	5
SHD-M13-J6-20	SHD-M13-J6	Hotel1	hatchling	NA	NA	NA	NA	2020	NA	Plate 12-8-21	Lib20	13	6
SHD-M13-J7-20	SHD-M13-J7	Hotel1	hatchling	NA	NA	NA	NA	2020	NA	Plate 12-8-21	Lib20	13	7
SHD-M13-J8-20	SHD-M13-J8	Hotel1	hatchling	NA	NA	NA	NA	2020	NA	Plate 12-8-21	Lib20	13	8
SHD-M13-J9-20	SHD-M13-J9	Hotel1	hatchling	NA	NA	NA	NA	2020	NA	Plate 12-8-21	Lib20	13	9
SHD-M14-J1-20	SHD-M14-J1	Hotel1	hatchling	NA	NA	NA	NA	2020	NA	Plate 11-10-2021	Lib24	14	1
SHD-M14-J2-20	SHD-M14-J2	Hotel1	hatchling	NA	NA	NA	NA	2020	NA	Plate 11-10-2021	Lib24	14	2
SHD-M14-J3-20	SHD-M14-J3	Hotel1	hatchling	NA	NA	NA	NA	2020	NA	Plate 11-10-2021	Lib24	14	3
SHD-M14-J4-20	SHD-M14-J4	Hotel1	hatchling	NA	NA	NA	NA	2020	NA	Plate 11-10-2021	Lib24	14	4
SHD-M18-J1-20	SHD-M18-J1	Hotel1	hatchling	NA	NA	NA	NA	2020	NA	Plate 11-16-2021	Lib24	18	1
SHD-M18-J10-20	SHD-M18-J10	Hotel1	hatchling	NA	NA	NA	NA	2020	NA	Plate 12-13-2021 (1)	Lib22	18	10
SHD-M18-J11-20	SHD-M18-J11	Hotel1	hatchling	NA	NA	NA	NA	2020	NA	Plate 12-13-2021 (1)	Lib22	18	11
SHD-M18-J12-20	SHD-M18-J12	Hotel1	hatchling	NA	NA	NA	NA	2020	NA	Plate 12-13-2021 (1)	Lib22	18	12
SHD-M18-J13-20	SHD-M18-J13	Hotel1	hatchling	NA	NA	NA	NA	2020	NA	Plate 12-13-2021 (1)	Lib22	18	13
SHD-M18-J14-20	SHD-M18-J14	Hotel1	hatchling	NA	NA	NA	NA	2020	NA	Plate 12-13-2021 (1)	Lib22	18	14
SHD-M18-J15-20	SHD-M18-J15	Hotel1	hatchling	NA	NA	NA	NA	2020	NA	Plate 12-13-2021 (1)	Lib22	18	15
SHD-M18-J16-20	SHD-M18-J16	Hotel1	hatchling	NA	NA	NA	NA	2020	NA	Plate 12-13-2021 (1)	Lib22	18	16
SHD-M18-J17-20	SHD-M18-J17	Hotel1	hatchling	NA	NA	NA	NA	2020	NA	Plate 12-13-2021 (1)	Lib22	18	17
SHD-M18-J18-20	SHD-M18-J18	Hotel1	hatchling	NA	NA	NA	NA	2020	NA	Plate 12-13-2021 (1)	Lib22	18	18
SHD-M18-J19-20	SHD-M18-J19	Hotel1	hatchling	NA	NA	NA	NA	2020	NA	Plate 12-13-2021 (1)	Lib22	18	19
SHD-M18-J2-20	SHD-M18-J2	Hotel1	hatchling	NA	NA	NA	NA	2020	NA	Plate 11-16-2021	Lib24	18	2
SHD-M18-J20-20	SHD-M18-J20	Hotel1	hatchling	NA	NA	NA	NA	2020	NA	Plate 12-13-2021 (1)	Lib22	18	20
SHD-M18-J21-20	SHD-M18-J21	Hotel1	hatchling	NA	NA	NA	NA	2020	NA	Plate 12-13-2021 (1)	Lib22	18	21
SHD-M18-J22-20	SHD-M18-J22	Hotel1	hatchling	NA	NA	NA	NA	2020	NA	Plate 12-13-2021 (1)	Lib22	18	22
SHD-M18-J23-20	SHD-M18-J23	Hotel1	hatchling	NA	NA	NA	NA	2020	NA	Plate 12-13-2021 (1)	Lib22	18	23
SHD-M18-J24-20	SHD-M18-J24	Hotel1	hatchling	NA	NA	NA	NA	2020	NA	Plate 12-13-2021 (1)	Lib22	18	24
SHD-M18-J25-20	SHD-M18-J25	Hotel1	hatchling	NA	NA	NA	NA	2020	NA	Plate 12-13-2021 (1)	Lib22	18	25
SHD-M18-J26-20	SHD-M18-J26	Hotel1	hatchling	NA	NA	NA	NA	2020	NA	Plate 12-13-2021 (1)	Lib22	18	26
SHD-M18-J27-20	SHD-M18-J27	Hotel1	hatchling	NA	NA	NA	NA	2020	NA	Plate 12-13-2021 (1)	Lib22	18	27
SHD-M18-J28-20	SHD-M18-J28	Hotel1	hatchling	NA	NA	NA	NA	2020	NA	Plate 12-13-2021 (1)	Lib22	18	28
SHD-M18-J29-20	SHD-M18-J29	Hotel1	hatchling	NA	NA	NA	NA	2020	NA	Plate 12-13-2021 (1)	Lib22	18	29
SHD-M18-J3-20	SHD-M18-J3	Hotel1	hatchling	NA	NA	NA	NA	2020	NA	Plate 11-16-2021	Lib24	18	3
SHD-M18-J30-20	SHD-M18-J30	Hotel1	hatchling	NA	NA	NA	NA	2020	NA	Plate 12-13-2021 (1)	Lib22	18	30
SHD-M18-J31-20	SHD-M18-J31	Hotel1	hatchling	NA	NA	NA	NA	2020	NA	Plate 12-13-2021 (1)	Lib22	18	31
SHD-M18-J32-20	SHD-M18-J32	Hotel1	hatchling	NA	NA	NA	NA	2020	NA	Plate 12-13-2021 (1)	Lib22	18	32
SHD-M18-J33-20	SHD-M18-J33	Hotel1	hatchling	NA	NA	NA	NA	2020	NA	Plate 12-13-2021 (1)	Lib22	18	33
SHD-M18-J34-20	SHD-M18-J34	Hotel1	hatchling	NA	NA	NA	NA	2020	NA	Plate 12-13-2021 (1)	Lib22	18	34
SHD-M18-J35-20	SHD-M18-J35	Hotel1	hatchling	NA	NA	NA	NA	2020	NA	Plate 12-13-2021 (1)	Lib22	18	35
SHD-M18-J36-20	SHD-M18-J36	Hotel1	hatchling	NA	NA	NA	NA	2020	NA	Plate 12-13-2021 (1)	Lib22	18	36
SHD-M18-J4-20	SHD-M18-J4	Hotel1	hatchling	NA	NA	NA	NA	2020	NA	Plate 11-16-2021	Lib24	18	4
SHD-M18-J5-20	SHD-M18-J5	Hotel1	hatchling	NA	NA	NA	NA	2020	NA	Plate 12-13-2021 (1)	Lib22	18	5
SHD-M18-J6-20	SHD-M18-J6	Hotel1	hatchling	NA	NA	NA	NA	2020	NA	Plate 12-13-2021 (1)	Lib22	18	6
SHD-M18-J7-20	SHD-M18-J7	Hotel1	hatchling	NA	NA	NA	NA	2020	NA	Plate 12-13-2021 (1)	Lib22	18	7
SHD-M18-J8-20	SHD-M18-J8	Hotel1	hatchling	NA	NA	NA	NA	2020	NA	Plate 12-13-2021 (1)	Lib22	18	8
SHD-M18-J9-20	SHD-M18-J9	Hotel1	hatchling	NA	NA	NA	NA	2020	NA	Plate 12-13-2021 (1)	Lib22	18	9
SHD-M19-J1-20	SHD-M19-J1	Hotel1	hatchling	NA	NA	NA	NA	2020	NA	Plate 11-16-2021	Lib24	19	1
SHD-M19-J10-20	SHD-M19-J10	Hotel1	hatchling	NA	NA	NA	NA	2020	NA	Plate 12-13-2021 (1)	Lib22	19	10
SHD-M19-J11-20	SHD-M19-J11	Hotel1	hatchling	NA	NA	NA	NA	2020	NA	Plate 12-13-2021 (1)	Lib22	19	11
SHD-M19-J12-20	SHD-M19-J12	Hotel1	hatchling	NA	NA	NA	NA	2020	NA	Plate 12-13-2021 (1)	Lib22	19	12
SHD-M19-J13-20	SHD-M19-J13	Hotel1	hatchling	NA	NA	NA	NA	2020	NA	Plate 12-13-2021 (1)	Lib22	19	13
SHD-M19-J14-20	SHD-M19-J14	Hotel1	hatchling	NA	NA	NA	NA	2020	NA	Plate 12-13-2021 (1)	Lib22	19	14
SHD-M19-J15-20	SHD-M19-J15	Hotel1	hatchling	NA	NA	NA	NA	2020	NA	Plate 12-13-2021 (1)	Lib22	19	15
SHD-M19-J16-20	SHD-M19-J16	Hotel1	hatchling	NA	NA	NA	NA	2020	NA	Plate 12-13-2021 (1)	Lib22	19	16
SHD-M19-J17-20	SHD-M19-J17	Hotel1	hatchling	NA	NA	NA	NA	2020	NA	Plate 12-13-2021 (1)	Lib22	19	17
SHD-M19-J18-20	SHD-M19-J18	Hotel1	hatchling	NA	NA	NA	NA	2020	NA	Plate 12-13-2021 (1)	Lib22	19	18
SHD-M19-J19-20	SHD-M19-J19	Hotel1	hatchling	NA	NA	NA	NA	2020	NA	Plate 12-13-2021 (1)	Lib22	19	19
SHD-M19-J2-20	SHD-M19-J2	Hotel1	hatchling	NA	NA	NA	NA	2020	NA	Plate 11-16-2021	Lib24	19	2
SHD-M19-J20-20	SHD-M19-J20	Hotel1	hatchling	NA	NA	NA	NA	2020	NA	Plate 12-13-2021 (1)	Lib22	19	20
SHD-M19-J21-20	SHD-M19-J21	Hotel1	hatchling	NA	NA	NA	NA	2020	NA	Plate 12-13-2021 (1)	Lib22	19	21
SHD-M19-J22-20	SHD-M19-J22	Hotel1	hatchling	NA	NA	NA	NA	2020	NA	Plate 12-13-2021 (1)	Lib22	19	22
SHD-M19-J23-20	SHD-M19-J23	Hotel1	hatchling	NA	NA	NA	NA	2020	NA	Plate 12-13-2021 (1)	Lib22	19	23
SHD-M19-J24-20	SHD-M19-J24	Hotel1	hatchling	NA	NA	NA	NA	2020	NA	Plate 12-13-2021 (1)	Lib22	19	24
SHD-M19-J25-20	SHD-M19-J25	Hotel1	hatchling	NA	NA	NA	NA	2020	NA	Plate 12-13-2021 (1)	Lib22	19	25
SHD-M19-J26-20	SHD-M19-J26	Hotel1	hatchling	NA	NA	NA	NA	2020	NA	Plate 12-13-2021 (1)	Lib22	19	26
SHD-M19-J27-20	SHD-M19-J27	Hotel1	hatchling	NA	NA	NA	NA	2020	NA	Plate 12-13-2021 (1)	Lib22	19	27
SHD-M19-J28-20	SHD-M19-J28	Hotel1	hatchling	NA	NA	NA	NA	2020	NA	Plate 12-13-2021 (1)	Lib22	19	28
SHD-M19-J29-20	SHD-M19-J29	Hotel1	hatchling	NA	NA	NA	NA	2020	NA	Plate 12-13-2021 (1)	Lib22	19	29
SHD-M19-J3-20	SHD-M19-J3	Hotel1	hatchling	NA	NA	NA	NA	2020	NA	Plate 11-16-2021	Lib24	19	3
SHD-M19-J30-20	SHD-M19-J30	Hotel1	hatchling	NA	NA	NA	NA	2020	NA	Plate 12-13-2021 (1)	Lib22	19	30
SHD-M19-J31-20	SHD-M19-J31	Hotel1	hatchling	NA	NA	NA	NA	2020	NA	Plate 12-13-2021 (1)	Lib22	19	31
SHD-M19-J32-20	SHD-M19-J32	Hotel1	hatchling	NA	NA	NA	NA	2020	NA	Plate 12-13-2021 (1)	Lib22	19	32
SHD-M19-J33-20	SHD-M19-J33	Hotel1	hatchling	NA	NA	NA	NA	2020	NA	Plate 12-13-2021 (1)	Lib22	19	33
SHD-M19-J34-20	SHD-M19-J34	Hotel1	hatchling	NA	NA	NA	NA	2020	NA	Plate 12-13-2021 (1)	Lib22	19	34
SHD-M19-J35-20	SHD-M19-J35	Hotel1	hatchling	NA	NA	NA	NA	2020	NA	Plate 12-13-2021 (1)	Lib22	19	35
SHD-M19-J36-20	SHD-M19-J36	Hotel1	hatchling	NA	NA	NA	NA	2020	NA	Plate 12-13-2021 (1)	Lib22	19	36
SHD-M19-J4-20	SHD-M19-J4	Hotel1	hatchling	NA	NA	NA	NA	2020	NA	Plate 11-16-2021	Lib24	19	4
SHD-M19-J5-20	SHD-M19-J5	Hotel1	hatchling	NA	NA	NA	NA	2020	NA	Plate 12-13-2021 (1)	Lib22	19	5
SHD-M19-J6-20	SHD-M19-J6	Hotel1	hatchling	NA	NA	NA	NA	2020	NA	Plate 12-13-2021 (1)	Lib22	19	6
SHD-M19-J7-20	SHD-M19-J7	Hotel1	hatchling	NA	NA	NA	NA	2020	NA	Plate 12-13-2021 (1)	Lib22	19	7
SHD-M19-J8-20	SHD-M19-J8	Hotel1	hatchling	NA	NA	NA	NA	2020	NA	Plate 12-13-2021 (1)	Lib22	19	8
SHD-M19-J9-20	SHD-M19-J9	Hotel1	hatchling	NA	NA	NA	NA	2020	NA	Plate 12-13-2021 (1)	Lib22	19	9
MB1-M1-J1-22	MB1-M1-J1	WestGC1	hatchling	NA	NA	NA	NA	2021	NA	Plate 11-1-21	Lib15	1	1
MB1-M1-J10-22	MB1-M1-J10	WestGC1	hatchling	NA	NA	NA	NA	2021	NA	Plate 11-1-21	Lib15	1	10
MB1-M1-J11-22	MB1-M1-J11	WestGC1	hatchling	NA	NA	NA	NA	2021	NA	Plate 11-1-21	Lib15	1	11
MB1-M1-J12-22	MB1-M1-J12	WestGC1	hatchling	NA	NA	NA	NA	2021	NA	Plate 11-1-21	Lib15	1	12
MB1-M1-J13-22	MB1-M1-J13	WestGC1	hatchling	NA	NA	NA	NA	2021	NA	Plate 11-1-21	Lib15	1	13
MB1-M1-J14-22	MB1-M1-J14	WestGC1	hatchling	NA	NA	NA	NA	2021	NA	Plate 11-1-21	Lib15	1	14
MB1-M1-J15-22	MB1-M1-J15	WestGC1	hatchling	NA	NA	NA	NA	2021	NA	Plate 11-1-21	Lib15	1	15
MB1-M1-J16-22	MB1-M1-J16	WestGC1	hatchling	NA	NA	NA	NA	2021	NA	Plate 11-1-21	Lib15	1	16
MB1-M1-J17-22	MB1-M1-J17	WestGC1	hatchling	NA	NA	NA	NA	2021	NA	Plate 11-1-21	Lib15	1	17
MB1-M1-J18-22	MB1-M1-J18	WestGC1	hatchling	NA	NA	NA	NA	2021	NA	Plate 11-1-21	Lib15	1	18
MB1-M1-J19-22	MB1-M1-J19	WestGC1	hatchling	NA	NA	NA	NA	2021	NA	Plate 11-1-21	Lib15	1	19
MB1-M1-J2-22	MB1-M1-J2	WestGC1	hatchling	NA	NA	NA	NA	2021	NA	Plate 11-1-21	Lib15	1	2
MB1-M1-J20-22	MB1-M1-J20	WestGC1	hatchling	NA	NA	NA	NA	2021	NA	Plate 11-1-21	Lib15	1	20
MB1-M1-J21-22	MB1-M1-J21	WestGC1	hatchling	NA	NA	NA	NA	2021	NA	Plate 11-1-21	Lib15	1	21
MB1-M1-J22-22	MB1-M1-J22	WestGC1	hatchling	NA	NA	NA	NA	2021	NA	Plate 11-1-21	Lib15	1	22
MB1-M1-J23-22	MB1-M1-J23	WestGC1	hatchling	NA	NA	NA	NA	2021	NA	Plate 11-1-21	Lib15	1	23
MB1-M1-J24-22	MB1-M1-J24	WestGC1	hatchling	NA	NA	NA	NA	2021	NA	Plate 11-1-21	Lib15	1	24
MB1-M1-J25-22	MB1-M1-J25	WestGC1	hatchling	NA	NA	NA	NA	2021	NA	Plate 11-1-21	Lib15	1	25
MB1-M1-J26-22	MB1-M1-J26	WestGC1	hatchling	NA	NA	NA	NA	2021	NA	Plate 11-1-21	Lib15	1	26
MB1-M1-J27-22	MB1-M1-J27	WestGC1	hatchling	NA	NA	NA	NA	2021	NA	Plate 11-1-21	Lib15	1	27
MB1-M1-J28-22	MB1-M1-J28	WestGC1	hatchling	NA	NA	NA	NA	2021	NA	Plate 11-1-21	Lib15	1	28
MB1-M1-J29-22	MB1-M1-J29	WestGC1	hatchling	NA	NA	NA	NA	2021	NA	Plate 11-1-21	Lib15	1	29
MB1-M1-J3-22	MB1-M1-J3	WestGC1	hatchling	NA	NA	NA	NA	2021	NA	Plate 11-1-21	Lib15	1	3
MB1-M1-J30-22	MB1-M1-J30	WestGC1	hatchling	NA	NA	NA	NA	2021	NA	Plate 11-1-21	Lib15	1	30
MB1-M1-J31-22	MB1-M1-J31	WestGC1	hatchling	NA	NA	NA	NA	2021	NA	Plate 11-1-21	Lib15	1	31
MB1-M1-J32-22	MB1-M1-J32	WestGC1	hatchling	NA	NA	NA	NA	2021	NA	Plate 11-1-21	Lib15	1	32
MB1-M1-J33-22	MB1-M1-J33	WestGC1	hatchling	NA	NA	NA	NA	2021	NA	Plate 11-1-21	Lib15	1	33
MB1-M1-J34-22	MB1-M1-J34	WestGC1	hatchling	NA	NA	NA	NA	2021	NA	Plate 11-1-21	Lib15	1	34
MB1-M1-J35-22	MB1-M1-J35	WestGC1	hatchling	NA	NA	NA	NA	2021	NA	Plate 11-1-21	Lib15	1	35
MB1-M1-J36-22	MB1-M1-J36	WestGC1	hatchling	NA	NA	NA	NA	2021	NA	Plate 11-1-21	Lib15	1	36
MB1-M1-J37-22	MB1-M1-J37	WestGC1	hatchling	NA	NA	NA	NA	2021	NA	Plate 11-1-21	Lib15	1	37
MB1-M1-J38-22	MB1-M1-J38	WestGC1	hatchling	NA	NA	NA	NA	2021	NA	Plate 11-1-21	Lib15	1	38
MB1-M1-J39-22	MB1-M1-J39	WestGC1	hatchling	NA	NA	NA	NA	2021	NA	Plate 11-1-21	Lib15	1	39
MB1-M1-J4-22	MB1-M1-J4	WestGC1	hatchling	NA	NA	NA	NA	2021	NA	Plate 11-1-21	Lib15	1	4
MB1-M1-J40-22	MB1-M1-J40	WestGC1	hatchling	NA	NA	NA	NA	2021	NA	Plate 11-1-21	Lib15	1	40
MB1-M1-J41-22	MB1-M1-J41	WestGC1	hatchling	NA	NA	NA	NA	2021	NA	Plate 11-1-21	Lib15	1	41
MB1-M1-J42-22	MB1-M1-J42	WestGC1	hatchling	NA	NA	NA	NA	2021	NA	Plate 11-1-21	Lib15	1	42
MB1-M1-J43-22	MB1-M1-J43	WestGC1	hatchling	NA	NA	NA	NA	2021	NA	Plate 11-1-21	Lib15	1	43
MB1-M1-J45-22	MB1-M1-J45	WestGC1	hatchling	NA	NA	NA	NA	2021	NA	Plate 11-1-21	Lib15	1	45
MB1-M1-J5-22	MB1-M1-J5	WestGC1	hatchling	NA	NA	NA	NA	2021	NA	Plate 11-1-21	Lib15	1	5
MB1-M1-J6-22	MB1-M1-J6	WestGC1	hatchling	NA	NA	NA	NA	2021	NA	Plate 11-1-21	Lib15	1	6
MB1-M1-J7-22	MB1-M1-J7	WestGC1	hatchling	NA	NA	NA	NA	2021	NA	Plate 11-1-21	Lib15	1	7
MB1-M1-J8-22	MB1-M1-J8	WestGC1	hatchling	NA	NA	NA	NA	2021	NA	Plate 11-1-21	Lib15	1	8
MB1-M1-J9-22	MB1-M1-J9	WestGC1	hatchling	NA	NA	NA	NA	2021	NA	Plate 11-1-21	Lib15	1	9
MB1-M2-J1-22	MB1-M2-J1	WestGC1	hatchling	NA	NA	NA	NA	2021	NA	Plate 11-10-2021	Lib24	2	1
MB1-M2-J10-22	MB1-M2-J10	WestGC1	hatchling	NA	NA	NA	NA	2021	NA	Plate 12-16-21	Lib23	2	10
MB1-M2-J11-22	MB1-M2-J11	WestGC1	hatchling	NA	NA	NA	NA	2021	NA	Plate 12-16-21	Lib23	2	11
MB1-M2-J12-22	MB1-M2-J12	WestGC1	hatchling	NA	NA	NA	NA	2021	NA	Plate 12-16-21	Lib23	2	12
MB1-M2-J13-22	MB1-M2-J13	WestGC1	hatchling	NA	NA	NA	NA	2021	NA	Plate 12-16-21	Lib23	2	13
MB1-M2-J14-22	MB1-M2-J14	WestGC1	hatchling	NA	NA	NA	NA	2021	NA	Plate 12-16-21	Lib23	2	14
MB1-M2-J15-22	MB1-M2-J15	WestGC1	hatchling	NA	NA	NA	NA	2021	NA	Plate 12-16-21	Lib23	2	15
MB1-M2-J16-22	MB1-M2-J16	WestGC1	hatchling	NA	NA	NA	NA	2021	NA	Plate 12-16-21	Lib23	2	16
MB1-M2-J17-22	MB1-M2-J17	WestGC1	hatchling	NA	NA	NA	NA	2021	NA	Plate 12-16-21	Lib23	2	17
MB1-M2-J18-22	MB1-M2-J18	WestGC1	hatchling	NA	NA	NA	NA	2021	NA	Plate 12-16-21	Lib23	2	18
MB1-M2-J19-22	MB1-M2-J19	WestGC1	hatchling	NA	NA	NA	NA	2021	NA	Plate 12-16-21	Lib23	2	19
MB1-M2-J2-22	MB1-M2-J2	WestGC1	hatchling	NA	NA	NA	NA	2021	NA	Plate 11-10-2021	Lib24	2	2
MB1-M2-J20-22	MB1-M2-J20	WestGC1	hatchling	NA	NA	NA	NA	2021	NA	Plate 12-16-21	Lib23	2	20
MB1-M2-J21-22	MB1-M2-J21	WestGC1	hatchling	NA	NA	NA	NA	2021	NA	Plate 12-16-21	Lib23	2	21
MB1-M2-J22-22	MB1-M2-J22	WestGC1	hatchling	NA	NA	NA	NA	2021	NA	Plate 12-16-21	Lib23	2	22
MB1-M2-J23-22	MB1-M2-J23	WestGC1	hatchling	NA	NA	NA	NA	2021	NA	Plate 12-16-21	Lib23	2	23
MB1-M2-J25-22	MB1-M2-J25	WestGC1	hatchling	NA	NA	NA	NA	2021	NA	Plate 12-16-21	Lib23	2	25
MB1-M2-J26-22	MB1-M2-J26	WestGC1	hatchling	NA	NA	NA	NA	2021	NA	Plate 12-16-21	Lib23	2	26
MB1-M2-J27-22	MB1-M2-J27	WestGC1	hatchling	NA	NA	NA	NA	2021	NA	Plate 12-16-21	Lib23	2	27
MB1-M2-J28-22	MB1-M2-J28	WestGC1	hatchling	NA	NA	NA	NA	2021	NA	Plate 12-16-21	Lib23	2	28
MB1-M2-J29-22	MB1-M2-J29	WestGC1	hatchling	NA	NA	NA	NA	2021	NA	Plate 12-16-21	Lib23	2	29
MB1-M2-J3-22	MB1-M2-J3	WestGC1	hatchling	NA	NA	NA	NA	2021	NA	Plate 11-10-2021	Lib24	2	3
MB1-M2-J30-22	MB1-M2-J30	WestGC1	hatchling	NA	NA	NA	NA	2021	NA	Plate 12-16-21	Lib23	2	30
MB1-M2-J31-22	MB1-M2-J31	WestGC1	hatchling	NA	NA	NA	NA	2021	NA	Plate 12-16-21	Lib23	2	31
MB1-M2-J32-22	MB1-M2-J32	WestGC1	hatchling	NA	NA	NA	NA	2021	NA	Plate 12-16-21	Lib23	2	32
MB1-M2-J33-22	MB1-M2-J33	WestGC1	hatchling	NA	NA	NA	NA	2021	NA	Plate 12-16-21	Lib23	2	33
MB1-M2-J34-22	MB1-M2-J34	WestGC1	hatchling	NA	NA	NA	NA	2021	NA	Plate 12-16-21	Lib23	2	34
MB1-M2-J35-22	MB1-M2-J35	WestGC1	hatchling	NA	NA	NA	NA	2021	NA	Plate 12-16-21	Lib23	2	35
MB1-M2-J36-22	MB1-M2-J36	WestGC1	hatchling	NA	NA	NA	NA	2021	NA	Plate 12-16-21	Lib23	2	36
MB1-M2-J4-22	MB1-M2-J4	WestGC1	hatchling	NA	NA	NA	NA	2021	NA	Plate 11-10-2021	Lib24	2	4
MB1-M2-J5-22	MB1-M2-J5	WestGC1	hatchling	NA	NA	NA	NA	2021	NA	Plate 12-16-21	Lib23	2	5
MB1-M2-J6-22	MB1-M2-J6	WestGC1	hatchling	NA	NA	NA	NA	2021	NA	Plate 12-16-21	Lib23	2	6
MB1-M2-J7-22	MB1-M2-J7	WestGC1	hatchling	NA	NA	NA	NA	2021	NA	Plate 12-16-21	Lib23	2	7
MB1-M2-J8-22	MB1-M2-J8	WestGC1	hatchling	NA	NA	NA	NA	2021	NA	Plate 12-16-21	Lib23	2	8
MB1-M2-J9-22	MB1-M2-J9	WestGC1	hatchling	NA	NA	NA	NA	2021	NA	Plate 12-16-21	Lib23	2	9
MB1-M3-J1-22	MB1-M3-J1	WestGC1	hatchling	NA	NA	NA	NA	2021	NA	Plate 11-3-2021	Lib24	3	1
MB1-M3-J10-22	MB1-M3-J10	WestGC1	hatchling	NA	NA	NA	NA	2021	NA	Plate 12-16-21	Lib23	3	10
MB1-M3-J11-22	MB1-M3-J11	WestGC1	hatchling	NA	NA	NA	NA	2021	NA	Plate 12-16-21	Lib23	3	11
MB1-M3-J12-22	MB1-M3-J12	WestGC1	hatchling	NA	NA	NA	NA	2021	NA	Plate 12-16-21	Lib23	3	12
MB1-M3-J13-22	MB1-M3-J13	WestGC1	hatchling	NA	NA	NA	NA	2021	NA	Plate 12-16-21	Lib23	3	13
MB1-M3-J14-22	MB1-M3-J14	WestGC1	hatchling	NA	NA	NA	NA	2021	NA	Plate 12-16-21	Lib23	3	14
MB1-M3-J15-22	MB1-M3-J15	WestGC1	hatchling	NA	NA	NA	NA	2021	NA	Plate 12-16-21	Lib23	3	15
MB1-M3-J16-22	MB1-M3-J16	WestGC1	hatchling	NA	NA	NA	NA	2021	NA	Plate 12-16-21	Lib23	3	16
MB1-M3-J17-22	MB1-M3-J17	WestGC1	hatchling	NA	NA	NA	NA	2021	NA	Plate 12-16-21	Lib23	3	17
MB1-M3-J18-22	MB1-M3-J18	WestGC1	hatchling	NA	NA	NA	NA	2021	NA	Plate 12-16-21	Lib23	3	18
MB1-M3-J19-22	MB1-M3-J19	WestGC1	hatchling	NA	NA	NA	NA	2021	NA	Plate 12-16-21	Lib23	3	19
MB1-M3-J2-22	MB1-M3-J2	WestGC1	hatchling	NA	NA	NA	NA	2021	NA	Plate 11-3-2021	Lib24	3	2
MB1-M3-J20-22	MB1-M3-J20	WestGC1	hatchling	NA	NA	NA	NA	2021	NA	Plate 12-16-21	Lib23	3	20
MB1-M3-J21-22	MB1-M3-J21	WestGC1	hatchling	NA	NA	NA	NA	2021	NA	Plate 12-16-21	Lib23	3	21
MB1-M3-J22-22	MB1-M3-J22	WestGC1	hatchling	NA	NA	NA	NA	2021	NA	Plate 12-16-21	Lib23	3	22
MB1-M3-J23-22	MB1-M3-J23	WestGC1	hatchling	NA	NA	NA	NA	2021	NA	Plate 12-16-21	Lib23	3	23
MB1-M3-J24-22	MB1-M3-J24	WestGC1	hatchling	NA	NA	NA	NA	2021	NA	Plate 12-16-21	Lib23	3	24
MB1-M3-J25-22	MB1-M3-J25	WestGC1	hatchling	NA	NA	NA	NA	2021	NA	Plate 12-16-21	Lib23	3	25
MB1-M3-J26-22	MB1-M3-J26	WestGC1	hatchling	NA	NA	NA	NA	2021	NA	Plate 12-16-21	Lib23	3	26
MB1-M3-J27-22	MB1-M3-J27	WestGC1	hatchling	NA	NA	NA	NA	2021	NA	Plate 12-16-21	Lib23	3	27
MB1-M3-J28-22	MB1-M3-J28	WestGC1	hatchling	NA	NA	NA	NA	2021	NA	Plate 12-16-21	Lib23	3	28
MB1-M3-J29-22	MB1-M3-J29	WestGC1	hatchling	NA	NA	NA	NA	2021	NA	Plate 12-16-21	Lib23	3	29
MB1-M3-J3-22	MB1-M3-J3	WestGC1	hatchling	NA	NA	NA	NA	2021	NA	Plate 11-3-2021	Lib24	3	3
MB1-M3-J30-22	MB1-M3-J30	WestGC1	hatchling	NA	NA	NA	NA	2021	NA	Plate 12-16-21	Lib23	3	30
MB1-M3-J31-22	MB1-M3-J31	WestGC1	hatchling	NA	NA	NA	NA	2021	NA	Plate 12-16-21	Lib23	3	31
MB1-M3-J32-22	MB1-M3-J32	WestGC1	hatchling	NA	NA	NA	NA	2021	NA	Plate 12-16-21	Lib23	3	32
MB1-M3-J33-22	MB1-M3-J33	WestGC1	hatchling	NA	NA	NA	NA	2021	NA	Plate 12-16-21	Lib23	3	33
MB1-M3-J34-22	MB1-M3-J34	WestGC1	hatchling	NA	NA	NA	NA	2021	NA	Plate 12-16-21	Lib23	3	34
MB1-M3-J35-22	MB1-M3-J35	WestGC1	hatchling	NA	NA	NA	NA	2021	NA	Plate 12-16-21	Lib23	3	35
MB1-M3-J36-22	MB1-M3-J36	WestGC1	hatchling	NA	NA	NA	NA	2021	NA	Plate 12-16-21	Lib23	3	36
MB1-M3-J4-22	MB1-M3-J4	WestGC1	hatchling	NA	NA	NA	NA	2021	NA	Plate 11-3-2021	Lib24	3	4
MB1-M3-J5-22	MB1-M3-J5	WestGC1	hatchling	NA	NA	NA	NA	2021	NA	Plate 12-16-21	Lib23	3	5
MB1-M3-J6-22	MB1-M3-J6	WestGC1	hatchling	NA	NA	NA	NA	2021	NA	Plate 12-16-21	Lib23	3	6
MB1-M3-J7-22	MB1-M3-J7	WestGC1	hatchling	NA	NA	NA	NA	2021	NA	Plate 12-16-21	Lib23	3	7
MB1-M3-J8-22	MB1-M3-J8	WestGC1	hatchling	NA	NA	NA	NA	2021	NA	Plate 12-16-21	Lib23	3	8
MB1-M3-J9-22	MB1-M3-J9	WestGC1	hatchling	NA	NA	NA	NA	2021	NA	Plate 12-16-21	Lib23	3	9
MB1-M6-J1-22	MB1-M6-J1	WestGC1	hatchling	NA	NA	NA	NA	2021	NA	Plate 11-4-21 (1)	Lib16	6	1
MB1-M6-J11-22	MB1-M6-J11	WestGC1	hatchling	NA	NA	NA	NA	2021	NA	Plate 11-4-21 (1)	Lib16	6	11
MB1-M6-J12-22	MB1-M6-J12	WestGC1	hatchling	NA	NA	NA	NA	2021	NA	Plate 11-4-21 (1)	Lib16	6	12
MB1-M6-J13-22	MB1-M6-J13	WestGC1	hatchling	NA	NA	NA	NA	2021	NA	Plate 11-4-21 (1)	Lib16	6	13
MB1-M6-J14-22	MB1-M6-J14	WestGC1	hatchling	NA	NA	NA	NA	2021	NA	Plate 11-4-21 (1)	Lib16	6	14
MB1-M6-J15-22	MB1-M6-J15	WestGC1	hatchling	NA	NA	NA	NA	2021	NA	Plate 11-4-21 (1)	Lib16	6	15
MB1-M6-J16-22	MB1-M6-J16	WestGC1	hatchling	NA	NA	NA	NA	2021	NA	Plate 11-4-21 (1)	Lib16	6	16
MB1-M6-J17-22	MB1-M6-J17	WestGC1	hatchling	NA	NA	NA	NA	2021	NA	Plate 11-4-21 (1)	Lib16	6	17
MB1-M6-J18-22	MB1-M6-J18	WestGC1	hatchling	NA	NA	NA	NA	2021	NA	Plate 11-4-21 (1)	Lib16	6	18
MB1-M6-J19-22	MB1-M6-J19	WestGC1	hatchling	NA	NA	NA	NA	2021	NA	Plate 11-4-21 (1)	Lib16	6	19
MB1-M6-J2-22	MB1-M6-J2	WestGC1	hatchling	NA	NA	NA	NA	2021	NA	Plate 11-4-21 (1)	Lib16	6	2
MB1-M6-J20-22	MB1-M6-J20	WestGC1	hatchling	NA	NA	NA	NA	2021	NA	Plate 11-4-21 (1)	Lib16	6	20
MB1-M6-J21-22	MB1-M6-J21	WestGC1	hatchling	NA	NA	NA	NA	2021	NA	Plate 11-4-21 (1)	Lib16	6	21
MB1-M6-J22-22	MB1-M6-J22	WestGC1	hatchling	NA	NA	NA	NA	2021	NA	Plate 11-4-21 (1)	Lib16	6	22
MB1-M6-J23-22	MB1-M6-J23	WestGC1	hatchling	NA	NA	NA	NA	2021	NA	Plate 11-4-21 (1)	Lib16	6	23
MB1-M6-J24-22	MB1-M6-J24	WestGC1	hatchling	NA	NA	NA	NA	2021	NA	Plate 11-4-21 (1)	Lib16	6	24
MB1-M6-J25-22	MB1-M6-J25	WestGC1	hatchling	NA	NA	NA	NA	2021	NA	Plate 11-4-21 (1)	Lib16	6	25
MB1-M6-J26-22	MB1-M6-J26	WestGC1	hatchling	NA	NA	NA	NA	2021	NA	Plate 11-4-21 (1)	Lib16	6	26
MB1-M6-J27-22	MB1-M6-J27	WestGC1	hatchling	NA	NA	NA	NA	2021	NA	Plate 11-4-21 (1)	Lib16	6	27
MB1-M6-J28-22	MB1-M6-J28	WestGC1	hatchling	NA	NA	NA	NA	2021	NA	Plate 11-4-21 (1)	Lib16	6	28
MB1-M6-J29-22	MB1-M6-J29	WestGC1	hatchling	NA	NA	NA	NA	2021	NA	Plate 11-4-21 (1)	Lib16	6	29
MB1-M6-J3-22	MB1-M6-J3	WestGC1	hatchling	NA	NA	NA	NA	2021	NA	Plate 11-4-21 (1)	Lib16	6	3
MB1-M6-J30-22	MB1-M6-J30	WestGC1	hatchling	NA	NA	NA	NA	2021	NA	Plate 11-4-21 (1)	Lib16	6	30
MB1-M6-J31-22	MB1-M6-J31	WestGC1	hatchling	NA	NA	NA	NA	2021	NA	Plate 11-4-21 (1)	Lib16	6	31
MB1-M6-J4-22	MB1-M6-J4	WestGC1	hatchling	NA	NA	NA	NA	2021	NA	Plate 11-4-21 (1)	Lib16	6	4
MB1-M6-J5-22	MB1-M6-J5	WestGC1	hatchling	NA	NA	NA	NA	2021	NA	Plate 11-4-21 (1)	Lib16	6	5
MB1-M6-J6-22	MB1-M6-J6	WestGC1	hatchling	NA	NA	NA	NA	2021	NA	Plate 11-4-21 (1)	Lib16	6	6
MB1-M6-J7-22	MB1-M6-J7	WestGC1	hatchling	NA	NA	NA	NA	2021	NA	Plate 11-4-21 (1)	Lib16	6	7
MB1-M6-J8-22	MB1-M6-J8	WestGC1	hatchling	NA	NA	NA	NA	2021	NA	Plate 11-4-21 (1)	Lib16	6	8
MB1-M6-J9-22	MB1-M6-J9	WestGC1	hatchling	NA	NA	NA	NA	2021	NA	Plate 11-4-21 (1)	Lib16	6	9
MB1-M7-J1-20	MB1-M7-J1	WestGC1	hatchling	NA	NA	NA	NA	2020	NA	Plate 11-10-2021	Lib24	7	1
MB1-M7-J1-22	MB1-M7-J1	WestGC1	hatchling	NA	NA	NA	NA	2021	NA	Plate 11-8-21	Lib18	7	1
MB1-M7-J10-20	MB1-M7-J10	WestGC1	hatchling	NA	NA	NA	NA	2020	NA	Plate 12-6-2021(1)	Lib19	7	10
MB1-M7-J10-22	MB1-M7-J10	WestGC1	hatchling	NA	NA	NA	NA	2021	NA	Plate 11-8-21	Lib18	7	10
MB1-M7-J11-20	MB1-M7-J11	WestGC1	hatchling	NA	NA	NA	NA	2020	NA	Plate 12-6-2021(1)	Lib19	7	11
MB1-M7-J11-22	MB1-M7-J11	WestGC1	hatchling	NA	NA	NA	NA	2021	NA	Plate 11-8-21	Lib18	7	11
MB1-M7-J12-20	MB1-M7-J12	WestGC1	hatchling	NA	NA	NA	NA	2020	NA	Plate 12-6-2021(1)	Lib19	7	12
MB1-M7-J12-22	MB1-M7-J12	WestGC1	hatchling	NA	NA	NA	NA	2021	NA	Plate 11-8-21	Lib18	7	12
MB1-M7-J13-20	MB1-M7-J13	WestGC1	hatchling	NA	NA	NA	NA	2020	NA	Plate 12-6-2021(1)	Lib19	7	13
MB1-M7-J13-22	MB1-M7-J13	WestGC1	hatchling	NA	NA	NA	NA	2021	NA	Plate 11-8-21	Lib18	7	13
MB1-M7-J14-20	MB1-M7-J14	WestGC1	hatchling	NA	NA	NA	NA	2020	NA	Plate 12-6-2021(1)	Lib19	7	14
MB1-M7-J14-22	MB1-M7-J14	WestGC1	hatchling	NA	NA	NA	NA	2021	NA	Plate 11-8-21	Lib18	7	14
MB1-M7-J15-20	MB1-M7-J15	WestGC1	hatchling	NA	NA	NA	NA	2020	NA	Plate 12-6-2021(1)	Lib19	7	15
MB1-M7-J15-22	MB1-M7-J15	WestGC1	hatchling	NA	NA	NA	NA	2021	NA	Plate 11-8-21	Lib18	7	15
MB1-M7-J16-20	MB1-M7-J16	WestGC1	hatchling	NA	NA	NA	NA	2020	NA	Plate 12-6-2021(1)	Lib19	7	16
MB1-M7-J16-22	MB1-M7-J16	WestGC1	hatchling	NA	NA	NA	NA	2021	NA	Plate 11-8-21	Lib18	7	16
MB1-M7-J17-20	MB1-M7-J17	WestGC1	hatchling	NA	NA	NA	NA	2020	NA	Plate 12-6-2021(1)	Lib19	7	17
MB1-M7-J17-22	MB1-M7-J17	WestGC1	hatchling	NA	NA	NA	NA	2021	NA	Plate 11-8-21	Lib18	7	17
MB1-M7-J18-20	MB1-M7-J18	WestGC1	hatchling	NA	NA	NA	NA	2020	NA	Plate 12-6-2021(1)	Lib19	7	18
MB1-M7-J18-22	MB1-M7-J18	WestGC1	hatchling	NA	NA	NA	NA	2021	NA	Plate 11-8-21	Lib18	7	18
MB1-M7-J19-22	MB1-M7-J19	WestGC1	hatchling	NA	NA	NA	NA	2021	NA	Plate 11-8-21	Lib18	7	19
MB1-M7-J2-20	MB1-M7-J2	WestGC1	hatchling	NA	NA	NA	NA	2020	NA	Plate 11-10-2021	Lib24	7	2
MB1-M7-J2-22	MB1-M7-J2	WestGC1	hatchling	NA	NA	NA	NA	2021	NA	Plate 11-8-21	Lib18	7	2
MB1-M7-J20-20	MB1-M7-J20	WestGC1	hatchling	NA	NA	NA	NA	2020	NA	Plate 12-6-2021(1)	Lib19	7	20
MB1-M7-J20-22	MB1-M7-J20	WestGC1	hatchling	NA	NA	NA	NA	2021	NA	Plate 11-8-21	Lib18	7	20
MB1-M7-J21-20	MB1-M7-J21	WestGC1	hatchling	NA	NA	NA	NA	2020	NA	Plate 12-6-2021(1)	Lib19	7	21
MB1-M7-J21-22	MB1-M7-J21	WestGC1	hatchling	NA	NA	NA	NA	2021	NA	Plate 11-8-21	Lib18	7	21
MB1-M7-J22-20	MB1-M7-J22	WestGC1	hatchling	NA	NA	NA	NA	2020	NA	Plate 12-6-2021(1)	Lib19	7	22
MB1-M7-J22-22	MB1-M7-J22	WestGC1	hatchling	NA	NA	NA	NA	2021	NA	Plate 11-8-21	Lib18	7	22
MB1-M7-J23-20	MB1-M7-J23	WestGC1	hatchling	NA	NA	NA	NA	2020	NA	Plate 12-6-2021(1)	Lib19	7	23
MB1-M7-J23-22	MB1-M7-J23	WestGC1	hatchling	NA	NA	NA	NA	2021	NA	Plate 11-8-21	Lib18	7	23
MB1-M7-J24-20	MB1-M7-J24	WestGC1	hatchling	NA	NA	NA	NA	2020	NA	Plate 12-6-2021(1)	Lib19	7	24
MB1-M7-J24-22	MB1-M7-J24	WestGC1	hatchling	NA	NA	NA	NA	2021	NA	Plate 11-8-21	Lib18	7	24
MB1-M7-J25-20	MB1-M7-J25	WestGC1	hatchling	NA	NA	NA	NA	2020	NA	Plate 12-6-2021(1)	Lib19	7	25
MB1-M7-J25-22	MB1-M7-J25	WestGC1	hatchling	NA	NA	NA	NA	2021	NA	Plate 11-8-21	Lib18	7	25
MB1-M7-J26-20	MB1-M7-J26	WestGC1	hatchling	NA	NA	NA	NA	2020	NA	Plate 12-6-2021(1)	Lib19	7	26
MB1-M7-J26-22	MB1-M7-J26	WestGC1	hatchling	NA	NA	NA	NA	2021	NA	Plate 11-8-21	Lib18	7	26
MB1-M7-J27-20	MB1-M7-J27	WestGC1	hatchling	NA	NA	NA	NA	2020	NA	Plate 12-6-2021(1)	Lib19	7	27
MB1-M7-J27-22	MB1-M7-J27	WestGC1	hatchling	NA	NA	NA	NA	2021	NA	Plate 11-8-21	Lib18	7	27
MB1-M7-J28-20	MB1-M7-J28	WestGC1	hatchling	NA	NA	NA	NA	2020	NA	Plate 12-6-2021(1)	Lib19	7	28
MB1-M7-J28-22	MB1-M7-J28	WestGC1	hatchling	NA	NA	NA	NA	2021	NA	Plate 11-8-21	Lib18	7	28
MB1-M7-J29-20	MB1-M7-J29	WestGC1	hatchling	NA	NA	NA	NA	2020	NA	Plate 12-6-2021(1)	Lib19	7	29
MB1-M7-J29-22	MB1-M7-J29	WestGC1	hatchling	NA	NA	NA	NA	2021	NA	Plate 11-8-21	Lib18	7	29
MB1-M7-J3-20	MB1-M7-J3	WestGC1	hatchling	NA	NA	NA	NA	2020	NA	Plate 11-10-2021	Lib24	7	3
MB1-M7-J3-22	MB1-M7-J3	WestGC1	hatchling	NA	NA	NA	NA	2021	NA	Plate 11-8-21	Lib18	7	3
MB1-M7-J30-20	MB1-M7-J30	WestGC1	hatchling	NA	NA	NA	NA	2020	NA	Plate 12-6-2021(1)	Lib19	7	30
MB1-M7-J30-22	MB1-M7-J30	WestGC1	hatchling	NA	NA	NA	NA	2021	NA	Plate 11-8-21	Lib18	7	30
MB1-M7-J31-20	MB1-M7-J31	WestGC1	hatchling	NA	NA	NA	NA	2020	NA	Plate 12-6-2021(1)	Lib19	7	31
MB1-M7-J31-22	MB1-M7-J31	WestGC1	hatchling	NA	NA	NA	NA	2021	NA	Plate 11-8-21	Lib18	7	31
MB1-M7-J32-20	MB1-M7-J32	WestGC1	hatchling	NA	NA	NA	NA	2020	NA	Plate 12-6-2021(1)	Lib19	7	32
MB1-M7-J33-20	MB1-M7-J33	WestGC1	hatchling	NA	NA	NA	NA	2020	NA	Plate 12-6-2021(1)	Lib19	7	33
MB1-M7-J34-20	MB1-M7-J34	WestGC1	hatchling	NA	NA	NA	NA	2020	NA	Plate 12-6-2021(1)	Lib19	7	34
MB1-M7-J4-20	MB1-M7-J4	WestGC1	hatchling	NA	NA	NA	NA	2020	NA	Plate 11-10-2021	Lib24	7	4
MB1-M7-J4-22	MB1-M7-J4	WestGC1	hatchling	NA	NA	NA	NA	2021	NA	Plate 11-8-21	Lib18	7	4
MB1-M7-J5-20	MB1-M7-J5	WestGC1	hatchling	NA	NA	NA	NA	2020	NA	Plate 12-6-2021(1)	Lib19	7	5
MB1-M7-J5-22	MB1-M7-J5	WestGC1	hatchling	NA	NA	NA	NA	2021	NA	Plate 11-8-21	Lib18	7	5
MB1-M7-J6-20	MB1-M7-J6	WestGC1	hatchling	NA	NA	NA	NA	2020	NA	Plate 12-6-2021(1)	Lib19	7	6
MB1-M7-J6-22	MB1-M7-J6	WestGC1	hatchling	NA	NA	NA	NA	2021	NA	Plate 11-8-21	Lib18	7	6
MB1-M7-J7-20	MB1-M7-J7	WestGC1	hatchling	NA	NA	NA	NA	2020	NA	Plate 12-6-2021(1)	Lib19	7	7
MB1-M7-J7-22	MB1-M7-J7	WestGC1	hatchling	NA	NA	NA	NA	2021	NA	Plate 11-8-21	Lib18	7	7
MB1-M7-J8-20	MB1-M7-J8	WestGC1	hatchling	NA	NA	NA	NA	2020	NA	Plate 12-6-2021(1)	Lib19	7	8
MB1-M7-J8-22	MB1-M7-J8	WestGC1	hatchling	NA	NA	NA	NA	2021	NA	Plate 11-8-21	Lib18	7	8
MB1-M7-J9-20	MB1-M7-J9	WestGC1	hatchling	NA	NA	NA	NA	2020	NA	Plate 12-6-2021(1)	Lib19	7	9
MB1-M7-J9-22	MB1-M7-J9	WestGC1	hatchling	NA	NA	NA	NA	2021	NA	Plate 11-8-21	Lib18	7	9
FC12-J1	FC12-J1	EastGC2	juvenile	F	8	27-Aug	NA	2020	8/27/20	Plate 10-16-20	RSC12	NA	NA
FC12-J1-22	FC12-J1	EastGC2	juvenile	M	21	5/21-5/25	NA	2021	5/21/21	Plate 11-18-21	Lib9	NA	NA
FC12-J10	FC12-J10	EastGC2	juvenile	F	17	1-Oct	NA	2020	10/1/20	Plate 10-16-20	RSC5	NA	NA
FC12-J100	FC12-J100	EastGC2	juvenile	U	6	20-Oct	NA	2020	10/20/20	Plate 11-18-20	RSC11	NA	NA
FC12-J11	FC12-J11	EastGC2	juvenile	M	12	1-Oct	NA	2020	10/1/20	Plate 10-16-20	RSC5	NA	NA
FC12-J11-22	FC12-J11	EastGC2	juvenile	F	15	5/21-5/25	NA	2021	5/21/21	Plate 11-18-21	Lib9	NA	NA
FC12-J12	FC12-J12	EastGC2	juvenile	M	11	1-Oct	NA	2020	10/1/20	Plate 10-16-20	RSC5	NA	NA
FC12-J12-22	FC12-J12	EastGC2	juvenile	F	20	5/21-5/25	NA	2021	5/21/21	Plate 11-18-21	Lib9	NA	NA
FC12-J13	FC12-J13	EastGC2	juvenile	M	15	20-Oct	NA	2020	10/20/20	Plate 11-17-20	RSC8	NA	NA
FC12-J13-22	FC12-J13	EastGC2	juvenile	F	15	5/21-5/25	NA	2021	5/21/21	Plate 11-18-21	Lib9	NA	NA
FC12-J14	FC12-J14	EastGC2	juvenile	M	15	20-Oct	NA	2020	10/20/20	Plate 11-17-20	RSC8	NA	NA
FC12-J14-22	FC12-J14	EastGC2	juvenile	F	17	5/21-5/25	NA	2021	5/21/21	Plate 11-18-21	Lib9	NA	NA
FC12-J15-22	FC12-J15	EastGC2	juvenile	M	17	5/21-5/25	NA	2021	5/21/21	Plate 11-18-21	Lib9	NA	NA
FC12-J16	FC12-J16	EastGC2	juvenile	M	15	20-Oct	NA	2020	10/20/20	Plate 11-17-20	RSC8	NA	NA
FC12-J16-22	FC12-J16	EastGC2	juvenile	F	22	5/21-5/25	NA	2021	5/21/21	Plate 11-18-21	Lib9	NA	NA
FC12-J17	FC12-J17	EastGC2	juvenile	M	15	20-Oct	NA	2020	10/20/20	Plate 11-17-20	RSC8	NA	NA
FC12-J17-22	FC12-J17	EastGC2	juvenile	F	21	5/21-5/25	NA	2021	5/21/21	Plate 11-18-21	Lib9	NA	NA
FC12-J18	FC12-J18	EastGC2	juvenile	M	13	20-Oct	NA	2020	10/20/20	Plate 11-17-20	RSC8	NA	NA
FC12-J18-22	FC12-J18	EastGC2	juvenile	M	14	5/21-5/25	NA	2021	5/21/21	Plate 11-18-21	Lib9	NA	NA
FC12-J19	FC12-J19	EastGC2	juvenile	M	13	20-Oct	NA	2020	10/20/20	Plate 11-17-20	RSC8	NA	NA
FC12-J19-22	FC12-J19	EastGC2	juvenile	M	13	5/21-5/25	NA	2021	5/21/21	Plate 11-18-21	Lib9	NA	NA
FC12-J2-22	FC12-J2	EastGC2	juvenile	M	21	5/21-5/25	NA	2021	5/21/21	Plate 11-18-21	Lib9	NA	NA
FC12-J20	FC12-J20	EastGC2	juvenile	M	13	20-Oct	NA	2020	10/20/20	Plate 11-17-20	RSC8	NA	NA
FC12-J20-22	FC12-J20	EastGC2	juvenile	F	10	5/21-5/25	NA	2021	5/21/21	Plate 11-18-21	Lib9	NA	NA
FC12-J21-22	FC12-J21	EastGC2	juvenile	M	14	5/21-5/25	NA	2021	5/21/21	Plate 11-18-21	Lib9	NA	NA
FC12-J22	FC12-J22	EastGC2	juvenile	M	13	20-Oct	NA	2020	10/20/20	Plate 11-17-20	RSC10	NA	NA
FC12-J22-22	FC12-J22	EastGC2	juvenile	M	15	5/21-5/25	NA	2021	5/21/21	Plate 11-18-21	Lib9	NA	NA
FC12-J23	FC12-J23	EastGC2	juvenile	F	17	20-Oct	NA	2020	10/20/20	Plate 11-17-20	RSC10	NA	NA
FC12-J23-22	FC12-J23	EastGC2	juvenile	M	14	5/21-5/25	NA	2021	5/21/21	Plate 11-18-21	Lib9	NA	NA
FC12-J24	FC12-J24	EastGC2	juvenile	F	17	20-Oct	NA	2020	10/20/20	Plate 11-17-20	RSC10	NA	NA
FC12-J24-22	FC12-J24	EastGC2	juvenile	F	17	5/21-5/25	NA	2021	5/21/21	Plate 11-18-21	Lib9	NA	NA
FC12-J25	FC12-J25	EastGC2	juvenile	F	17	20-Oct	NA	2020	10/20/20	Plate 11-17-20	RSC10	NA	NA
FC12-J25-22	FC12-J25	EastGC2	juvenile	F	12	5/21-5/25	NA	2021	5/21/21	Plate 11-18-21	Lib9	NA	NA
FC12-J26	FC12-J26	EastGC2	juvenile	F	17	20-Oct	NA	2020	10/20/20	Plate 11-17-20	RSC10	NA	NA
FC12-J27	FC12-J27	EastGC2	juvenile	F	11	20-Oct	NA	2020	10/20/20	Plate 11-17-20	RSC10	NA	NA
FC12-J27-22	FC12-J27	EastGC2	juvenile	M	19	5/12-5/19	NA	2021	5/12/21	Plate 11-18-21	Lib9	NA	NA
FC12-J28	FC12-J28	EastGC2	juvenile	F	12	20-Oct	NA	2020	10/20/20	Plate 11-17-20	RSC10	NA	NA
FC12-J3-22	FC12-J3	EastGC2	juvenile	M	18	5/21-5/25	NA	2021	5/21/21	Plate 11-18-21	Lib9	NA	NA
FC12-J30	FC12-J30	EastGC2	juvenile	F	12	20-Oct	NA	2020	10/20/20	Plate 11-17-20	RSC11	NA	NA
FC12-J30-22	FC12-J30	EastGC2	juvenile	F	20	5/12/21	NA	2021	5/12/21	Plate 11-18-21	Lib9	NA	NA
FC12-J31	FC12-J31	EastGC2	juvenile	M	14	20-Oct	NA	2020	10/20/20	Plate 11-17-20	RSC11	NA	NA
FC12-J31-22	FC12-J31	EastGC2	juvenile	F	20	5/12/21	NA	2021	5/12/21	Plate 11-18-21	Lib9	NA	NA
FC12-J32	FC12-J32	EastGC2	juvenile	M	15	20-Oct	NA	2020	10/20/20	Plate 11-17-20	RSC11	NA	NA
FC12-J32-22	FC12-J32	EastGC2	juvenile	M	19	5/12/21	NA	2021	5/12/21	Plate 11-18-21	Lib9	NA	NA
FC12-J33	FC12-J33	EastGC2	juvenile	M	15	20-Oct	NA	2020	10/20/20	Plate 11-17-20	RSC11	NA	NA
FC12-J33-22	FC12-J33	EastGC2	juvenile	F	19	5/12/21	NA	2021	5/12/21	Plate 11-18-21	Lib9	NA	NA
FC12-J34	FC12-J34	EastGC2	juvenile	M	13	20-Oct	NA	2020	10/20/20	Plate 11-17-20	RSC11	NA	NA
FC12-J34-22	FC12-J34	EastGC2	juvenile	M	18	5/12/21	NA	2021	5/12/21	Plate 11-18-21	Lib9	NA	NA
FC12-J35	FC12-J35	EastGC2	juvenile	M	10	20-Oct	NA	2020	10/20/20	Plate 11-17-20	RSC11	NA	NA
FC12-J35-22	FC12-J35	EastGC2	juvenile	F	18	5/12/21	NA	2021	5/12/21	Plate 11-18-21	Lib9	NA	NA
FC12-J36	FC12-J36	EastGC2	juvenile	M	9	20-Oct	NA	2020	10/20/20	Plate 11-17-20	RSC11	NA	NA
FC12-J37-22	FC12-J37	EastGC2	juvenile	M	16	5/12/21	NA	2021	5/12/21	Plate 11-18-21	Lib9	NA	NA
FC12-J38	FC12-J38	EastGC2	juvenile	F	15	20-Oct	NA	2020	10/20/20	Plate 11-17-20	RSC12	NA	NA
FC12-J39-22	FC12-J39	EastGC2	juvenile	F	16	5/12/21	NA	2021	5/12/21	Plate 11-18-21	Lib9	NA	NA
FC12-J4	FC12-J4	EastGC2	juvenile	M	12	22-Sep	NA	2020	9/22/20	Plate 10-16-20	RSC12	NA	NA
FC12-J4-22	FC12-J4	EastGC2	juvenile	F	15	5/21-5/25	NA	2021	5/21/21	Plate 11-18-21	Lib9	NA	NA
FC12-J40	FC12-J40	EastGC2	juvenile	F	13	20-Oct	NA	2020	10/20/20	Plate 11-17-20	RSC12	NA	NA
FC12-J40-22	FC12-J40	EastGC2	juvenile	M	16	5/12/21	NA	2021	5/12/21	Plate 11-18-21	Lib9	NA	NA
FC12-J41-22	FC12-J41	EastGC2	juvenile	M	12	6/4/21	NA	2021	6/4/21	Plate 11-18-21	Lib9	NA	NA
FC12-J42	FC12-J42	EastGC2	juvenile	F	12	20-Oct	NA	2020	10/20/20	Plate 11-17-20	RSC12	NA	NA
FC12-J43	FC12-J43	EastGC2	juvenile	F	10	20-Oct	NA	2020	10/20/20	Plate 11-17-20	RSC12	NA	NA
FC12-J43-22	FC12-J43	EastGC2	juvenile	F	18	22-Jun	NA	2021	6/22/21	Plate 11-29-21	Lib10	NA	NA
FC12-J44	FC12-J44	EastGC2	juvenile	F	11	20-Oct	NA	2020	10/20/20	Plate 11-17-20	RSC12	NA	NA
FC12-J44-22	FC12-J44	EastGC2	juvenile	F	18	22-Jun	NA	2021	6/22/21	Plate 11-29-21	Lib10	NA	NA
FC12-J45-22	FC12-J45	EastGC2	juvenile	M	13	22-Jun	NA	2021	6/22/21	Plate 11-29-21	Lib10	NA	NA
FC12-J46	FC12-J46	EastGC2	juvenile	M	18	20-Oct	NA	2020	10/20/20	Plate 11-18-20	RSC5	NA	NA
FC12-J46-22	FC12-J46	EastGC2	juvenile	M	19	18-Jun	NA	2021	6/18/21	Plate 11-29-21	Lib10	NA	NA
FC12-J47	FC12-J47	EastGC2	juvenile	M	16	20-Oct	NA	2020	10/20/20	Plate 11-18-20	RSC5	NA	NA
FC12-J47-22	FC12-J47	EastGC2	juvenile	F	19	18-Jun	NA	2021	6/18/21	Plate 11-29-21	Lib10	NA	NA
FC12-J48	FC12-J48	EastGC2	juvenile	M	15	20-Oct	NA	2020	10/20/20	Plate 11-18-20	RSC5	NA	NA
FC12-J48-22	FC12-J48	EastGC2	juvenile	M	17	18-Jun	NA	2021	6/18/21	Plate 11-29-21	Lib10	NA	NA
FC12-J49-22	FC12-J49	EastGC2	juvenile	F	16	8-Jun	NA	2021	6/8/21	Plate 12-9-21	Lib13	NA	NA
FC12-J5	FC12-J5	EastGC2	juvenile	M	15	18-Sep	NA	2020	9/18/20	Plate 10-16-20	RSC5	NA	NA
FC12-J5-22	FC12-J5	EastGC2	juvenile	F	19	5/21-5/25	NA	2021	5/21/21	Plate 11-18-21	Lib9	NA	NA
FC12-J50-22	FC12-J50	EastGC2	juvenile	F	17	8-Jun	NA	2021	6/8/21	Plate 12-9-21	Lib13	NA	NA
FC12-J51-22	FC12-J51	EastGC2	juvenile	M	17	8-Jun	NA	2021	6/8/21	Plate 12-9-21	Lib13	NA	NA
FC12-J52-22	FC12-J52	EastGC2	juvenile	F	16	8-Jun	NA	2021	6/8/21	Plate 12-9-21	Lib13	NA	NA
FC12-J53-22	FC12-J53	EastGC2	juvenile	M	14	8-Jun	NA	2021	6/8/21	Plate 12-9-21	Lib13	NA	NA
FC12-J54-22	FC12-J54	EastGC2	juvenile	F	17	8-Jun	NA	2021	6/8/21	Plate 12-9-21	Lib13	NA	NA
FC12-J55-22	FC12-J55	EastGC2	juvenile	F	14	8-Jun	NA	2021	6/8/21	Plate 12-9-21	Lib13	NA	NA
FC12-J56	FC12-J56	EastGC2	juvenile	F	17	20-Oct	NA	2020	10/20/20	Plate 11-18-20	RSC6	NA	NA
FC12-J56-22	FC12-J56	EastGC2	juvenile	F	16	8-Jun	NA	2021	6/8/21	Plate 12-9-21	Lib13	NA	NA
FC12-J57	FC12-J57	EastGC2	juvenile	F	17	20-Oct	NA	2020	10/20/20	Plate 11-18-20	RSC6	NA	NA
FC12-J57-22	FC12-J57	EastGC2	juvenile	F	13	8-Jun	NA	2021	6/8/21	Plate 12-9-21	Lib13	NA	NA
FC12-J59	FC12-J59	EastGC2	juvenile	F	14	20-Oct	NA	2020	10/20/20	Plate 11-18-20	RSC6	NA	NA
FC12-J6-22	FC12-J6	EastGC2	juvenile	F	18	5/21-5/25	NA	2021	5/21/21	Plate 11-18-21	Lib9	NA	NA
FC12-J61	FC12-J61	EastGC2	juvenile	F	12	20-Oct	NA	2020	10/20/20	Plate 11-18-20	RSC7	NA	NA
FC12-J61-22	FC12-J61	EastGC2	juvenile	F	12	6/29/21	NA	2021	6/29/21	Plate 12-9-21	Lib13	NA	NA
FC12-J63	FC12-J63	EastGC2	juvenile	F	10	20-Oct	NA	2020	10/20/20	Plate 11-18-20	RSC7	NA	NA
FC12-J64	FC12-J64	EastGC2	juvenile	F	10	20-Oct	NA	2020	10/20/20	Plate 11-18-20	RSC7	NA	NA
FC12-J67	FC12-J67	EastGC2	juvenile	M	11	20-Oct	NA	2020	10/20/20	Plate 11-18-20	RSC7	NA	NA
FC12-J68	FC12-J68	EastGC2	juvenile	M	10	20-Oct	NA	2020	10/20/20	Plate 11-18-20	RSC7	NA	NA
FC12-J7	FC12-J7	EastGC2	juvenile	F	16	1-Oct	NA	2020	10/1/20	Plate 10-16-20	RSC5	NA	NA
FC12-J7-22	FC12-J7	EastGC2	juvenile	M	21	5/21-5/25	NA	2021	5/21/21	Plate 11-18-21	Lib9	NA	NA
FC12-J70	FC12-J70	EastGC2	juvenile	M	12	20-Oct	NA	2020	10/20/20	Plate 11-18-20	RSC8	NA	NA
FC12-J71	FC12-J71	EastGC2	juvenile	M	10	20-Oct	NA	2020	10/20/20	Plate 11-18-20	RSC8	NA	NA
FC12-J73	FC12-J73	EastGC2	juvenile	F	15	20-Oct	NA	2020	10/20/20	Plate 11-18-20	RSC8	NA	NA
FC12-J74	FC12-J74	EastGC2	juvenile	F	15	20-Oct	NA	2020	10/20/20	Plate 11-18-20	RSC8	NA	NA
FC12-J76	FC12-J76	EastGC2	juvenile	F	14	20-Oct	NA	2020	10/20/20	Plate 11-18-20	RSC8	NA	NA
FC12-J77	FC12-J77	EastGC2	juvenile	F	11	20-Oct	NA	2020	10/20/20	Plate 11-18-20	RSC9	NA	NA
FC12-J78	FC12-J78	EastGC2	juvenile	F	9	20-Oct	NA	2020	10/20/20	Plate 11-18-20	RSC9	NA	NA
FC12-J79	FC12-J79	EastGC2	juvenile	F	10	20-Oct	NA	2020	10/20/20	Plate 11-18-20	RSC9	NA	NA
FC12-J8	FC12-J8	EastGC2	juvenile	M	14	1-Oct	NA	2020	10/1/20	Plate 10-16-20	RSC5	NA	NA
FC12-J8-22	FC12-J8	EastGC2	juvenile	F	19	5/21-5/25	NA	2021	5/21/21	Plate 11-18-21	Lib9	NA	NA
FC12-J81	FC12-J81	EastGC2	juvenile	F	8	20-Oct	NA	2020	10/20/20	Plate 11-18-20	RSC9	NA	NA
FC12-J82	FC12-J82	EastGC2	juvenile	U	9	20-Oct	NA	2020	10/20/20	Plate 11-18-20	RSC9	NA	NA
FC12-J83	FC12-J83	EastGC2	juvenile	U	7	20-Oct	NA	2020	10/20/20	Plate 11-18-20	RSC9	NA	NA
FC12-J87	FC12-J87	EastGC2	juvenile	U	6	20-Oct	NA	2020	10/20/20	Plate 11-18-20	RSC10	NA	NA
FC12-J88	FC12-J88	EastGC2	juvenile	M	16	20-Oct	NA	2020	10/20/20	Plate 11-18-20	RSC10	NA	NA
FC12-J9	FC12-J9	EastGC2	juvenile	F	16	1-Oct	NA	2020	10/1/20	Plate 10-16-20	RSC5	NA	NA
FC12-J9-22	FC12-J9	EastGC2	juvenile	F	17	5/21-5/25	NA	2021	5/21/21	Plate 11-18-21	Lib9	NA	NA
FC12-J90	FC12-J90	EastGC2	juvenile	M	9	20-Oct	NA	2020	10/20/20	Plate 11-18-20	RSC10	NA	NA
FC12-J93	FC12-J93	EastGC2	juvenile	F	11	20-Oct	NA	2020	10/20/20	Plate 11-18-20	RSC11	NA	NA
FC12-J94	FC12-J94	EastGC2	juvenile	U	7	20-Oct	NA	2020	10/20/20	Plate 11-18-20	RSC11	NA	NA
FC12-J95	FC12-J95	EastGC2	juvenile	U	8	20-Oct	NA	2020	10/20/20	Plate 11-18-20	RSC11	NA	NA
FC12-J96	FC12-J96	EastGC2	juvenile	U	6	20-Oct	NA	2020	10/20/20	Plate 11-18-20	RSC11	NA	NA
FC12-J97	FC12-J97	EastGC2	juvenile	U	9	20-Oct	NA	2020	10/20/20	Plate 11-18-20	RSC11	NA	NA
FC12-J99	FC12-J99	EastGC2	juvenile	U	6	20-Oct	NA	2020	10/20/20	Plate 11-18-20	RSC11	NA	NA
FC17b-J1	FC17b-J1	EastGC4	juvenile	M	14	1-Sep	NA	2020	9/1/20	Plate 10-6-20	RSC1	NA	NA
FC17b-J1-22	FC17b-J1	EastGC4	juvenile	M	20	6/8/21	NA	2021	6/8/21	Plate 11-15-21	Lib8	NA	NA
FC17b-J10	FC17b-J10	EastGC4	juvenile	M	11	26-Aug	NA	2020	8/26/20	Plate 10-6-20	RSC1	NA	NA
FC17b-J10-22	FC17b-J10	EastGC4	juvenile	M	20	6/8/21	NA	2021	6/8/21	Plate 11-15-21	Lib8	NA	NA
FC17b-J100	FC17b-J100	EastGC4	juvenile	M	16	10/13-10/16	NA	2020	10/13/20	Plate 10-23-20	RSC12	NA	NA
FC17b-J100-22	FC17b-J100	EastGC4	juvenile	M	16	5/24-5/25	NA	2021	5/24/21	Plate 11-29-21	Lib10	NA	NA
FC17b-J101-22	FC17b-J101	EastGC4	juvenile	F	17	5/24-5/25	NA	2021	5/24/21	Plate 11-29-21	Lib10	NA	NA
FC17b-J102-22	FC17b-J102	EastGC4	juvenile	F	18	5/24-5/25	NA	2021	5/24/21	Plate 11-29-21	Lib10	NA	NA
FC17b-J103-22	FC17b-J103	EastGC4	juvenile	F	18	5/24-5/25	NA	2021	5/24/21	Plate 11-29-21	Lib10	NA	NA
FC17b-J104-22	FC17b-J104	EastGC4	juvenile	M	19	5/24-5/25	NA	2021	5/24/21	Plate 11-29-21	Lib10	NA	NA
FC17b-J105-22	FC17b-J105	EastGC4	juvenile	M	20	5/24-5/25	NA	2021	5/24/21	Plate 11-29-21	Lib10	NA	NA
FC17b-J106-22	FC17b-J106	EastGC4	juvenile	M	18	5/24-5/25	NA	2021	5/24/21	Plate 11-29-21	Lib10	NA	NA
FC17b-J107-22	FC17b-J107	EastGC4	juvenile	F	18	5/24-5/25	NA	2021	5/24/21	Plate 11-29-21	Lib10	NA	NA
FC17b-J108-22	FC17b-J108	EastGC4	juvenile	M	21	5/24-5/25	NA	2021	5/24/21	Plate 11-29-21	Lib10	NA	NA
FC17b-J109-22	FC17b-J109	EastGC4	juvenile	F	17	5/24-5/25	NA	2021	5/24/21	Plate 11-29-21	Lib10	NA	NA
FC17b-J11-22	FC17b-J11	EastGC4	juvenile	M	20	6/8/21	NA	2021	6/8/21	Plate 11-15-21	Lib8	NA	NA
FC17b-J110-22	FC17b-J110	EastGC4	juvenile	M	15	5/24-5/25	NA	2021	5/24/21	Plate 11-29-21	Lib10	NA	NA
FC17b-J111-22	FC17b-J111	EastGC4	juvenile	M	20	5/24-5/25	NA	2021	5/24/21	Plate 11-29-21	Lib10	NA	NA
FC17b-J112-22	FC17b-J112	EastGC4	juvenile	M	16	5/24-5/25	NA	2021	5/24/21	Plate 11-29-21	Lib10	NA	NA
FC17b-J113-22	FC17b-J113	EastGC4	juvenile	M	19	5/24-5/25	NA	2021	5/24/21	Plate 11-29-21	Lib10	NA	NA
FC17b-J114-22	FC17b-J114	EastGC4	juvenile	F	19	5/24-5/25	NA	2021	5/24/21	Plate 11-29-21	Lib10	NA	NA
FC17b-J115-22	FC17b-J115	EastGC4	juvenile	M	20	5/24-5/25	NA	2021	5/24/21	Plate 11-29-21	Lib10	NA	NA
FC17b-J116-22	FC17b-J116	EastGC4	juvenile	M	18	5/24-5/25	NA	2021	5/24/21	Plate 11-29-21	Lib10	NA	NA
FC17b-J117-22	FC17b-J117	EastGC4	juvenile	M	20	5/24-5/25	NA	2021	5/24/21	Plate 11-29-21	Lib10	NA	NA
FC17b-J118-22	FC17b-J118	EastGC4	juvenile	M	16	5/24-5/25	NA	2021	5/24/21	Plate 12-2-21	Lib11	NA	NA
FC17b-J119-22	FC17b-J119	EastGC4	juvenile	F	18	5/24-5/25	NA	2021	5/24/21	Plate 12-2-21	Lib11	NA	NA
FC17b-J12-22	FC17b-J12	EastGC4	juvenile	F	17	6/8/21	NA	2021	6/8/21	Plate 11-15-21	Lib8	NA	NA
FC17b-J120-22	FC17b-J120	EastGC4	juvenile	F	20	5/24-5/25	NA	2021	5/24/21	Plate 12-2-21	Lib11	NA	NA
FC17b-J121-22	FC17b-J121	EastGC4	juvenile	M	22	5/24-5/25	NA	2021	5/24/21	Plate 12-2-21	Lib11	NA	NA
FC17b-J122-22	FC17b-J122	EastGC4	juvenile	M	19	5/24-5/25	NA	2021	5/24/21	Plate 12-2-21	Lib11	NA	NA
FC17b-J123-22	FC17b-J123	EastGC4	juvenile	M	23	5/24-5/25	NA	2021	5/24/21	Plate 12-2-21	Lib11	NA	NA
FC17b-J124-22	FC17b-J124	EastGC4	juvenile	M	15	5/24-5/25	NA	2021	5/24/21	Plate 12-2-21	Lib11	NA	NA
FC17b-J125-22	FC17b-J125	EastGC4	juvenile	M	18	5/24-5/25	NA	2021	5/24/21	Plate 12-2-21	Lib11	NA	NA
FC17b-J126-22	FC17b-J126	EastGC4	juvenile	F	16	5/24-5/25	NA	2021	5/24/21	Plate 12-2-21	Lib11	NA	NA
FC17b-J127-22	FC17b-J127	EastGC4	juvenile	F	17	5/24-5/25	NA	2021	5/24/21	Plate 12-2-21	Lib11	NA	NA
FC17b-J128-22	FC17b-J128	EastGC4	juvenile	F	21	5/24-5/25	NA	2021	5/24/21	Plate 12-2-21	Lib11	NA	NA
FC17b-J129-22	FC17b-J129	EastGC4	juvenile	M	19	5/24-5/25	NA	2021	5/24/21	Plate 12-2-21	Lib11	NA	NA
FC17b-J13-22	FC17b-J13	EastGC4	juvenile	M	18	6/8/21	NA	2021	6/8/21	Plate 11-15-21	Lib8	NA	NA
FC17b-J130-22	FC17b-J130	EastGC4	juvenile	F	22	5/24-5/25	NA	2021	5/24/21	Plate 12-2-21	Lib11	NA	NA
FC17b-J131-22	FC17b-J131	EastGC4	juvenile	M	19	5/24-5/25	NA	2021	5/24/21	Plate 12-2-21	Lib11	NA	NA
FC17b-J132-22	FC17b-J132	EastGC4	juvenile	M	15	5/24-5/25	NA	2021	5/24/21	Plate 12-2-21	Lib11	NA	NA
FC17b-J133-22	FC17b-J133	EastGC4	juvenile	M	16	5/24-5/25	NA	2021	5/24/21	Plate 12-2-21	Lib11	NA	NA
FC17b-J134-22	FC17b-J134	EastGC4	juvenile	M	21	5/24-5/25	NA	2021	5/24/21	Plate 12-2-21	Lib11	NA	NA
FC17b-J135-22	FC17b-J135	EastGC4	juvenile	F	20	5/24-5/25	NA	2021	5/24/21	Plate 12-2-21	Lib11	NA	NA
FC17b-J136-22	FC17b-J136	EastGC4	juvenile	F	15	5/24-5/25	NA	2021	5/24/21	Plate 12-2-21	Lib11	NA	NA
FC17b-J137-22	FC17b-J137	EastGC4	juvenile	F	21	5/24-5/25	NA	2021	5/24/21	Plate 12-2-21	Lib11	NA	NA
FC17b-J138-22	FC17b-J138	EastGC4	juvenile	F	18	5/24-5/25	NA	2021	5/24/21	Plate 12-2-21	Lib11	NA	NA
FC17b-J139-22	FC17b-J139	EastGC4	juvenile	F	16	5/24-5/25	NA	2021	5/24/21	Plate 12-2-21	Lib11	NA	NA
FC17b-J14	FC17b-J14	EastGC4	juvenile	F	10	25-Aug	NA	2020	8/25/20	Plate 10-6-20	RSC2	NA	NA
FC17b-J14-22	FC17b-J14	EastGC4	juvenile	F	16	6/8/21	NA	2021	6/8/21	Plate 11-15-21	Lib8	NA	NA
FC17b-J140-22	FC17b-J140	EastGC4	juvenile	M	15	5/24-5/25	NA	2021	5/24/21	Plate 12-2-21	Lib11	NA	NA
FC17b-J141-22	FC17b-J141	EastGC4	juvenile	F	20	5/24-5/25	NA	2021	5/24/21	Plate 12-2-21	Lib11	NA	NA
FC17b-J142-22	FC17b-J142	EastGC4	juvenile	M	15	5/24-5/25	NA	2021	5/24/21	Plate 12-2-21	Lib11	NA	NA
FC17b-J143-22	FC17b-J143	EastGC4	juvenile	F	20	5/24-5/25	NA	2021	5/24/21	Plate 12-2-21	Lib11	NA	NA
FC17b-J144-22	FC17b-J144	EastGC4	juvenile	F	19	5/24-5/25	NA	2021	5/24/21	Plate 12-2-21	Lib11	NA	NA
FC17b-J145-22	FC17b-J145	EastGC4	juvenile	M	19	5/24-5/25	NA	2021	5/24/21	Plate 12-2-21	Lib11	NA	NA
FC17b-J146-22	FC17b-J146	EastGC4	juvenile	M	16	5/24-5/25	NA	2021	5/24/21	Plate 12-2-21	Lib11	NA	NA
FC17b-J147-22	FC17b-J147	EastGC4	juvenile	M	18	5/24-5/25	NA	2021	5/24/21	Plate 12-2-21	Lib11	NA	NA
FC17b-J148-22	FC17b-J148	EastGC4	juvenile	F	20	5/24-5/25	NA	2021	5/24/21	Plate 12-2-21	Lib11	NA	NA
FC17b-J149-22	FC17b-J149	EastGC4	juvenile	M	19	5/24-5/25	NA	2021	5/24/21	Plate 12-2-21	Lib11	NA	NA
FC17b-J15	FC17b-J15	EastGC4	juvenile	M	9	25-Aug	NA	2020	8/25/20	Plate 10-6-20	RSC2	NA	NA
FC17b-J15-22	FC17b-J15	EastGC4	juvenile	M	14	6/8/21	NA	2021	6/8/21	Plate 11-15-21	Lib8	NA	NA
FC17b-J150-22	FC17b-J150	EastGC4	juvenile	F	21	5/24-5/25	NA	2021	5/24/21	Plate 12-2-21	Lib11	NA	NA
FC17b-J151-22	FC17b-J151	EastGC4	juvenile	M	19	5/24-5/25	NA	2021	5/24/21	Plate 12-2-21	Lib11	NA	NA
FC17b-J152-22	FC17b-J152	EastGC4	juvenile	M	20	5/24-5/25	NA	2021	5/24/21	Plate 12-2-21	Lib11	NA	NA
FC17b-J153-22	FC17b-J153	EastGC4	juvenile	M	21	5/24-5/25	NA	2021	5/24/21	Plate 12-2-21	Lib11	NA	NA
FC17b-J154-22	FC17b-J154	EastGC4	juvenile	M	19	5/24-5/25	NA	2021	5/24/21	Plate 12-2-21	Lib11	NA	NA
FC17b-J155-22	FC17b-J155	EastGC4	juvenile	M	20	5/24-5/25	NA	2021	5/24/21	Plate 12-2-21	Lib11	NA	NA
FC17b-J156-22	FC17b-J156	EastGC4	juvenile	M	21	5/24-5/25	NA	2021	5/24/21	Plate 12-2-21	Lib11	NA	NA
FC17b-J157-22	FC17b-J157	EastGC4	juvenile	F	19	5/24-5/25	NA	2021	5/24/21	Plate 12-2-21	Lib11	NA	NA
FC17b-J158-22	FC17b-J158	EastGC4	juvenile	F	18	5/24-5/25	NA	2021	5/24/21	Plate 12-2-21	Lib11	NA	NA
FC17b-J159-22	FC17b-J159	EastGC4	juvenile	M	19	5/24-5/25	NA	2021	5/24/21	Plate 12-2-21	Lib11	NA	NA
FC17b-J16	FC17b-J16	EastGC4	juvenile	M	7	25-Aug	NA	2020	8/25/20	Plate 10-6-20	RSC2	NA	NA
FC17b-J16-22	FC17b-J16	EastGC4	juvenile	F	18	6/8/21	NA	2021	6/8/21	Plate 11-15-21	Lib8	NA	NA
FC17b-J160-22	FC17b-J160	EastGC4	juvenile	F	21	5/24-5/25	NA	2021	5/24/21	Plate 12-2-21	Lib11	NA	NA
FC17b-J161-22	FC17b-J161	EastGC4	juvenile	M	19	5/24-5/25	NA	2021	5/24/21	Plate 12-2-21	Lib11	NA	NA
FC17b-J162-22	FC17b-J162	EastGC4	juvenile	F	22	5/24-5/25	NA	2021	5/24/21	Plate 12-2-21	Lib11	NA	NA
FC17b-J163-22	FC17b-J163	EastGC4	juvenile	M	19	5/24-5/25	NA	2021	5/24/21	Plate 12-2-21	Lib11	NA	NA
FC17b-J164-22	FC17b-J164	EastGC4	juvenile	F	15	5/24-5/25	NA	2021	5/24/21	Plate 12-2-21	Lib11	NA	NA
FC17b-J165-22	FC17b-J165	EastGC4	juvenile	M	18	5/24-5/25	NA	2021	5/24/21	Plate 12-2-21	Lib11	NA	NA
FC17b-J166-22	FC17b-J166	EastGC4	juvenile	F	18	6/01-6/04	NA	2021	6/1/21	Plate 12-2-21	Lib11	NA	NA
FC17b-J167-22	FC17b-J167	EastGC4	juvenile	F	18	6/01-6/04	NA	2021	6/1/21	Plate 12-2-21	Lib11	NA	NA
FC17b-J168-22	FC17b-J168	EastGC4	juvenile	M	17	6/01-6/04	NA	2021	6/1/21	Plate 12-2-21	Lib11	NA	NA
FC17b-J169-22	FC17b-J169	EastGC4	juvenile	F	18	6/01-6/04	NA	2021	6/1/21	Plate 12-2-21	Lib11	NA	NA
FC17b-J17	FC17b-J17	EastGC4	juvenile	M	17	9-Sep	NA	2020	9/9/20	Plate 10-6-20	RSC2	NA	NA
FC17b-J17-22	FC17b-J17	EastGC4	juvenile	M	19	6/8/21	NA	2021	6/8/21	Plate 11-15-21	Lib8	NA	NA
FC17b-J170-22	FC17b-J170	EastGC4	juvenile	M	19	6/01-6/04	NA	2021	6/1/21	Plate 12-2-21	Lib11	NA	NA
FC17b-J171-22	FC17b-J171	EastGC4	juvenile	M	20	6/01-6/04	NA	2021	6/1/21	Plate 12-2-21	Lib11	NA	NA
FC17b-J172-22	FC17b-J172	EastGC4	juvenile	M	19	6/01-6/04	NA	2021	6/1/21	Plate 12-2-21	Lib11	NA	NA
FC17b-J173-22	FC17b-J173	EastGC4	juvenile	M	20	6/01-6/04	NA	2021	6/1/21	Plate 12-2-21	Lib11	NA	NA
FC17b-J174-22	FC17b-J174	EastGC4	juvenile	F	19	6/01-6/04	NA	2021	6/1/21	Plate 12-2-21	Lib11	NA	NA
FC17b-J175-22	FC17b-J175	EastGC4	juvenile	F	20	6/01-6/04	NA	2021	6/1/21	Plate 12-2-21	Lib11	NA	NA
FC17b-J176-22	FC17b-J176	EastGC4	juvenile	F	18	6/01-6/04	NA	2021	6/1/21	Plate 12-2-21	Lib11	NA	NA
FC17b-J177-22	FC17b-J177	EastGC4	juvenile	F	19	6/01-6/04	NA	2021	6/1/21	Plate 12-2-21	Lib11	NA	NA
FC17b-J178-22	FC17b-J178	EastGC4	juvenile	M	19	6/01-6/04	NA	2021	6/1/21	Plate 12-2-21	Lib11	NA	NA
FC17b-J179-22	FC17b-J179	EastGC4	juvenile	M	17	6/01-6/04	NA	2021	6/1/21	Plate 12-2-21	Lib11	NA	NA
FC17b-J18	FC17b-J18	EastGC4	juvenile	F	17	4-Sep	NA	2020	9/4/20	Plate 10-6-20	RSC2	NA	NA
FC17b-J18-22	FC17b-J18	EastGC4	juvenile	M	13	6/8/21	NA	2021	6/8/21	Plate 11-15-21	Lib8	NA	NA
FC17b-J181-22	FC17b-J181	EastGC4	juvenile	M	21	6/01-6/04	NA	2021	6/1/21	Plate 12-2-21	Lib11	NA	NA
FC17b-J182-22	FC17b-J182	EastGC4	juvenile	M	17	6/01-6/04	NA	2021	6/1/21	Plate 12-2-21	Lib11	NA	NA
FC17b-J183-22	FC17b-J183	EastGC4	juvenile	M	16	6/01-6/04	NA	2021	6/1/21	Plate 12-2-21	Lib11	NA	NA
FC17b-J184-22	FC17b-J184	EastGC4	juvenile	F	18	6/01-6/04	NA	2021	6/1/21	Plate 12-2-21	Lib11	NA	NA
FC17b-J185-22	FC17b-J185	EastGC4	juvenile	M	19	6/01-6/04	NA	2021	6/1/21	Plate 12-2-21	Lib11	NA	NA
FC17b-J186-22	FC17b-J186	EastGC4	juvenile	F	17	6/01-6/04	NA	2021	6/1/21	Plate 12-2-21	Lib11	NA	NA
FC17b-J187-22	FC17b-J187	EastGC4	juvenile	F	16	6/01-6/04	NA	2021	6/1/21	Plate 12-2-21	Lib11	NA	NA
FC17b-J188-22	FC17b-J188	EastGC4	juvenile	F	18	6/01-6/04	NA	2021	6/1/21	Plate 12-2-21	Lib11	NA	NA
FC17b-J189-22	FC17b-J189	EastGC4	juvenile	F	17	6/01-6/04	NA	2021	6/1/21	Plate 12-2-21	Lib11	NA	NA
FC17b-J19	FC17b-J19	EastGC4	juvenile	F	13	4-Sep	NA	2020	9/4/20	Plate 10-6-20	RSC2	NA	NA
FC17b-J19-22	FC17b-J19	EastGC4	juvenile	F	15	6/8/21	NA	2021	6/8/21	Plate 11-15-21	Lib8	NA	NA
FC17b-J190-22	FC17b-J190	EastGC4	juvenile	M	19	6/01-6/04	NA	2021	6/1/21	Plate 12-2-21	Lib11	NA	NA
FC17b-J191-22	FC17b-J191	EastGC4	juvenile	F	21	6/01-6/04	NA	2021	6/1/21	Plate 12-2-21	Lib11	NA	NA
FC17b-J192-22	FC17b-J192	EastGC4	juvenile	F	19	6/01-6/04	NA	2021	6/1/21	Plate 12-2-21	Lib11	NA	NA
FC17b-J193-22	FC17b-J193	EastGC4	juvenile	M	19	6/01-6/04	NA	2021	6/1/21	Plate 12-2-21	Lib11	NA	NA
FC17b-J194-22	FC17b-J194	EastGC4	juvenile	M	19	6/01-6/04	NA	2021	6/1/21	Plate 12-2-21	Lib11	NA	NA
FC17b-J195-22	FC17b-J195	EastGC4	juvenile	F	18	6/01-6/04	NA	2021	6/1/21	Plate 12-2-21	Lib11	NA	NA
FC17b-J196-22	FC17b-J196	EastGC4	juvenile	M	21	6/01-6/04	NA	2021	6/1/21	Plate 12-2-21	Lib11	NA	NA
FC17b-J197-22	FC17b-J197	EastGC4	juvenile	M	16	6/01-6/04	NA	2021	6/1/21	Plate 12-2-21	Lib11	NA	NA
FC17b-J198-22	FC17b-J198	EastGC4	juvenile	M	18	6/01-6/04	NA	2021	6/1/21	Plate 12-2-21	Lib11	NA	NA
FC17b-J199-22	FC17b-J199	EastGC4	juvenile	F	20	6/01-6/04	NA	2021	6/1/21	Plate 12-2-21	Lib11	NA	NA
FC17b-J2	FC17b-J2	EastGC4	juvenile	F	11	1-Sep	NA	2020	9/1/20	Plate 10-6-20	RSC1	NA	NA
FC17b-J2-22	FC17b-J2	EastGC4	juvenile	M	20	6/8/21	NA	2021	6/8/21	Plate 11-15-21	Lib8	NA	NA
FC17b-J20	FC17b-J20	EastGC4	juvenile	M	15	8-Sep	NA	2020	9/8/20	Plate 10-6-20	RSC5	NA	NA
FC17b-J20-22	FC17b-J20	EastGC4	juvenile	F	19	6/8/21	NA	2021	6/8/21	Plate 11-15-21	Lib8	NA	NA
FC17b-J200-22	FC17b-J200	EastGC4	juvenile	M	19	6/01-6/04	NA	2021	6/1/21	Plate 12-2-21	Lib11	NA	NA
FC17b-J201-22	FC17b-J201	EastGC4	juvenile	F	19	6/01-6/04	NA	2021	6/1/21	Plate 12-2-21	Lib11	NA	NA
FC17b-J202-22	FC17b-J202	EastGC4	juvenile	F	17	6/01-6/04	NA	2021	6/1/21	Plate 12-2-21	Lib11	NA	NA
FC17b-J204-22	FC17b-J204	EastGC4	juvenile	M	19	6/01-6/04	NA	2021	6/1/21	Plate 12-2-21	Lib11	NA	NA
FC17b-J205-22	FC17b-J205	EastGC4	juvenile	F	18	6/01-6/04	NA	2021	6/1/21	Plate 12-2-21	Lib11	NA	NA
FC17b-J206-22	FC17b-J206	EastGC4	juvenile	M	18	6/01-6/04	NA	2021	6/1/21	Plate 12-2-21	Lib11	NA	NA
FC17b-J207-22	FC17b-J207	EastGC4	juvenile	F	19	6/01-6/04	NA	2021	6/1/21	Plate 12-2-21	Lib11	NA	NA
FC17b-J208-22	FC17b-J208	EastGC4	juvenile	F	15	6/01-6/04	NA	2021	6/1/21	Plate 12-2-21	Lib11	NA	NA
FC17b-J209-22	FC17b-J209	EastGC4	juvenile	F	20	6/01-6/04	NA	2021	6/1/21	Plate 12-2-21	Lib11	NA	NA
FC17b-J21	FC17b-J21	EastGC4	juvenile	F	14	8-Sep	NA	2020	9/8/20	Plate 10-6-20	RSC5	NA	NA
FC17b-J21-22	FC17b-J21	EastGC4	juvenile	F	19	6/8/21	NA	2021	6/8/21	Plate 11-15-21	Lib8	NA	NA
FC17b-J210-22	FC17b-J210	EastGC4	juvenile	F	19	6/01-6/04	NA	2021	6/1/21	Plate 12-2-21	Lib11	NA	NA
FC17b-J211-22	FC17b-J211	EastGC4	juvenile	F	18	6/01-6/04	NA	2021	6/1/21	Plate 12-2-21	Lib11	NA	NA
FC17b-J212-22	FC17b-J212	EastGC4	juvenile	M	17	6/01-6/04	NA	2021	6/1/21	Plate 12-2-21	Lib11	NA	NA
FC17b-J22	FC17b-J22	EastGC4	juvenile	F	10	15-Sep	NA	2020	9/15/20	Plate 10-6-20	RSC5	NA	NA
FC17b-J22-22	FC17b-J22	EastGC4	juvenile	M	17	6/8/21	NA	2021	6/8/21	Plate 11-15-21	Lib8	NA	NA
FC17b-J23	FC17b-J23	EastGC4	juvenile	F	12	2-Sep	NA	2020	9/2/20	Plate 10-6-20	RSC5	NA	NA
FC17b-J23-22	FC17b-J23	EastGC4	juvenile	M	18	6/8/21	NA	2021	6/8/21	Plate 11-15-21	Lib8	NA	NA
FC17b-J24	FC17b-J24	EastGC4	juvenile	M	11	14-Sep	NA	2020	9/14/20	Plate 10-6-20	RSC5	NA	NA
FC17b-J24-22	FC17b-J24	EastGC4	juvenile	F	19	6/8/21	NA	2021	6/8/21	Plate 11-15-21	Lib8	NA	NA
FC17b-J25	FC17b-J25	EastGC4	juvenile	M	17	14-Sep	NA	2020	9/14/20	Plate 10-6-20	RSC5	NA	NA
FC17b-J25-22	FC17b-J25	EastGC4	juvenile	F	18	6/8/21	NA	2021	6/8/21	Plate 11-15-21	Lib8	NA	NA
FC17b-J26	FC17b-J26	EastGC4	juvenile	F	16	21-Sep	NA	2020	9/21/20	Plate 10-6-20	RSC5	NA	NA
FC17b-J26-22	FC17b-J26	EastGC4	juvenile	M	20	6/8/21	NA	2021	6/8/21	Plate 11-15-21	Lib8	NA	NA
FC17b-J27	FC17b-J27	EastGC4	juvenile	F	15	21-Sep	NA	2020	9/21/20	Plate 10-6-20	RSC5	NA	NA
FC17b-J27-22	FC17b-J27	EastGC4	juvenile	F	15	6/8/21	NA	2021	6/8/21	Plate 11-15-21	Lib8	NA	NA
FC17b-J28	FC17b-J28	EastGC4	juvenile	M	17	21-Sep	NA	2020	9/21/20	Plate 10-6-20	RSC6	NA	NA
FC17b-J28-22	FC17b-J28	EastGC4	juvenile	F	17	6/8/21	NA	2021	6/8/21	Plate 11-15-21	Lib8	NA	NA
FC17b-J29	FC17b-J29	EastGC4	juvenile	F	13	21-Sep	NA	2020	9/21/20	Plate 10-6-20	RSC6	NA	NA
FC17b-J29-22	FC17b-J29	EastGC4	juvenile	F	16	6/8/21	NA	2021	6/8/21	Plate 11-15-21	Lib8	NA	NA
FC17b-J3	FC17b-J3	EastGC4	juvenile	M	17	28-Aug	NA	2020	8/28/20	Plate 10-6-20	RSC1	NA	NA
FC17b-J3-22	FC17b-J3	EastGC4	juvenile	M	14	6/8/21	NA	2021	6/8/21	Plate 11-15-21	Lib8	NA	NA
FC17b-J30	FC17b-J30	EastGC4	juvenile	F	9	21-Sep	NA	2020	9/21/20	Plate 10-6-20	RSC6	NA	NA
FC17b-J30-22	FC17b-J30	EastGC4	juvenile	F	18	6/8/21	NA	2021	6/8/21	Plate 11-15-21	Lib8	NA	NA
FC17b-J31-22	FC17b-J31	EastGC4	juvenile	F	18	6/8/21	NA	2021	6/8/21	Plate 11-15-21	Lib8	NA	NA
FC17b-J32	FC17b-J32	EastGC4	juvenile	F	16	22-Sep	NA	2020	9/22/20	Plate 10-6-20	RSC6	NA	NA
FC17b-J32-22	FC17b-J32	EastGC4	juvenile	F	19	6/8/21	NA	2021	6/8/21	Plate 11-15-21	Lib8	NA	NA
FC17b-J33-22	FC17b-J33	EastGC4	juvenile	F	18	6/8/21	NA	2021	6/8/21	Plate 11-15-21	Lib8	NA	NA
FC17b-J34-22	FC17b-J34	EastGC4	juvenile	M	18	6/8/21	NA	2021	6/8/21	Plate 11-15-21	Lib8	NA	NA
FC17b-J35	FC17b-J35	EastGC4	juvenile	M	14	16-Sep	NA	2020	9/16/20	Plate 10-6-20	RSC6	NA	NA
FC17b-J35-22	FC17b-J35	EastGC4	juvenile	F	17	6/8/21	NA	2021	6/8/21	Plate 11-15-21	Lib8	NA	NA
FC17b-J36-22	FC17b-J36	EastGC4	juvenile	F	19	6/8/21	NA	2021	6/8/21	Plate 11-15-21	Lib8	NA	NA
FC17b-J37	FC17b-J37	EastGC4	juvenile	M	16	18-Sep	NA	2020	9/18/20	Plate 10-16-20	RSC6	NA	NA
FC17b-J37-22	FC17b-J37	EastGC4	juvenile	M	20	6/8/21	NA	2021	6/8/21	Plate 11-15-21	Lib8	NA	NA
FC17b-J38	FC17b-J38	EastGC4	juvenile	F	14	23-Sep	NA	2020	9/23/20	Plate 10-16-20	RSC6	NA	NA
FC17b-J38-22	FC17b-J38	EastGC4	juvenile	F	17	6/8/21	NA	2021	6/8/21	Plate 11-15-21	Lib8	NA	NA
FC17b-J39	FC17b-J39	EastGC4	juvenile	F	14	23-Sep	NA	2020	9/23/20	Plate 10-16-20	RSC6	NA	NA
FC17b-J39-22	FC17b-J39	EastGC4	juvenile	M	19	6/8/21	NA	2021	6/8/21	Plate 11-15-21	Lib8	NA	NA
FC17b-J4-22	FC17b-J4	EastGC4	juvenile	M	19	6/8/21	NA	2021	6/8/21	Plate 11-15-21	Lib8	NA	NA
FC17b-J40	FC17b-J40	EastGC4	juvenile	M	14	23-Sep	NA	2020	9/23/20	Plate 10-16-20	RSC6	NA	NA
FC17b-J40-22	FC17b-J40	EastGC4	juvenile	F	18	6/8/21	NA	2021	6/8/21	Plate 11-15-21	Lib8	NA	NA
FC17b-J41-22	FC17b-J41	EastGC4	juvenile	M	18	6/8/21	NA	2021	6/8/21	Plate 11-15-21	Lib8	NA	NA
FC17b-J42	FC17b-J42	EastGC4	juvenile	F	11	23-Sep	NA	2020	9/23/20	Plate 10-16-20	RSC6	NA	NA
FC17b-J42-22	FC17b-J42	EastGC4	juvenile	F	14	6/8/21	NA	2021	6/8/21	Plate 11-15-21	Lib8	NA	NA
FC17b-J43	FC17b-J43	EastGC4	juvenile	F	9	23-Sep	NA	2020	9/23/20	Plate 10-16-20	RSC6	NA	NA
FC17b-J43-22	FC17b-J43	EastGC4	juvenile	F	19	6/8/21	NA	2021	6/8/21	Plate 11-15-21	Lib8	NA	NA
FC17b-J44-22	FC17b-J44	EastGC4	juvenile	M	17	6/8/21	NA	2021	6/8/21	Plate 11-15-21	Lib8	NA	NA
FC17b-J45	FC17b-J45	EastGC4	juvenile	F	8	25-Sep	NA	2020	9/25/20	Plate 10-16-20	RSC7	NA	NA
FC17b-J45-22	FC17b-J45	EastGC4	juvenile	M	18	6/8/21	NA	2021	6/8/21	Plate 11-15-21	Lib8	NA	NA
FC17b-J46	FC17b-J46	EastGC4	juvenile	M	16	24-Sep	NA	2020	9/24/20	Plate 10-16-20	RSC7	NA	NA
FC17b-J46-22	FC17b-J46	EastGC4	juvenile	M	18	6/8/21	NA	2021	6/8/21	Plate 11-15-21	Lib8	NA	NA
FC17b-J47	FC17b-J47	EastGC4	juvenile	F	16	24-Sep	NA	2020	9/24/20	Plate 10-16-20	RSC7	NA	NA
FC17b-J47-22	FC17b-J47	EastGC4	juvenile	F	16	6/8/21	NA	2021	6/8/21	Plate 11-15-21	Lib8	NA	NA
FC17b-J48	FC17b-J48	EastGC4	juvenile	M	16	10/5-10/9	NA	2020	10/5/20	Plate 10-16-20	RSC7	NA	NA
FC17b-J48-22	FC17b-J48	EastGC4	juvenile	M	15	6/8/21	NA	2021	6/8/21	Plate 11-15-21	Lib8	NA	NA
FC17b-J49	FC17b-J49	EastGC4	juvenile	F	14	10/5-10/9	NA	2020	10/5/20	Plate 10-16-20	RSC7	NA	NA
FC17b-J49-22	FC17b-J49	EastGC4	juvenile	F	17	6/8/21	NA	2021	6/8/21	Plate 11-18-21	Lib9	NA	NA
FC17b-J5	FC17b-J5	EastGC4	juvenile	M	13	28-Aug	NA	2020	8/28/20	Plate 10-6-20	RSC1	NA	NA
FC17b-J5-22	FC17b-J5	EastGC4	juvenile	F	18	6/8/21	NA	2021	6/8/21	Plate 11-15-21	Lib8	NA	NA
FC17b-J50	FC17b-J50	EastGC4	juvenile	M	17	10/5-10/9	NA	2020	10/5/20	Plate 10-16-20	RSC7	NA	NA
FC17b-J50-22	FC17b-J50	EastGC4	juvenile	F	15	6/8/21	NA	2021	6/8/21	Plate 11-18-21	Lib9	NA	NA
FC17b-J51	FC17b-J51	EastGC4	juvenile	F	14	10/5-10/9	NA	2020	10/5/20	Plate 10-16-20	RSC7	NA	NA
FC17b-J51-22	FC17b-J51	EastGC4	juvenile	F	15	6/8/21	NA	2021	6/8/21	Plate 11-18-21	Lib9	NA	NA
FC17b-J52-22	FC17b-J52	EastGC4	juvenile	M	19	6/8/21	NA	2021	6/8/21	Plate 11-18-21	Lib9	NA	NA
FC17b-J53	FC17b-J53	EastGC4	juvenile	F	14	10/5-10/9	NA	2020	10/5/20	Plate 10-16-20	RSC8	NA	NA
FC17b-J53-22	FC17b-J53	EastGC4	juvenile	M	16	6/8/21	NA	2021	6/8/21	Plate 11-18-21	Lib9	NA	NA
FC17b-J54	FC17b-J54	EastGC4	juvenile	F	15	10/5-10/9	NA	2020	10/5/20	Plate 10-16-20	RSC8	NA	NA
FC17b-J54-22	FC17b-J54	EastGC4	juvenile	F	17	6/8/21	NA	2021	6/8/21	Plate 11-18-21	Lib9	NA	NA
FC17b-J55	FC17b-J55	EastGC4	juvenile	F	17	10/5-10/9	NA	2020	10/5/20	Plate 10-16-20	RSC8	NA	NA
FC17b-J55-22	FC17b-J55	EastGC4	juvenile	F	18	6/8/21	NA	2021	6/8/21	Plate 11-18-21	Lib9	NA	NA
FC17b-J56	FC17b-J56	EastGC4	juvenile	F	14	9/28-10/2	NA	2020	9/28/20	Plate 10-16-20	RSC8	NA	NA
FC17b-J56-22	FC17b-J56	EastGC4	juvenile	F	17	6/8/21	NA	2021	6/8/21	Plate 11-18-21	Lib9	NA	NA
FC17b-J57-22	FC17b-J57	EastGC4	juvenile	F	16	6/8/21	NA	2021	6/8/21	Plate 11-18-21	Lib9	NA	NA
FC17b-J58	FC17b-J58	EastGC4	juvenile	F	15	9/28-10/2	NA	2020	9/28/20	Plate 10-16-20	RSC8	NA	NA
FC17b-J59-22	FC17b-J59	EastGC4	juvenile	F	16	6/8/21	NA	2021	6/8/21	Plate 11-18-21	Lib9	NA	NA
FC17b-J6	FC17b-J6	EastGC4	juvenile	M	9	28-Aug	NA	2020	8/28/20	Plate 10-6-20	RSC1	NA	NA
FC17b-J6-22	FC17b-J6	EastGC4	juvenile	F	15	6/8/21	NA	2021	6/8/21	Plate 11-15-21	Lib8	NA	NA
FC17b-J60	FC17b-J60	EastGC4	juvenile	F	14	9/28-10/2	NA	2020	9/28/20	Plate 10-16-20	RSC8	NA	NA
FC17b-J60-22	FC17b-J60	EastGC4	juvenile	M	18	6/8/21	NA	2021	6/8/21	Plate 11-18-21	Lib9	NA	NA
FC17b-J61	FC17b-J61	EastGC4	juvenile	F	13	9/28-10/2	NA	2020	9/28/20	Plate 10-16-20	RSC9	NA	NA
FC17b-J61-22	FC17b-J61	EastGC4	juvenile	M	20	6/8/21	NA	2021	6/8/21	Plate 11-18-21	Lib9	NA	NA
FC17b-J62	FC17b-J62	EastGC4	juvenile	F	14	9/28-10/2	NA	2020	9/28/20	Plate 10-16-20	RSC9	NA	NA
FC17b-J62-22	FC17b-J62	EastGC4	juvenile	F	16	6/8/21	NA	2021	6/8/21	Plate 11-18-21	Lib9	NA	NA
FC17b-J63	FC17b-J63	EastGC4	juvenile	F	13	9/28-10/2	NA	2020	9/28/20	Plate 10-16-20	RSC9	NA	NA
FC17b-J63-22	FC17b-J63	EastGC4	juvenile	F	16	6/8/21	NA	2021	6/8/21	Plate 11-18-21	Lib9	NA	NA
FC17b-J64	FC17b-J64	EastGC4	juvenile	M	13	9/28-10/2	NA	2020	9/28/20	Plate 10-16-20	RSC9	NA	NA
FC17b-J64-22	FC17b-J64	EastGC4	juvenile	F	17	6/8/21	NA	2021	6/8/21	Plate 11-18-21	Lib9	NA	NA
FC17b-J65	FC17b-J65	EastGC4	juvenile	F	13	9/28-10/2	NA	2020	9/28/20	Plate 10-16-20	RSC9	NA	NA
FC17b-J66	FC17b-J66	EastGC4	juvenile	M	14	9/28-10/2	NA	2020	9/28/20	Plate 10-16-20	RSC9	NA	NA
FC17b-J66-22	FC17b-J66	EastGC4	juvenile	F	11	6/8/21	NA	2021	6/8/21	Plate 11-18-21	Lib9	NA	NA
FC17b-J67	FC17b-J67	EastGC4	juvenile	M	13	9/28-10/2	NA	2020	9/28/20	Plate 10-16-20	RSC9	NA	NA
FC17b-J67-22	FC17b-J67	EastGC4	juvenile	M	18	6/8/21	NA	2021	6/8/21	Plate 11-18-21	Lib9	NA	NA
FC17b-J68	FC17b-J68	EastGC4	juvenile	M	11	9/28-10/2	NA	2020	9/28/20	Plate 10-16-20	RSC9	NA	NA
FC17b-J68-22	FC17b-J68	EastGC4	juvenile	F	17	6/8/21	NA	2021	6/8/21	Plate 11-18-21	Lib9	NA	NA
FC17b-J69	FC17b-J69	EastGC4	juvenile	M	18	9/28-10/2	NA	2020	9/28/20	Plate 10-16-20	RSC10	NA	NA
FC17b-J69-22	FC17b-J69	EastGC4	juvenile	F	15	6/8/21	NA	2021	6/8/21	Plate 11-18-21	Lib9	NA	NA
FC17b-J7	FC17b-J7	EastGC4	juvenile	M	11	27-Aug	NA	2020	8/27/20	Plate 10-6-20	RSC1	NA	NA
FC17b-J7-22	FC17b-J7	EastGC4	juvenile	F	18	6/8/21	NA	2021	6/8/21	Plate 11-15-21	Lib8	NA	NA
FC17b-J70	FC17b-J70	EastGC4	juvenile	F	16	9/28-10/2	NA	2020	9/28/20	Plate 10-16-20	RSC10	NA	NA
FC17b-J70-22	FC17b-J70	EastGC4	juvenile	M	20	5/24-5/25	NA	2021	5/24/21	Plate 11-29-21	Lib10	NA	NA
FC17b-J71	FC17b-J71	EastGC4	juvenile	M	14	9/28-10/2	NA	2020	9/28/20	Plate 10-16-20	RSC10	NA	NA
FC17b-J71-22	FC17b-J71	EastGC4	juvenile	F	17	5/24-5/25	NA	2021	5/24/21	Plate 11-29-21	Lib10	NA	NA
FC17b-J72	FC17b-J72	EastGC4	juvenile	F	12	9/28-10/2	NA	2020	9/28/20	Plate 10-16-20	RSC10	NA	NA
FC17b-J72-22	FC17b-J72	EastGC4	juvenile	F	18	5/24-5/25	NA	2021	5/24/21	Plate 11-29-21	Lib10	NA	NA
FC17b-J73	FC17b-J73	EastGC4	juvenile	F	10	9/28-10/2	NA	2020	9/28/20	Plate 10-16-20	RSC10	NA	NA
FC17b-J73-22	FC17b-J73	EastGC4	juvenile	F	17	5/24-5/25	NA	2021	5/24/21	Plate 11-29-21	Lib10	NA	NA
FC17b-J74	FC17b-J74	EastGC4	juvenile	F	10	9/28-10/2	NA	2020	9/28/20	Plate 10-16-20	RSC10	NA	NA
FC17b-J74-22	FC17b-J74	EastGC4	juvenile	F	21	5/24-5/25	NA	2021	5/24/21	Plate 11-29-21	Lib10	NA	NA
FC17b-J75	FC17b-J75	EastGC4	juvenile	M	10	9/28-10/2	NA	2020	9/28/20	Plate 10-16-20	RSC10	NA	NA
FC17b-J75-22	FC17b-J75	EastGC4	juvenile	F	16	5/24-5/25	NA	2021	5/24/21	Plate 11-29-21	Lib10	NA	NA
FC17b-J76	FC17b-J76	EastGC4	juvenile	M	12	9/28-10/2	NA	2020	9/28/20	Plate 10-16-20	RSC10	NA	NA
FC17b-J76-22	FC17b-J76	EastGC4	juvenile	F	15	5/24-5/25	NA	2021	5/24/21	Plate 11-29-21	Lib10	NA	NA
FC17b-J77	FC17b-J77	EastGC4	juvenile	F	10	9/28-10/2	NA	2020	9/28/20	Plate 10-16-20	RSC11	NA	NA
FC17b-J77-22	FC17b-J77	EastGC4	juvenile	F	17	5/24-5/25	NA	2021	5/24/21	Plate 11-29-21	Lib10	NA	NA
FC17b-J78	FC17b-J78	EastGC4	juvenile	F	10	9/28-10/2	NA	2020	9/28/20	Plate 10-16-20	RSC11	NA	NA
FC17b-J78-22	FC17b-J78	EastGC4	juvenile	F	20	5/24-5/25	NA	2021	5/24/21	Plate 11-29-21	Lib10	NA	NA
FC17b-J79	FC17b-J79	EastGC4	juvenile	M	10	9/28-10/2	NA	2020	9/28/20	Plate 10-16-20	RSC11	NA	NA
FC17b-J79-22	FC17b-J79	EastGC4	juvenile	F	20	5/24-5/25	NA	2021	5/24/21	Plate 11-29-21	Lib10	NA	NA
FC17b-J8	FC17b-J8	EastGC4	juvenile	F	9	27-Aug	NA	2020	8/27/20	Plate 10-6-20	RSC1	NA	NA
FC17b-J8-22	FC17b-J8	EastGC4	juvenile	F	18	6/8/21	NA	2021	6/8/21	Plate 11-15-21	Lib8	NA	NA
FC17b-J80	FC17b-J80	EastGC4	juvenile	F	9	9/28-10/2	NA	2020	9/28/20	Plate 10-16-20	RSC11	NA	NA
FC17b-J80-22	FC17b-J80	EastGC4	juvenile	M	21	5/24-5/25	NA	2021	5/24/21	Plate 11-29-21	Lib10	NA	NA
FC17b-J81	FC17b-J81	EastGC4	juvenile	M	9	9/28-10/2	NA	2020	9/28/20	Plate 10-16-20	RSC11	NA	NA
FC17b-J81-22	FC17b-J81	EastGC4	juvenile	F	18	5/24-5/25	NA	2021	5/24/21	Plate 11-29-21	Lib10	NA	NA
FC17b-J82	FC17b-J82	EastGC4	juvenile	M	9	9/28-10/2	NA	2020	9/28/20	Plate 10-16-20	RSC11	NA	NA
FC17b-J82-22	FC17b-J82	EastGC4	juvenile	F	15	5/24-5/25	NA	2021	5/24/21	Plate 11-29-21	Lib10	NA	NA
FC17b-J83	FC17b-J83	EastGC4	juvenile	M	9	9/28-10/2	NA	2020	9/28/20	Plate 10-16-20	RSC11	NA	NA
FC17b-J83-22	FC17b-J83	EastGC4	juvenile	F	16	5/24-5/25	NA	2021	5/24/21	Plate 11-29-21	Lib10	NA	NA
FC17b-J84	FC17b-J84	EastGC4	juvenile	F	9	9/28-10/2	NA	2020	9/28/20	Plate 10-16-20	RSC11	NA	NA
FC17b-J84-22	FC17b-J84	EastGC4	juvenile	M	17	5/24-5/25	NA	2021	5/24/21	Plate 11-29-21	Lib10	NA	NA
FC17b-J85	FC17b-J85	EastGC4	juvenile	M	9	9/28-10/2	NA	2020	9/28/20	Plate 10-16-20	RSC12	NA	NA
FC17b-J85-22	FC17b-J85	EastGC4	juvenile	M	18	5/24-5/25	NA	2021	5/24/21	Plate 11-29-21	Lib10	NA	NA
FC17b-J86	FC17b-J86	EastGC4	juvenile	M	9	9/28-10/2	NA	2020	9/28/20	Plate 10-16-20	RSC12	NA	NA
FC17b-J86-22	FC17b-J86	EastGC4	juvenile	F	18	5/24-5/25	NA	2021	5/24/21	Plate 11-29-21	Lib10	NA	NA
FC17b-J87	FC17b-J87	EastGC4	juvenile	M	9	9/28-10/2	NA	2020	9/28/20	Plate 10-16-20	RSC12	NA	NA
FC17b-J87-22	FC17b-J87	EastGC4	juvenile	M	18	5/24-5/25	NA	2021	5/24/21	Plate 11-29-21	Lib10	NA	NA
FC17b-J88	FC17b-J88	EastGC4	juvenile	M	8	9/28-10/2	NA	2020	9/28/20	Plate 10-16-20	RSC12	NA	NA
FC17b-J88-22	FC17b-J88	EastGC4	juvenile	M	19	5/24-5/25	NA	2021	5/24/21	Plate 11-29-21	Lib10	NA	NA
FC17b-J89	FC17b-J89	EastGC4	juvenile	F	16	10/13-10/16	NA	2020	10/13/20	Plate 10-23-20	RSC10	NA	NA
FC17b-J89-22	FC17b-J89	EastGC4	juvenile	M	19	5/24-5/25	NA	2021	5/24/21	Plate 11-29-21	Lib10	NA	NA
FC17b-J9	FC17b-J9	EastGC4	juvenile	F	5	27-Aug	NA	2020	8/27/20	Plate 10-6-20	RSC1	NA	NA
FC17b-J9-22	FC17b-J9	EastGC4	juvenile	F	19	6/8/21	NA	2021	6/8/21	Plate 11-15-21	Lib8	NA	NA
FC17b-J90	FC17b-J90	EastGC4	juvenile	M	14	10/13-10/16	NA	2020	10/13/20	Plate 10-23-20	RSC10	NA	NA
FC17b-J90-22	FC17b-J90	EastGC4	juvenile	M	18	5/24-5/25	NA	2021	5/24/21	Plate 11-29-21	Lib10	NA	NA
FC17b-J91	FC17b-J91	EastGC4	juvenile	M	14	10/13-10/16	NA	2020	10/13/20	Plate 10-23-20	RSC10	NA	NA
FC17b-J91-22	FC17b-J91	EastGC4	juvenile	M	14	5/24-5/25	NA	2021	5/24/21	Plate 11-29-21	Lib10	NA	NA
FC17b-J92	FC17b-J92	EastGC4	juvenile	F	16	10/13-10/16	NA	2020	10/13/20	Plate 10-23-20	RSC10	NA	NA
FC17b-J92-22	FC17b-J92	EastGC4	juvenile	F	15	5/24-5/25	NA	2021	5/24/21	Plate 11-29-21	Lib10	NA	NA
FC17b-J93	FC17b-J93	EastGC4	juvenile	M	15	10/13-10/16	NA	2020	10/13/20	Plate 10-23-20	RSC10	NA	NA
FC17b-J93-22	FC17b-J93	EastGC4	juvenile	F	20	5/24-5/25	NA	2021	5/24/21	Plate 11-29-21	Lib10	NA	NA
FC17b-J94	FC17b-J94	EastGC4	juvenile	M	16	10/13-10/16	NA	2020	10/13/20	Plate 10-23-20	RSC10	NA	NA
FC17b-J94-22	FC17b-J94	EastGC4	juvenile	M	19	5/24-5/25	NA	2021	5/24/21	Plate 11-29-21	Lib10	NA	NA
FC17b-J95	FC17b-J95	EastGC4	juvenile	F	16	10/13-10/16	NA	2020	10/13/20	Plate 10-23-20	RSC10	NA	NA
FC17b-J95-22	FC17b-J95	EastGC4	juvenile	M	19	5/24-5/25	NA	2021	5/24/21	Plate 11-29-21	Lib10	NA	NA
FC17b-J96	FC17b-J96	EastGC4	juvenile	M	14	10/13-10/16	NA	2020	10/13/20	Plate 10-23-20	RSC10	NA	NA
FC17b-J96-22	FC17b-J96	EastGC4	juvenile	F	20	5/24-5/25	NA	2021	5/24/21	Plate 11-29-21	Lib10	NA	NA
FC17b-J97	FC17b-J97	EastGC4	juvenile	F	14	10/13-10/16	NA	2020	10/13/20	Plate 10-23-20	RSC12	NA	NA
FC17b-J97-22	FC17b-J97	EastGC4	juvenile	M	17	5/24-5/25	NA	2021	5/24/21	Plate 11-29-21	Lib10	NA	NA
FC17b-J98	FC17b-J98	EastGC4	juvenile	M	14	10/13-10/16	NA	2020	10/13/20	Plate 10-23-20	RSC12	NA	NA
FC17b-J98-22	FC17b-J98	EastGC4	juvenile	F	14	5/24-5/25	NA	2021	5/24/21	Plate 11-29-21	Lib10	NA	NA
FC17b-J99-22	FC17b-J99	EastGC4	juvenile	M	17	5/24-5/25	NA	2021	5/24/21	Plate 11-29-21	Lib10	NA	NA
SHD-J1-22	SHD-J1	Hotel1	juvenile	F	18	9/27-10/1	NA	2021	9/27/21	Plate 12-6-21 (2)	Lib12	NA	NA
SHD-J10	SHD-J10	Hotel1	juvenile	M	15	24-Aug	NA	2020	8/24/20	Plate 10-14-20	RSC4	NA	NA
SHD-J10-22	SHD-J10	Hotel1	juvenile	F	17	9/27-10/1	NA	2021	9/27/21	Plate 12-6-21 (2)	Lib12	NA	NA
SHD-J100-22	SHD-J100	Hotel1	juvenile	F	19	10/18-10/22	NA	2021	10/18/21	Plate 12-9-21	Lib13	NA	NA
SHD-J101-22	SHD-J101	Hotel1	juvenile	F	19	10/18-10/22	NA	2021	10/18/21	Plate 12-9-21	Lib13	NA	NA
SHD-J102-22	SHD-J102	Hotel1	juvenile	F	18	10/18-10/22	NA	2021	10/18/21	Plate 12-9-21	Lib13	NA	NA
SHD-J103-22	SHD-J103	Hotel1	juvenile	F	16	10/18-10/22	NA	2021	10/18/21	Plate 12-9-21	Lib13	NA	NA
SHD-J104-22	SHD-J104	Hotel1	juvenile	F	16	10/18-10/22	NA	2021	10/18/21	Plate 12-9-21	Lib13	NA	NA
SHD-J105-22	SHD-J105	Hotel1	juvenile	F	16	10/18-10/22	NA	2021	10/18/21	Plate 12-9-21	Lib13	NA	NA
SHD-J106-22	SHD-J106	Hotel1	juvenile	M	16	10/18-10/22	NA	2021	10/18/21	Plate 12-9-21	Lib13	NA	NA
SHD-J107-22	SHD-J107	Hotel1	juvenile	M	17	10/18-10/22	NA	2021	10/18/21	Plate 12-9-21	Lib13	NA	NA
SHD-J108-22	SHD-J108	Hotel1	juvenile	M	16	10/18-10/22	NA	2021	10/18/21	Plate 12-9-21	Lib13	NA	NA
SHD-J109-22	SHD-J109	Hotel1	juvenile	M	10	10/18-10/22	NA	2021	10/18/21	Plate 12-9-21	Lib13	NA	NA
SHD-J11	SHD-J11	Hotel1	juvenile	M	15	24-Aug	NA	2020	8/24/20	Plate 10-14-20	RSC4	NA	NA
SHD-J11-22	SHD-J11	Hotel1	juvenile	F	16	9/27-10/1	NA	2021	9/27/21	Plate 12-6-21 (2)	Lib12	NA	NA
SHD-J110-22	SHD-J110	Hotel1	juvenile	F	19	5/17-5/21	NA	2021	5/17/21	Plate 12-13-21 (2)	Lib14	NA	NA
SHD-J111-22	SHD-J111	Hotel1	juvenile	M	19	5/17-5/21	NA	2021	5/17/21	Plate 12-13-21 (2)	Lib14	NA	NA
SHD-J112-22	SHD-J112	Hotel1	juvenile	M	15	30-Aug	NA	2021	8/30/21	Plate 12-13-21 (2)	Lib14	NA	NA
SHD-J113-22	SHD-J113	Hotel1	juvenile	M	15	30-Aug	NA	2021	8/30/21	Plate 12-13-21 (2)	Lib14	NA	NA
SHD-J114-22	SHD-J114	Hotel1	juvenile	F	15	30-Aug	NA	2021	8/30/21	Plate 12-13-21 (2)	Lib14	NA	NA
SHD-J115-22	SHD-J115	Hotel1	juvenile	F	14	30-Aug	NA	2021	8/30/21	Plate 12-13-21 (2)	Lib14	NA	NA
SHD-J116-22	SHD-J116	Hotel1	juvenile	F	18	30-Aug	NA	2021	8/30/21	Plate 12-13-21 (2)	Lib14	NA	NA
SHD-J117-22	SHD-J117	Hotel1	juvenile	M	15	30-Aug	NA	2021	8/30/21	Plate 12-13-21 (2)	Lib14	NA	NA
SHD-J118-22	SHD-J118	Hotel1	juvenile	M	16	30-Aug	NA	2021	8/30/21	Plate 12-13-21 (2)	Lib14	NA	NA
SHD-J119-22	SHD-J119	Hotel1	juvenile	F	28	8-Sep	NA	2021	9/8/21	Plate 12-13-21 (2)	Lib14	NA	NA
SHD-J12	SHD-J12	Hotel1	juvenile	F	14	24-Aug	NA	2020	8/24/20	Plate 10-14-20	RSC4	NA	NA
SHD-J12-22	SHD-J12	Hotel1	juvenile	M	18	9/27-10/1	NA	2021	9/27/21	Plate 12-6-21 (2)	Lib12	NA	NA
SHD-J120-22	SHD-J120	Hotel1	juvenile	M	23	8-Sep	NA	2021	9/8/21	Plate 12-13-21 (2)	Lib14	NA	NA
SHD-J121-22	SHD-J121	Hotel1	juvenile	M	21	8-Sep	NA	2021	9/8/21	Plate 12-13-21 (2)	Lib14	NA	NA
SHD-J122-22	SHD-J122	Hotel1	juvenile	F	20	8-Sep	NA	2021	9/8/21	Plate 12-13-21 (2)	Lib14	NA	NA
SHD-J123-22	SHD-J123	Hotel1	juvenile	M	24	8-Sep	NA	2021	9/8/21	Plate 12-13-21 (2)	Lib14	NA	NA
SHD-J124-22	SHD-J124	Hotel1	juvenile	F	25	8-Sep	NA	2021	9/8/21	Plate 12-13-21 (2)	Lib14	NA	NA
SHD-J125-22	SHD-J125	Hotel1	juvenile	F	27	9-Sep	NA	2021	9/9/21	Plate 12-13-21 (2)	Lib14	NA	NA
SHD-J126-22	SHD-J126	Hotel1	juvenile	F	23	9-Sep	NA	2021	9/9/21	Plate 12-13-21 (2)	Lib14	NA	NA
SHD-J127-22	SHD-J127	Hotel1	juvenile	M	23	9-Sep	NA	2021	9/9/21	Plate 12-13-21 (2)	Lib14	NA	NA
SHD-J128-22	SHD-J128	Hotel1	juvenile	F	31	9-Sep	NA	2021	9/9/21	Plate 12-13-21 (2)	Lib14	NA	NA
SHD-J129-22	SHD-J129	Hotel1	juvenile	F	21	9-Sep	NA	2021	9/9/21	Plate 12-13-21 (2)	Lib14	NA	NA
SHD-J13	SHD-J13	Hotel1	juvenile	F	17	24-Aug	NA	2020	8/24/20	Plate 10-14-20	RSC4	NA	NA
SHD-J13-22	SHD-J13	Hotel1	juvenile	M	18	9/27-10/1	NA	2021	9/27/21	Plate 12-6-21 (2)	Lib12	NA	NA
SHD-J130-22	SHD-J130	Hotel1	juvenile	M	29	9-Sep	NA	2021	9/9/21	Plate 12-13-21 (2)	Lib14	NA	NA
SHD-J131-22	SHD-J131	Hotel1	juvenile	F	27	9-Sep	NA	2021	9/9/21	Plate 12-13-21 (2)	Lib14	NA	NA
SHD-J132-22	SHD-J132	Hotel1	juvenile	F	23	9-Sep	NA	2021	9/9/21	Plate 12-13-21 (2)	Lib14	NA	NA
SHD-J133-22	SHD-J133	Hotel1	juvenile	M	21	9-Sep	NA	2021	9/9/21	Plate 12-13-21 (2)	Lib14	NA	NA
SHD-J134-22	SHD-J134	Hotel1	juvenile	M	15	9-Sep	NA	2021	9/9/21	Plate 12-13-21 (2)	Lib14	NA	NA
SHD-J135-22	SHD-J135	Hotel1	juvenile	M	20	9-Sep	NA	2021	9/9/21	Plate 12-13-21 (2)	Lib14	NA	NA
SHD-J136-22	SHD-J136	Hotel1	juvenile	F	19	9-Sep	NA	2021	9/9/21	Plate 12-13-21 (2)	Lib14	NA	NA
SHD-J137-22	SHD-J137	Hotel1	juvenile	F	28	9-Sep	NA	2021	9/9/21	Plate 12-13-21 (2)	Lib14	NA	NA
SHD-J138-22	SHD-J138	Hotel1	juvenile	F	20	9-Sep	NA	2021	9/9/21	Plate 12-13-21 (2)	Lib14	NA	NA
SHD-J139-22	SHD-J139	Hotel1	juvenile	F	14	8-Oct	NA	2021	10/8/21	Plate 12-13-21 (2)	Lib14	NA	NA
SHD-J14	SHD-J14	Hotel1	juvenile	M	18	24-Aug	NA	2020	8/24/20	Plate 10-14-20	RSC4	NA	NA
SHD-J14-22	SHD-J14	Hotel1	juvenile	M	18	9/27-10/1	NA	2021	9/27/21	Plate 12-6-21 (2)	Lib12	NA	NA
SHD-J140-22	SHD-J140	Hotel1	juvenile	F	12	8-Oct	NA	2021	10/8/21	Plate 12-13-21 (2)	Lib14	NA	NA
SHD-J141-22	SHD-J141	Hotel1	juvenile	F	15	14-Oct	NA	2021	10/14/21	Plate 12-13-21 (2)	Lib14	NA	NA
SHD-J142-22	SHD-J142	Hotel1	juvenile	M	15	14-Oct	NA	2021	10/14/21	Plate 12-13-21 (2)	Lib14	NA	NA
SHD-J143-22	SHD-J143	Hotel1	juvenile	F	14	14-Oct	NA	2021	10/14/21	Plate 12-13-21 (2)	Lib14	NA	NA
SHD-J144-22	SHD-J144	Hotel1	juvenile	F	15	14-Oct	NA	2021	10/14/21	Plate 12-13-21 (2)	Lib14	NA	NA
SHD-J145-22	SHD-J145	Hotel1	juvenile	F	17	14-Oct	NA	2021	10/14/21	Plate 12-13-21 (2)	Lib14	NA	NA
SHD-J146-22	SHD-J146	Hotel1	juvenile	F	9	14-Oct	NA	2021	10/14/21	Plate 12-13-21 (2)	Lib14	NA	NA
SHD-J147-22	SHD-J147	Hotel1	juvenile	M	15	14-Oct	NA	2021	10/14/21	Plate 12-13-21 (2)	Lib14	NA	NA
SHD-J148-22	SHD-J148	Hotel1	juvenile	F	16	21-Oct	NA	2021	10/21/21	Plate 12-13-21 (2)	Lib14	NA	NA
SHD-J149-22	SHD-J149	Hotel1	juvenile	F	19	21-Oct	NA	2021	10/21/21	Plate 12-13-21 (2)	Lib14	NA	NA
SHD-J15	SHD-J15	Hotel1	juvenile	F	14	24-Aug	NA	2020	8/24/20	Plate 10-14-20	RSC4	NA	NA
SHD-J15-22	SHD-J15	Hotel1	juvenile	M	29	5/10-5/15	NA	2021	5/10/21	Plate 12-6-21 (2)	Lib12	NA	NA
SHD-J150-22	SHD-J150	Hotel1	juvenile	M	17	21-Oct	NA	2021	10/21/21	Plate 12-13-21 (2)	Lib14	NA	NA
SHD-J151-22	SHD-J151	Hotel1	juvenile	M	17	21-Oct	NA	2021	10/21/21	Plate 12-13-21 (2)	Lib14	NA	NA
SHD-J152-22	SHD-J152	Hotel1	juvenile	F	18	21-Oct	NA	2021	10/21/21	Plate 12-13-21 (2)	Lib14	NA	NA
SHD-J153-22	SHD-J153	Hotel1	juvenile	F	12	8-Sep	NA	2021	9/8/21	Plate 12-13-21 (2)	Lib14	NA	NA
SHD-J154-22	SHD-J154	Hotel1	juvenile	F	11	8-Sep	NA	2021	9/8/21	Plate 12-13-21 (2)	Lib14	NA	NA
SHD-J155-22	SHD-J155	Hotel1	juvenile	M	17	10/11-10/16	NA	2021	10/11/21	Plate 12-13-21 (2)	Lib14	NA	NA
SHD-J156-22	SHD-J156	Hotel1	juvenile	F	15	10/11-10/16	NA	2021	10/11/21	Plate 12-13-21 (2)	Lib14	NA	NA
SHD-J157-22	SHD-J157	Hotel1	juvenile	F	15	10/11-10/16	NA	2021	10/11/21	Plate 12-13-21 (2)	Lib14	NA	NA
SHD-J158-22	SHD-J158	Hotel1	juvenile	M	15	10/11-10/16	NA	2021	10/11/21	Plate 12-13-21 (2)	Lib14	NA	NA
SHD-J159-22	SHD-J159	Hotel1	juvenile	M	15	10/11-10/16	NA	2021	10/11/21	Plate 12-13-21 (2)	Lib14	NA	NA
SHD-J16	SHD-J16	Hotel1	juvenile	M	12	24-Aug	NA	2020	8/24/20	Plate 10-14-20	RSC4	NA	NA
SHD-J16-22	SHD-J16	Hotel1	juvenile	M	27	5/10-5/15	NA	2021	5/10/21	Plate 12-6-21 (2)	Lib12	NA	NA
SHD-J160-22	SHD-J160	Hotel1	juvenile	F	13	10/11-10/16	NA	2021	10/11/21	Plate 12-13-21 (2)	Lib14	NA	NA
SHD-J161-22	SHD-J161	Hotel1	juvenile	F	18	10/11-10/16	NA	2021	10/11/21	Plate 12-13-21 (2)	Lib14	NA	NA
SHD-J162-22	SHD-J162	Hotel1	juvenile	M	15	10/11-10/16	NA	2021	10/11/21	Plate 12-13-21 (2)	Lib14	NA	NA
SHD-J163-22	SHD-J163	Hotel1	juvenile	F	17	10/11-10/16	NA	2021	10/11/21	Plate 12-13-21 (2)	Lib14	NA	NA
SHD-J17	SHD-J17	Hotel1	juvenile	F	14	24-Aug	NA	2020	8/24/20	Plate 10-14-20	RSC4	NA	NA
SHD-J17-22	SHD-J17	Hotel1	juvenile	M	23	5/10-5/15	NA	2021	5/10/21	Plate 12-6-21 (2)	Lib12	NA	NA
SHD-J18	SHD-J18	Hotel1	juvenile	F	14	24-Aug	NA	2020	8/24/20	Plate 10-14-20	RSC4	NA	NA
SHD-J18-22	SHD-J18	Hotel1	juvenile	M	20	5/10-5/15	NA	2021	5/10/21	Plate 12-6-21 (2)	Lib12	NA	NA
SHD-J19	SHD-J19	Hotel1	juvenile	F	13	24-Aug	NA	2020	8/24/20	Plate 10-14-20	RSC1	NA	NA
SHD-J19-22	SHD-J19	Hotel1	juvenile	F	16	24-May	NA	2021	5/24/21	Plate 12-6-21 (2)	Lib12	NA	NA
SHD-J2	SHD-J2	Hotel1	juvenile	M	12	17-Aug	NA	2020	8/17/20	Plate 10-14-20	RSC3	NA	NA
SHD-J2-22	SHD-J2	Hotel1	juvenile	F	19	9/27-10/1	NA	2021	9/27/21	Plate 12-6-21 (2)	Lib12	NA	NA
SHD-J20	SHD-J20	Hotel1	juvenile	F	13	24-Aug	NA	2020	8/24/20	Plate 10-14-20	RSC1	NA	NA
SHD-J20-22	SHD-J20	Hotel1	juvenile	M	17	24-May	NA	2021	5/24/21	Plate 12-6-21 (2)	Lib12	NA	NA
SHD-J21	SHD-J21	Hotel1	juvenile	F	13	24-Aug	NA	2020	8/24/20	Plate 10-14-20	RSC1	NA	NA
SHD-J21-22	SHD-J21	Hotel1	juvenile	M	17	24-May	NA	2021	5/24/21	Plate 12-6-21 (2)	Lib12	NA	NA
SHD-J22	SHD-J22	Hotel1	juvenile	M	13	24-Aug	NA	2020	8/24/20	Plate 10-14-20	RSC1	NA	NA
SHD-J22-22	SHD-J22	Hotel1	juvenile	M	23	24-May	NA	2021	5/24/21	Plate 12-6-21 (2)	Lib12	NA	NA
SHD-J23	SHD-J23	Hotel1	juvenile	F	14	24-Aug	NA	2020	8/24/20	Plate 10-14-20	RSC1	NA	NA
SHD-J23-22	SHD-J23	Hotel1	juvenile	M	12	24-May	NA	2021	5/24/21	Plate 12-6-21 (2)	Lib12	NA	NA
SHD-J24	SHD-J24	Hotel1	juvenile	M	15	24-Aug	NA	2020	8/24/20	Plate 10-14-20	RSC1	NA	NA
SHD-J24-22	SHD-J24	Hotel1	juvenile	M	17	24-May	NA	2021	5/24/21	Plate 12-6-21 (2)	Lib12	NA	NA
SHD-J25	SHD-J25	Hotel1	juvenile	M	14	24-Aug	NA	2020	8/24/20	Plate 10-14-20	RSC1	NA	NA
SHD-J25-22	SHD-J25	Hotel1	juvenile	F	16	24-May	NA	2021	5/24/21	Plate 12-6-21 (2)	Lib12	NA	NA
SHD-J26	SHD-J26	Hotel1	juvenile	F	14	24-Aug	NA	2020	8/24/20	Plate 10-14-20	RSC1	NA	NA
SHD-J26-22	SHD-J26	Hotel1	juvenile	F	19	30-Sep	NA	2021	9/30/21	Plate 12-6-21 (2)	Lib12	NA	NA
SHD-J27	SHD-J27	Hotel1	juvenile	M	14	24-Aug	NA	2020	8/24/20	Plate 10-14-20	RSC2	NA	NA
SHD-J27-22	SHD-J27	Hotel1	juvenile	M	17	30-Sep	NA	2021	9/30/21	Plate 12-6-21 (2)	Lib12	NA	NA
SHD-J28	SHD-J28	Hotel1	juvenile	F	12	24-Aug	NA	2020	8/24/20	Plate 10-14-20	RSC2	NA	NA
SHD-J28-22	SHD-J28	Hotel1	juvenile	M	18	30-Sep	NA	2021	9/30/21	Plate 12-6-21 (2)	Lib12	NA	NA
SHD-J29	SHD-J29	Hotel1	juvenile	M	12	24-Aug	NA	2020	8/24/20	Plate 10-14-20	RSC2	NA	NA
SHD-J29-22	SHD-J29	Hotel1	juvenile	F	21	10/4-10/9	NA	2021	10/4/21	Plate 12-9-21	Lib13	NA	NA
SHD-J3	SHD-J3	Hotel1	juvenile	M	10	17-Aug	NA	2020	8/17/20	Plate 10-14-20	RSC3	NA	NA
SHD-J3-22	SHD-J3	Hotel1	juvenile	M	22	9/27-10/1	NA	2021	9/27/21	Plate 12-6-21 (2)	Lib12	NA	NA
SHD-J30	SHD-J30	Hotel1	juvenile	F	10	24-Aug	NA	2020	8/24/20	Plate 10-14-20	RSC2	NA	NA
SHD-J30-22	SHD-J30	Hotel1	juvenile	F	22	10/4-10/9	NA	2021	10/4/21	Plate 12-9-21	Lib13	NA	NA
SHD-J31	SHD-J31	Hotel1	juvenile	F	15	8/31-9/4	NA	2020	8/31/20	Plate 10-14-20	RSC2	NA	NA
SHD-J31-22	SHD-J31	Hotel1	juvenile	M	20	10/4-10/9	NA	2021	10/4/21	Plate 12-9-21	Lib13	NA	NA
SHD-J32-22	SHD-J32	Hotel1	juvenile	M	13	10/4-10/9	NA	2021	10/4/21	Plate 12-9-21	Lib13	NA	NA
SHD-J33	SHD-J33	Hotel1	juvenile	F	15	8/31-9/4	NA	2020	8/31/20	Plate 10-14-20	RSC2	NA	NA
SHD-J33-22	SHD-J33	Hotel1	juvenile	F	16	10/4-10/9	NA	2021	10/4/21	Plate 12-9-21	Lib13	NA	NA
SHD-J34	SHD-J34	Hotel1	juvenile	M	17	8/31-9/4	NA	2020	8/31/20	Plate 10-14-20	RSC2	NA	NA
SHD-J34-22	SHD-J34	Hotel1	juvenile	M	17	10/4-10/9	NA	2021	10/4/21	Plate 12-9-21	Lib13	NA	NA
SHD-J35	SHD-J35	Hotel1	juvenile	F	15	8/31-9/4	NA	2020	8/31/20	Plate 10-14-20	RSC3	NA	NA
SHD-J36	SHD-J36	Hotel1	juvenile	F	16	8/31-9/4	NA	2020	8/31/20	Plate 10-14-20	RSC3	NA	NA
SHD-J36-22	SHD-J36	Hotel1	juvenile	F	18	9/20-9/24	NA	2021	9/20/21	Plate 12-9-21	Lib13	NA	NA
SHD-J37	SHD-J37	Hotel1	juvenile	F	15	8/31-9/4	NA	2020	8/31/20	Plate 10-14-20	RSC3	NA	NA
SHD-J37-22	SHD-J37	Hotel1	juvenile	F	15	9/20-9/24	NA	2021	9/20/21	Plate 12-9-21	Lib13	NA	NA
SHD-J38	SHD-J38	Hotel1	juvenile	F	16	8/31-9/4	NA	2020	8/31/20	Plate 10-14-20	RSC3	NA	NA
SHD-J39	SHD-J39	Hotel1	juvenile	F	14	8/31-9/4	NA	2020	8/31/20	Plate 10-14-20	RSC3	NA	NA
SHD-J39-22	SHD-J39	Hotel1	juvenile	F	12	9/20-9/24	NA	2021	9/20/21	Plate 12-9-21	Lib13	NA	NA
SHD-J4	SHD-J4	Hotel1	juvenile	F	11	17-Aug	NA	2020	8/17/20	Plate 10-14-20	RSC3	NA	NA
SHD-J4-22	SHD-J4	Hotel1	juvenile	F	18	9/27-10/1	NA	2021	9/27/21	Plate 12-6-21 (2)	Lib12	NA	NA
SHD-J40-22	SHD-J40	Hotel1	juvenile	M	13	9/20-9/24	NA	2021	9/20/21	Plate 12-9-21	Lib13	NA	NA
SHD-J41	SHD-J41	Hotel1	juvenile	F	12	8/31-9/4	NA	2020	8/31/20	Plate 10-14-20	RSC3	NA	NA
SHD-J42-22	SHD-J42	Hotel1	juvenile	M	13	9/20-9/24	NA	2021	9/20/21	Plate 12-9-21	Lib13	NA	NA
SHD-J43-22	SHD-J43	Hotel1	juvenile	M	18	5-Oct	NA	2021	10/5/21	Plate 12-9-21	Lib13	NA	NA
SHD-J44-22	SHD-J44	Hotel1	juvenile	F	17	5-Oct	NA	2021	10/5/21	Plate 12-9-21	Lib13	NA	NA
SHD-J45-22	SHD-J45	Hotel1	juvenile	M	19	5-Oct	NA	2021	10/5/21	Plate 12-9-21	Lib13	NA	NA
SHD-J46	SHD-J46	Hotel1	juvenile	F	16	9/8-9/11	NA	2020	9/8/20	Plate 10-14-20	RSC4	NA	NA
SHD-J46-22	SHD-J46	Hotel1	juvenile	M	18	5-Oct	NA	2021	10/5/21	Plate 12-9-21	Lib13	NA	NA
SHD-J47	SHD-J47	Hotel1	juvenile	F	16	9/8-9/11	NA	2020	9/8/20	Plate 10-14-20	RSC4	NA	NA
SHD-J47-22	SHD-J47	Hotel1	juvenile	M	17	5-Oct	NA	2021	10/5/21	Plate 12-9-21	Lib13	NA	NA
SHD-J48	SHD-J48	Hotel1	juvenile	F	14	9/8-9/11	NA	2020	9/8/20	Plate 10-14-20	RSC4	NA	NA
SHD-J48-22	SHD-J48	Hotel1	juvenile	F	21	26-Oct	NA	2021	10/26/21	Plate 12-9-21	Lib13	NA	NA
SHD-J49	SHD-J49	Hotel1	juvenile	M	15	9/8-9/11	NA	2020	9/8/20	Plate 10-14-20	RSC4	NA	NA
SHD-J49-22	SHD-J49	Hotel1	juvenile	M	19	26-Oct	NA	2021	10/26/21	Plate 12-9-21	Lib13	NA	NA
SHD-J5	SHD-J5	Hotel1	juvenile	M	9	17-Aug	NA	2020	8/17/20	Plate 10-14-20	RSC3	NA	NA
SHD-J5-22	SHD-J5	Hotel1	juvenile	M	22	9/27-10/1	NA	2021	9/27/21	Plate 12-6-21 (2)	Lib12	NA	NA
SHD-J50-22	SHD-J50	Hotel1	juvenile	F	19	26-Oct	NA	2021	10/26/21	Plate 12-9-21	Lib13	NA	NA
SHD-J51-22	SHD-J51	Hotel1	juvenile	M	18	26-Oct	NA	2021	10/26/21	Plate 12-9-21	Lib13	NA	NA
SHD-J52	SHD-J52	Hotel1	juvenile	F	15	9/8-9/11	NA	2020	9/8/20	Plate 10-14-20	RSC2	NA	NA
SHD-J52-22	SHD-J52	Hotel1	juvenile	F	17	26-Oct	NA	2021	10/26/21	Plate 12-9-21	Lib13	NA	NA
SHD-J53	SHD-J53	Hotel1	juvenile	M	17	9/8-9/11	NA	2020	9/8/20	Plate 10-14-20	RSC2	NA	NA
SHD-J53-22	SHD-J53	Hotel1	juvenile	M	14	26-Oct	NA	2021	10/26/21	Plate 12-9-21	Lib13	NA	NA
SHD-J54	SHD-J54	Hotel1	juvenile	F	17	9/8-9/11	NA	2020	9/8/20	Plate 10-14-20	RSC2	NA	NA
SHD-J54-22	SHD-J54	Hotel1	juvenile	F	19	26-Oct	NA	2021	10/26/21	Plate 12-9-21	Lib13	NA	NA
SHD-J55	SHD-J55	Hotel1	juvenile	M	15	9/8-9/11	NA	2020	9/8/20	Plate 10-14-20	RSC2	NA	NA
SHD-J55-22	SHD-J55	Hotel1	juvenile	M	16	26-Oct	NA	2021	10/26/21	Plate 12-9-21	Lib13	NA	NA
SHD-J56	SHD-J56	Hotel1	juvenile	M	16	9/8-9/11	NA	2020	9/8/20	Plate 10-14-20	RSC2	NA	NA
SHD-J56-22	SHD-J56	Hotel1	juvenile	F	18	26-Oct	NA	2021	10/26/21	Plate 12-9-21	Lib13	NA	NA
SHD-J57	SHD-J57	Hotel1	juvenile	F	16	9/8-9/11	NA	2020	9/8/20	Plate 10-14-20	RSC2	NA	NA
SHD-J57-22	SHD-J57	Hotel1	juvenile	F	18	26-Oct	NA	2021	10/26/21	Plate 12-9-21	Lib13	NA	NA
SHD-J58	SHD-J58	Hotel1	juvenile	M	16	9/8-9/11	NA	2020	9/8/20	Plate 10-14-20	RSC2	NA	NA
SHD-J58-22	SHD-J58	Hotel1	juvenile	F	13	26-Oct	NA	2021	10/26/21	Plate 12-9-21	Lib13	NA	NA
SHD-J59	SHD-J59	Hotel1	juvenile	M	13	9/8-9/11	NA	2020	9/8/20	Plate 10-14-20	RSC3	NA	NA
SHD-J59-22	SHD-J59	Hotel1	juvenile	F	19	29-Oct	NA	2021	10/29/21	Plate 12-9-21	Lib13	NA	NA
SHD-J6	SHD-J6	Hotel1	juvenile	M	17	24-Aug	NA	2020	8/24/20	Plate 10-14-20	RSC3	NA	NA
SHD-J6-22	SHD-J6	Hotel1	juvenile	F	13	9/27-10/1	NA	2021	9/27/21	Plate 12-6-21 (2)	Lib12	NA	NA
SHD-J60	SHD-J60	Hotel1	juvenile	M	13	9/8-9/11	NA	2020	9/8/20	Plate 10-14-20	RSC3	NA	NA
SHD-J60-22	SHD-J60	Hotel1	juvenile	M	18	29-Oct	NA	2021	10/29/21	Plate 12-9-21	Lib13	NA	NA
SHD-J61	SHD-J61	Hotel1	juvenile	M	11	9/8-9/11	NA	2020	9/8/20	Plate 10-14-20	RSC3	NA	NA
SHD-J61-22	SHD-J61	Hotel1	juvenile	F	17	29-Oct	NA	2021	10/29/21	Plate 12-9-21	Lib13	NA	NA
SHD-J62	SHD-J62	Hotel1	juvenile	M	11	9/8-9/11	NA	2020	9/8/20	Plate 10-14-20	RSC3	NA	NA
SHD-J62-22	SHD-J62	Hotel1	juvenile	F	19	29-Oct	NA	2021	10/29/21	Plate 12-9-21	Lib13	NA	NA
SHD-J63	SHD-J63	Hotel1	juvenile	F	13	9/8-9/11	NA	2020	9/8/20	Plate 10-14-20	RSC3	NA	NA
SHD-J63-22	SHD-J63	Hotel1	juvenile	M	18	29-Oct	NA	2021	10/29/21	Plate 12-9-21	Lib13	NA	NA
SHD-J64	SHD-J64	Hotel1	juvenile	M	15	9/8-9/11	NA	2020	9/8/20	Plate 10-14-20	RSC3	NA	NA
SHD-J64-22	SHD-J64	Hotel1	juvenile	F	18	29-Oct	NA	2021	10/29/21	Plate 12-9-21	Lib13	NA	NA
SHD-J65	SHD-J65	Hotel1	juvenile	F	15	9/8-9/11	NA	2020	9/8/20	Plate 10-14-20	RSC3	NA	NA
SHD-J65-22	SHD-J65	Hotel1	juvenile	M	16	29-Oct	NA	2021	10/29/21	Plate 12-9-21	Lib13	NA	NA
SHD-J66	SHD-J66	Hotel1	juvenile	F	17	9/8-9/11	NA	2020	9/8/20	Plate 10-14-20	RSC3	NA	NA
SHD-J66-22	SHD-J66	Hotel1	juvenile	F	18	29-Oct	NA	2021	10/29/21	Plate 12-9-21	Lib13	NA	NA
SHD-J67-22	SHD-J67	Hotel1	juvenile	F	16	29-Oct	NA	2021	10/29/21	Plate 12-9-21	Lib13	NA	NA
SHD-J68	SHD-J68	Hotel1	juvenile	F	16	9/8-9/11	NA	2020	9/8/20	Plate 10-14-20	RSC4	NA	NA
SHD-J68-22	SHD-J68	Hotel1	juvenile	F	14	29-Oct	NA	2021	10/29/21	Plate 12-9-21	Lib13	NA	NA
SHD-J69-22	SHD-J69	Hotel1	juvenile	M	16	10/18-10/22	NA	2021	10/18/21	Plate 12-9-21	Lib13	NA	NA
SHD-J7	SHD-J7	Hotel1	juvenile	M	17	24-Aug	NA	2020	8/24/20	Plate 10-14-20	RSC3	NA	NA
SHD-J7-22	SHD-J7	Hotel1	juvenile	F	18	9/27-10/1	NA	2021	9/27/21	Plate 12-6-21 (2)	Lib12	NA	NA
SHD-J70-22	SHD-J70	Hotel1	juvenile	F	16	10/18-10/22	NA	2021	10/18/21	Plate 12-9-21	Lib13	NA	NA
SHD-J71	SHD-J71	Hotel1	juvenile	F	15	9/8-9/11	NA	2020	9/8/20	Plate 10-14-20	RSC4	NA	NA
SHD-J71-22	SHD-J71	Hotel1	juvenile	F	19	10/18-10/22	NA	2021	10/18/21	Plate 12-9-21	Lib13	NA	NA
SHD-J72	SHD-J72	Hotel1	juvenile	F	14	9/8-9/11	NA	2020	9/8/20	Plate 10-14-20	RSC4	NA	NA
SHD-J72-22	SHD-J72	Hotel1	juvenile	F	17	10/18-10/22	NA	2021	10/18/21	Plate 12-9-21	Lib13	NA	NA
SHD-J73	SHD-J73	Hotel1	juvenile	F	12	9/8-9/11	NA	2020	9/8/20	Plate 10-14-20	RSC4	NA	NA
SHD-J73-22	SHD-J73	Hotel1	juvenile	F	18	10/18-10/22	NA	2021	10/18/21	Plate 12-9-21	Lib13	NA	NA
SHD-J74-22	SHD-J74	Hotel1	juvenile	M	18	10/18-10/22	NA	2021	10/18/21	Plate 12-9-21	Lib13	NA	NA
SHD-J75	SHD-J75	Hotel1	juvenile	F	14	9/8-9/11	NA	2020	9/8/20	Plate 10-14-20	RSC9	NA	NA
SHD-J75-22	SHD-J75	Hotel1	juvenile	F	16	10/18-10/22	NA	2021	10/18/21	Plate 12-9-21	Lib13	NA	NA
SHD-J76	SHD-J76	Hotel1	juvenile	F	14	9/8-9/11	NA	2020	9/8/20	Plate 10-14-20	RSC9	NA	NA
SHD-J76-22	SHD-J76	Hotel1	juvenile	F	19	10/18-10/22	NA	2021	10/18/21	Plate 12-9-21	Lib13	NA	NA
SHD-J77	SHD-J77	Hotel1	juvenile	F	17	9/8-9/11	NA	2020	9/8/20	Plate 10-14-20	RSC9	NA	NA
SHD-J77-22	SHD-J77	Hotel1	juvenile	M	16	10/18-10/22	NA	2021	10/18/21	Plate 12-9-21	Lib13	NA	NA
SHD-J78	SHD-J78	Hotel1	juvenile	M	14	9/8-9/11	NA	2020	9/8/20	Plate 10-14-20	RSC9	NA	NA
SHD-J78-22	SHD-J78	Hotel1	juvenile	F	16	10/18-10/22	NA	2021	10/18/21	Plate 12-9-21	Lib13	NA	NA
SHD-J79	SHD-J79	Hotel1	juvenile	M	13	9/8-9/11	NA	2020	9/8/20	Plate 10-14-20	RSC7	NA	NA
SHD-J79-22	SHD-J79	Hotel1	juvenile	M	17	10/18-10/22	NA	2021	10/18/21	Plate 12-9-21	Lib13	NA	NA
SHD-J8	SHD-J8	Hotel1	juvenile	M	14	24-Aug	NA	2020	8/24/20	Plate 10-14-20	RSC4	NA	NA
SHD-J8-22	SHD-J8	Hotel1	juvenile	F	22	9/27-10/1	NA	2021	9/27/21	Plate 12-6-21 (2)	Lib12	NA	NA
SHD-J80-22	SHD-J80	Hotel1	juvenile	M	14	10/18-10/22	NA	2021	10/18/21	Plate 12-9-21	Lib13	NA	NA
SHD-J81	SHD-J81	Hotel1	juvenile	F	15	9/8-9/11	NA	2020	9/8/20	Plate 10-14-20	RSC7	NA	NA
SHD-J81-22	SHD-J81	Hotel1	juvenile	F	19	10/18-10/22	NA	2021	10/18/21	Plate 12-9-21	Lib13	NA	NA
SHD-J82	SHD-J82	Hotel1	juvenile	M	16	9/8-9/11	NA	2020	9/8/20	Plate 10-14-20	RSC7	NA	NA
SHD-J82-22	SHD-J82	Hotel1	juvenile	F	17	10/18-10/22	NA	2021	10/18/21	Plate 12-9-21	Lib13	NA	NA
SHD-J83-22	SHD-J83	Hotel1	juvenile	F	15	10/18-10/22	NA	2021	10/18/21	Plate 12-9-21	Lib13	NA	NA
SHD-J84	SHD-J84	Hotel1	juvenile	F	17	9/8-9/11	NA	2020	9/8/20	Plate 10-14-20	RSC7	NA	NA
SHD-J84-22	SHD-J84	Hotel1	juvenile	F	18	10/18-10/22	NA	2021	10/18/21	Plate 12-9-21	Lib13	NA	NA
SHD-J85-22	SHD-J85	Hotel1	juvenile	M	19	10/18-10/22	NA	2021	10/18/21	Plate 12-9-21	Lib13	NA	NA
SHD-J86	SHD-J86	Hotel1	juvenile	M	16	9/8-9/11	NA	2020	9/8/20	Plate 10-14-20	RSC7	NA	NA
SHD-J86-22	SHD-J86	Hotel1	juvenile	F	16	10/18-10/22	NA	2021	10/18/21	Plate 12-9-21	Lib13	NA	NA
SHD-J87	SHD-J87	Hotel1	juvenile	M	13	9/8-9/11	NA	2020	9/8/20	Plate 10-16-20	RSC5	NA	NA
SHD-J87-22	SHD-J87	Hotel1	juvenile	F	17	10/18-10/22	NA	2021	10/18/21	Plate 12-9-21	Lib13	NA	NA
SHD-J88	SHD-J88	Hotel1	juvenile	M	12	9/8-9/11	NA	2020	9/8/20	Plate 10-16-20	RSC5	NA	NA
SHD-J88-22	SHD-J88	Hotel1	juvenile	F	16	10/18-10/22	NA	2021	10/18/21	Plate 12-9-21	Lib13	NA	NA
SHD-J89	SHD-J89	Hotel1	juvenile	M	17	9/8-9/11	NA	2020	9/8/20	Plate 10-16-20	RSC5	NA	NA
SHD-J89-22	SHD-J89	Hotel1	juvenile	M	18	10/18-10/22	NA	2021	10/18/21	Plate 12-9-21	Lib13	NA	NA
SHD-J9	SHD-J9	Hotel1	juvenile	M	15	24-Aug	NA	2020	8/24/20	Plate 10-14-20	RSC4	NA	NA
SHD-J9-22	SHD-J9	Hotel1	juvenile	M	18	9/27-10/1	NA	2021	9/27/21	Plate 12-6-21 (2)	Lib12	NA	NA
SHD-J90	SHD-J90	Hotel1	juvenile	F	15	9/8-9/11	NA	2020	9/8/20	Plate 10-16-20	RSC5	NA	NA
SHD-J90-22	SHD-J90	Hotel1	juvenile	F	19	10/18-10/22	NA	2021	10/18/21	Plate 12-9-21	Lib13	NA	NA
SHD-J91-22	SHD-J91	Hotel1	juvenile	M	18	10/18-10/22	NA	2021	10/18/21	Plate 12-9-21	Lib13	NA	NA
SHD-J92	SHD-J92	Hotel1	juvenile	M	11	9/8-9/11	NA	2020	9/8/20	Plate 10-16-20	RSC5	NA	NA
SHD-J92-22	SHD-J92	Hotel1	juvenile	F	17	10/18-10/22	NA	2021	10/18/21	Plate 12-9-21	Lib13	NA	NA
SHD-J93	SHD-J93	Hotel1	juvenile	M	13	9/8-9/11	NA	2020	9/8/20	Plate 10-16-20	RSC5	NA	NA
SHD-J93-22	SHD-J93	Hotel1	juvenile	F	18	10/18-10/22	NA	2021	10/18/21	Plate 12-9-21	Lib13	NA	NA
SHD-J94	SHD-J94	Hotel1	juvenile	M	12	9/8-9/11	NA	2020	9/8/20	Plate 10-16-20	RSC5	NA	NA
SHD-J94-22	SHD-J94	Hotel1	juvenile	F	17	10/18-10/22	NA	2021	10/18/21	Plate 12-9-21	Lib13	NA	NA
SHD-J95	SHD-J95	Hotel1	juvenile	F	17	9/14-9/18	NA	2020	9/14/20	Plate 10-16-20	RSC12	NA	NA
SHD-J95-22	SHD-J95	Hotel1	juvenile	M	16	10/18-10/22	NA	2021	10/18/21	Plate 12-9-21	Lib13	NA	NA
SHD-J96	SHD-J96	Hotel1	juvenile	M	13	9/14-9/18	NA	2020	9/14/20	Plate 10-16-20	RSC12	NA	NA
SHD-J96-22	SHD-J96	Hotel1	juvenile	F	18	10/18-10/22	NA	2021	10/18/21	Plate 12-9-21	Lib13	NA	NA
SHD-J97-22	SHD-J97	Hotel1	juvenile	M	17	10/18-10/22	NA	2021	10/18/21	Plate 12-9-21	Lib13	NA	NA
SHD-J98	SHD-J98	Hotel1	juvenile	M	17	9/14-9/18	NA	2020	9/14/20	Plate 10-16-20	RSC12	NA	NA
SHD-J98-22	SHD-J98	Hotel1	juvenile	M	17	10/18-10/22	NA	2021	10/18/21	Plate 12-9-21	Lib13	NA	NA
SHD-J99	SHD-J99	Hotel1	juvenile	F	18	9/14-9/18	NA	2020	9/14/20	Plate 10-16-20	RSC12	NA	NA
SHD-J99-22	SHD-J99	Hotel1	juvenile	M	17	10/18-10/22	NA	2021	10/18/21	Plate 12-9-21	Lib13	NA	NA
MB1-J1	MB1-J1	WestGC1	juvenile	F	18	24-Aug	NA	2020	8/24/20	Plate 10-16-20	RSC6	NA	NA
MB1-J1-22	MB1-J1	WestGC1	juvenile	M	18	5/10-5/15	NA	2021	5/10/21	Plate 11-15-21	Lib8	NA	NA
MB1-J10	MB1-J10	WestGC1	juvenile	M	14	24-Aug	NA	2020	8/24/20	Plate 10-20-20	RSC5	NA	NA
MB1-J10-22	MB1-J10	WestGC1	juvenile	F	17	5/10-5/15	NA	2021	5/10/21	Plate 11-15-21	Lib8	NA	NA
MB1-J100	MB1-J100	WestGC1	juvenile	F	16	28-Sep	NA	2020	9/28/20	Plate 10-20-20	RSC7	NA	NA
MB1-J100-22	MB1-J100	WestGC1	juvenile	M	18	1-Jun	NA	2021	6/1/21	Plate 11-29-21	Lib10	NA	NA
MB1-J101-22	MB1-J101	WestGC1	juvenile	F	17	1-Jun	NA	2021	6/1/21	Plate 11-29-21	Lib10	NA	NA
MB1-J102-22	MB1-J102	WestGC1	juvenile	F	18	1-Jun	NA	2021	6/1/21	Plate 11-29-21	Lib10	NA	NA
MB1-J103-22	MB1-J103	WestGC1	juvenile	F	13	1-Jun	NA	2021	6/1/21	Plate 11-29-21	Lib10	NA	NA
MB1-J104-22	MB1-J104	WestGC1	juvenile	F	18	1-Jun	NA	2021	6/1/21	Plate 11-29-21	Lib10	NA	NA
MB1-J105-22	MB1-J105	WestGC1	juvenile	F	20	1-Jun	NA	2021	6/1/21	Plate 11-29-21	Lib10	NA	NA
MB1-J106-22	MB1-J106	WestGC1	juvenile	F	18	1-Jun	NA	2021	6/1/21	Plate 11-29-21	Lib10	NA	NA
MB1-J107-22	MB1-J107	WestGC1	juvenile	M	18	1-Jun	NA	2021	6/1/21	Plate 11-29-21	Lib10	NA	NA
MB1-J108-22	MB1-J108	WestGC1	juvenile	F	19	1-Jun	NA	2021	6/1/21	Plate 11-29-21	Lib10	NA	NA
MB1-J109-22	MB1-J109	WestGC1	juvenile	F	19	1-Jun	NA	2021	6/1/21	Plate 11-29-21	Lib10	NA	NA
MB1-J11-22	MB1-J11	WestGC1	juvenile	F	20	5/10-5/15	NA	2021	5/10/21	Plate 11-15-21	Lib8	NA	NA
MB1-J110-22	MB1-J110	WestGC1	juvenile	M	19	1-Jun	NA	2021	6/1/21	Plate 11-29-21	Lib10	NA	NA
MB1-J111-22	MB1-J111	WestGC1	juvenile	F	19	1-Jun	NA	2021	6/1/21	Plate 11-29-21	Lib10	NA	NA
MB1-J112-22	MB1-J112	WestGC1	juvenile	F	18	1-Jun	NA	2021	6/1/21	Plate 11-29-21	Lib10	NA	NA
MB1-J113-22	MB1-J113	WestGC1	juvenile	F	17	1-Jun	NA	2021	6/1/21	Plate 11-29-21	Lib10	NA	NA
MB1-J115-22	MB1-J115	WestGC1	juvenile	M	18	1-Jun	NA	2021	6/1/21	Plate 11-29-21	Lib10	NA	NA
MB1-J116-22	MB1-J116	WestGC1	juvenile	M	17	1-Jun	NA	2021	6/1/21	Plate 11-29-21	Lib10	NA	NA
MB1-J117-22	MB1-J117	WestGC1	juvenile	F	16	1-Jun	NA	2021	6/1/21	Plate 11-29-21	Lib10	NA	NA
MB1-J118-22	MB1-J118	WestGC1	juvenile	M	15	1-Jun	NA	2021	6/1/21	Plate 11-29-21	Lib10	NA	NA
MB1-J119-22	MB1-J119	WestGC1	juvenile	F	15	1-Jun	NA	2021	6/1/21	Plate 11-29-21	Lib10	NA	NA
MB1-J12	MB1-J12	WestGC1	juvenile	F	17	24-Aug	NA	2020	8/24/20	Plate 10-20-20	RSC5	NA	NA
MB1-J12-22	MB1-J12	WestGC1	juvenile	F	19	5/10-5/15	NA	2021	5/10/21	Plate 11-15-21	Lib8	NA	NA
MB1-J120-22	MB1-J120	WestGC1	juvenile	M	13	1-Jun	NA	2021	6/1/21	Plate 11-29-21	Lib10	NA	NA
MB1-J121-22	MB1-J121	WestGC1	juvenile	M	11	1-Jun	NA	2021	6/1/21	Plate 11-29-21	Lib10	NA	NA
MB1-J122-22	MB1-J122	WestGC1	juvenile	F	13	4-Oct	NA	2021	10/4/21	Plate 11-29-21	Lib10	NA	NA
MB1-J123-22	MB1-J123	WestGC1	juvenile	M	16	4-Oct	NA	2021	10/4/21	Plate 11-29-21	Lib10	NA	NA
MB1-J124-22	MB1-J124	WestGC1	juvenile	F	16	5/24-5/28	NA	2021	5/24/21	Plate 12-6-21 (2)	Lib12	NA	NA
MB1-J125-22	MB1-J125	WestGC1	juvenile	F	17	5/24-5/28	NA	2021	5/24/21	Plate 12-6-21 (2)	Lib12	NA	NA
MB1-J126-22	MB1-J126	WestGC1	juvenile	M	17	5/24-5/28	NA	2021	5/24/21	Plate 12-6-21 (2)	Lib12	NA	NA
MB1-J127-22	MB1-J127	WestGC1	juvenile	M	21	5/24-5/28	NA	2021	5/24/21	Plate 12-6-21 (2)	Lib12	NA	NA
MB1-J128-22	MB1-J128	WestGC1	juvenile	M	16	5/24-5/28	NA	2021	5/24/21	Plate 12-6-21 (2)	Lib12	NA	NA
MB1-J129-22	MB1-J129	WestGC1	juvenile	F	19	5/24-5/28	NA	2021	5/24/21	Plate 12-6-21 (2)	Lib12	NA	NA
MB1-J13	MB1-J13	WestGC1	juvenile	F	15	24-Aug	NA	2020	8/24/20	Plate 10-20-20	RSC5	NA	NA
MB1-J13-22	MB1-J13	WestGC1	juvenile	F	18	5/10-5/15	NA	2021	5/10/21	Plate 11-15-21	Lib8	NA	NA
MB1-J130-22	MB1-J130	WestGC1	juvenile	M	16	5/24-5/28	NA	2021	5/24/21	Plate 12-6-21 (2)	Lib12	NA	NA
MB1-J131-22	MB1-J131	WestGC1	juvenile	F	15	5/24-5/28	NA	2021	5/24/21	Plate 12-6-21 (2)	Lib12	NA	NA
MB1-J132-22	MB1-J132	WestGC1	juvenile	F	17	5/24-5/28	NA	2021	5/24/21	Plate 12-6-21 (2)	Lib12	NA	NA
MB1-J133-22	MB1-J133	WestGC1	juvenile	F	19	5/24-5/28	NA	2021	5/24/21	Plate 12-6-21 (2)	Lib12	NA	NA
MB1-J134-22	MB1-J134	WestGC1	juvenile	F	17	5/24-5/28	NA	2021	5/24/21	Plate 12-6-21 (2)	Lib12	NA	NA
MB1-J135-22	MB1-J135	WestGC1	juvenile	M	15	5/24-5/28	NA	2021	5/24/21	Plate 12-6-21 (2)	Lib12	NA	NA
MB1-J136-22	MB1-J136	WestGC1	juvenile	M	16	5/24-5/28	NA	2021	5/24/21	Plate 12-6-21 (2)	Lib12	NA	NA
MB1-J137-22	MB1-J137	WestGC1	juvenile	F	18	5/24-5/28	NA	2021	5/24/21	Plate 12-6-21 (2)	Lib12	NA	NA
MB1-J138-22	MB1-J138	WestGC1	juvenile	M	20	5/24-5/28	NA	2021	5/24/21	Plate 12-6-21 (2)	Lib12	NA	NA
MB1-J139-22	MB1-J139	WestGC1	juvenile	F	20	5/24-5/28	NA	2021	5/24/21	Plate 12-6-21 (2)	Lib12	NA	NA
MB1-J14	MB1-J14	WestGC1	juvenile	F	16	24-Aug	NA	2020	8/24/20	Plate 10-20-20	RSC5	NA	NA
MB1-J14-22	MB1-J14	WestGC1	juvenile	F	14	5/10-5/15	NA	2021	5/10/21	Plate 11-15-21	Lib8	NA	NA
MB1-J140-22	MB1-J140	WestGC1	juvenile	F	16	5/24-5/28	NA	2021	5/24/21	Plate 12-6-21 (2)	Lib12	NA	NA
MB1-J141-22	MB1-J141	WestGC1	juvenile	M	14	5/24-5/28	NA	2021	5/24/21	Plate 12-6-21 (2)	Lib12	NA	NA
MB1-J142-22	MB1-J142	WestGC1	juvenile	F	18	5/24-5/28	NA	2021	5/24/21	Plate 12-6-21 (2)	Lib12	NA	NA
MB1-J143-22	MB1-J143	WestGC1	juvenile	M	17	5/24-5/28	NA	2021	5/24/21	Plate 12-6-21 (2)	Lib12	NA	NA
MB1-J144-22	MB1-J144	WestGC1	juvenile	F	16	5/24-5/28	NA	2021	5/24/21	Plate 12-6-21 (2)	Lib12	NA	NA
MB1-J145-22	MB1-J145	WestGC1	juvenile	F	16	5/24-5/28	NA	2021	5/24/21	Plate 12-6-21 (2)	Lib12	NA	NA
MB1-J146-22	MB1-J146	WestGC1	juvenile	F	19	5/24-5/28	NA	2021	5/24/21	Plate 12-6-21 (2)	Lib12	NA	NA
MB1-J147-22	MB1-J147	WestGC1	juvenile	F	17	5/24-5/28	NA	2021	5/24/21	Plate 12-6-21 (2)	Lib12	NA	NA
MB1-J148-22	MB1-J148	WestGC1	juvenile	F	14	5/24-5/28	NA	2021	5/24/21	Plate 12-6-21 (2)	Lib12	NA	NA
MB1-J149-22	MB1-J149	WestGC1	juvenile	M	15	5/24-5/28	NA	2021	5/24/21	Plate 12-6-21 (2)	Lib12	NA	NA
MB1-J15-22	MB1-J15	WestGC1	juvenile	M	21	5/10-5/15	NA	2021	5/10/21	Plate 11-15-21	Lib8	NA	NA
MB1-J150-22	MB1-J150	WestGC1	juvenile	F	19	5/24-5/28	NA	2021	5/24/21	Plate 12-6-21 (2)	Lib12	NA	NA
MB1-J151-22	MB1-J151	WestGC1	juvenile	F	15	5/24-5/28	NA	2021	5/24/21	Plate 12-6-21 (2)	Lib12	NA	NA
MB1-J152-22	MB1-J152	WestGC1	juvenile	F	19	5/24-5/28	NA	2021	5/24/21	Plate 12-6-21 (2)	Lib12	NA	NA
MB1-J153-22	MB1-J153	WestGC1	juvenile	F	13	5/24-5/28	NA	2021	5/24/21	Plate 12-6-21 (2)	Lib12	NA	NA
MB1-J154-22	MB1-J154	WestGC1	juvenile	M	19	5/17-5/21	NA	2021	5/17/21	Plate 12-6-21 (2)	Lib12	NA	NA
MB1-J155-22	MB1-J155	WestGC1	juvenile	F	19	5/17-5/21	NA	2021	5/17/21	Plate 12-6-21 (2)	Lib12	NA	NA
MB1-J156-22	MB1-J156	WestGC1	juvenile	M	20	5/17-5/21	NA	2021	5/17/21	Plate 12-6-21 (2)	Lib12	NA	NA
MB1-J157-22	MB1-J157	WestGC1	juvenile	F	18	5/17-5/21	NA	2021	5/17/21	Plate 12-6-21 (2)	Lib12	NA	NA
MB1-J158-22	MB1-J158	WestGC1	juvenile	F	17	5/17-5/21	NA	2021	5/17/21	Plate 12-6-21 (2)	Lib12	NA	NA
MB1-J159-22	MB1-J159	WestGC1	juvenile	F	18	5/17-5/21	NA	2021	5/17/21	Plate 12-6-21 (2)	Lib12	NA	NA
MB1-J16	MB1-J16	WestGC1	juvenile	F	16	24-Aug	NA	2020	8/24/20	Plate 10-20-20	RSC5	NA	NA
MB1-J16-22	MB1-J16	WestGC1	juvenile	F	19	5/10-5/15	NA	2021	5/10/21	Plate 11-15-21	Lib8	NA	NA
MB1-J160-22	MB1-J160	WestGC1	juvenile	F	17	5/17-5/21	NA	2021	5/17/21	Plate 12-6-21 (2)	Lib12	NA	NA
MB1-J161-22	MB1-J161	WestGC1	juvenile	F	15	5/17-5/21	NA	2021	5/17/21	Plate 12-6-21 (2)	Lib12	NA	NA
MB1-J162-22	MB1-J162	WestGC1	juvenile	F	16	5/17-5/21	NA	2021	5/17/21	Plate 12-6-21 (2)	Lib12	NA	NA
MB1-J163-22	MB1-J163	WestGC1	juvenile	M	19	5/17-5/21	NA	2021	5/17/21	Plate 12-6-21 (2)	Lib12	NA	NA
MB1-J164-22	MB1-J164	WestGC1	juvenile	M	19	5/17-5/21	NA	2021	5/17/21	Plate 12-6-21 (2)	Lib12	NA	NA
MB1-J165-22	MB1-J165	WestGC1	juvenile	F	18	5/17-5/21	NA	2021	5/17/21	Plate 12-6-21 (2)	Lib12	NA	NA
MB1-J166-22	MB1-J166	WestGC1	juvenile	F	18	5/17-5/21	NA	2021	5/17/21	Plate 12-6-21 (2)	Lib12	NA	NA
MB1-J167-22	MB1-J167	WestGC1	juvenile	F	15	5/17-5/21	NA	2021	5/17/21	Plate 12-6-21 (2)	Lib12	NA	NA
MB1-J168-22	MB1-J168	WestGC1	juvenile	M	19	5/17-5/21	NA	2021	5/17/21	Plate 12-6-21 (2)	Lib12	NA	NA
MB1-J169-22	MB1-J169	WestGC1	juvenile	F	20	5/17-5/21	NA	2021	5/17/21	Plate 12-6-21 (2)	Lib12	NA	NA
MB1-J17	MB1-J17	WestGC1	juvenile	F	15	24-Aug	NA	2020	8/24/20	Plate 10-20-20	RSC7	NA	NA
MB1-J17-22	MB1-J17	WestGC1	juvenile	M	18	5/10-5/15	NA	2021	5/10/21	Plate 11-15-21	Lib8	NA	NA
MB1-J170-22	MB1-J170	WestGC1	juvenile	F	15	5/17-5/21	NA	2021	5/17/21	Plate 12-6-21 (2)	Lib12	NA	NA
MB1-J171-22	MB1-J171	WestGC1	juvenile	M	19	5/17-5/21	NA	2021	5/17/21	Plate 12-6-21 (2)	Lib12	NA	NA
MB1-J172-22	MB1-J172	WestGC1	juvenile	F	18	5/17-5/21	NA	2021	5/17/21	Plate 12-6-21 (2)	Lib12	NA	NA
MB1-J173-22	MB1-J173	WestGC1	juvenile	F	18	5/17-5/21	NA	2021	5/17/21	Plate 12-6-21 (2)	Lib12	NA	NA
MB1-J174-22	MB1-J174	WestGC1	juvenile	F	16	5/17-5/21	NA	2021	5/17/21	Plate 12-6-21 (2)	Lib12	NA	NA
MB1-J175-22	MB1-J175	WestGC1	juvenile	M	18	5/17-5/21	NA	2021	5/17/21	Plate 12-6-21 (2)	Lib12	NA	NA
MB1-J176-22	MB1-J176	WestGC1	juvenile	M	16	5/17-5/21	NA	2021	5/17/21	Plate 12-6-21 (2)	Lib12	NA	NA
MB1-J177-22	MB1-J177	WestGC1	juvenile	F	18	5/17-5/21	NA	2021	5/17/21	Plate 12-6-21 (2)	Lib12	NA	NA
MB1-J178-22	MB1-J178	WestGC1	juvenile	F	17	5/17-5/21	NA	2021	5/17/21	Plate 12-6-21 (2)	Lib12	NA	NA
MB1-J179-22	MB1-J179	WestGC1	juvenile	F	21	5/17-5/21	NA	2021	5/17/21	Plate 12-6-21 (2)	Lib12	NA	NA
MB1-J18	MB1-J18	WestGC1	juvenile	M	15	24-Aug	NA	2020	8/24/20	Plate 10-20-20	RSC7	NA	NA
MB1-J18-22	MB1-J18	WestGC1	juvenile	M	15	5/10-5/15	NA	2021	5/10/21	Plate 11-15-21	Lib8	NA	NA
MB1-J180-22	MB1-J180	WestGC1	juvenile	M	16	5/17-5/21	NA	2021	5/17/21	Plate 12-6-21 (2)	Lib12	NA	NA
MB1-J181-22	MB1-J181	WestGC1	juvenile	F	18	5/17-5/21	NA	2021	5/17/21	Plate 12-6-21 (2)	Lib12	NA	NA
MB1-J182-22	MB1-J182	WestGC1	juvenile	F	14	5/17-5/21	NA	2021	5/17/21	Plate 12-6-21 (2)	Lib12	NA	NA
MB1-J183-22	MB1-J183	WestGC1	juvenile	F	18	5/17-5/21	NA	2021	5/17/21	Plate 12-6-21 (2)	Lib12	NA	NA
MB1-J184-22	MB1-J184	WestGC1	juvenile	F	15	5/17-5/21	NA	2021	5/17/21	Plate 12-6-21 (2)	Lib12	NA	NA
MB1-J185-22	MB1-J185	WestGC1	juvenile	F	17	5/17-5/21	NA	2021	5/17/21	Plate 12-6-21 (2)	Lib12	NA	NA
MB1-J186-22	MB1-J186	WestGC1	juvenile	M	19	5/17-5/21	NA	2021	5/17/21	Plate 12-6-21 (2)	Lib12	NA	NA
MB1-J187-22	MB1-J187	WestGC1	juvenile	F	13	5/17-5/21	NA	2021	5/17/21	Plate 12-6-21 (2)	Lib12	NA	NA
MB1-J188-22	MB1-J188	WestGC1	juvenile	F	15	5/17-5/21	NA	2021	5/17/21	Plate 12-6-21 (2)	Lib12	NA	NA
MB1-J189-22	MB1-J189	WestGC1	juvenile	F	11	5/17-5/21	NA	2021	5/17/21	Plate 12-6-21 (2)	Lib12	NA	NA
MB1-J19	MB1-J19	WestGC1	juvenile	M	15	24-Aug	NA	2020	8/24/20	Plate 10-20-20	RSC7	NA	NA
MB1-J19-22	MB1-J19	WestGC1	juvenile	F	15	5/10-5/15	NA	2021	5/10/21	Plate 11-15-21	Lib8	NA	NA
MB1-J190-22	MB1-J190	WestGC1	juvenile	M	19	10/5/21	NA	2021	10/5/21	Plate 12-6-21 (2)	Lib12	NA	NA
MB1-J191-22	MB1-J191	WestGC1	juvenile	M	18	7/6/21	NA	2021	7/6/21	Plate 12-6-21 (2)	Lib12	NA	NA
MB1-J192-22	MB1-J192	WestGC1	juvenile	F	16	10/20/21	NA	2021	10/20/21	Plate 12-9-21	Lib13	NA	NA
MB1-J193-22	MB1-J193	WestGC1	juvenile	M	15	20-Oct	NA	2021	10/20/21	Plate 12-9-21	Lib13	NA	NA
MB1-J2-22	MB1-J2	WestGC1	juvenile	M	17	5/10-5/15	NA	2021	5/10/21	Plate 11-15-21	Lib8	NA	NA
MB1-J20	MB1-J20	WestGC1	juvenile	M	16	17-Aug	NA	2020	8/17/20	Plate 10-20-20	RSC7	NA	NA
MB1-J20-22	MB1-J20	WestGC1	juvenile	M	20	5/10-5/15	NA	2021	5/10/21	Plate 11-15-21	Lib8	NA	NA
MB1-J21	MB1-J21	WestGC1	juvenile	M	13	17-Aug	NA	2020	8/17/20	Plate 10-20-20	RSC7	NA	NA
MB1-J21-22	MB1-J21	WestGC1	juvenile	M	17	5/10-5/15	NA	2021	5/10/21	Plate 11-15-21	Lib8	NA	NA
MB1-J22	MB1-J22	WestGC1	juvenile	F	17	17-Aug	NA	2020	8/17/20	Plate 10-20-20	RSC7	NA	NA
MB1-J22-22	MB1-J22	WestGC1	juvenile	F	16	5/10-5/15	NA	2021	5/10/21	Plate 11-15-21	Lib8	NA	NA
MB1-J24	MB1-J24	WestGC1	juvenile	M	13	17-Aug	NA	2020	8/17/20	Plate 10-20-20	RSC7	NA	NA
MB1-J24-22	MB1-J24	WestGC1	juvenile	F	18	5/10-5/15	NA	2021	5/10/21	Plate 11-15-21	Lib8	NA	NA
MB1-J25	MB1-J25	WestGC1	juvenile	F	17	17-Aug	NA	2020	8/17/20	Plate 10-20-20	RSC8	NA	NA
MB1-J25-22	MB1-J25	WestGC1	juvenile	F	16	5/10-5/15	NA	2021	5/10/21	Plate 11-15-21	Lib8	NA	NA
MB1-J26-22	MB1-J26	WestGC1	juvenile	M	17	5/10-5/15	NA	2021	5/10/21	Plate 11-15-21	Lib8	NA	NA
MB1-J27	MB1-J27	WestGC1	juvenile	M	16	17-Aug	NA	2020	8/17/20	Plate 10-20-20	RSC8	NA	NA
MB1-J27-22	MB1-J27	WestGC1	juvenile	F	17	5/10-5/15	NA	2021	5/10/21	Plate 11-15-21	Lib8	NA	NA
MB1-J28-22	MB1-J28	WestGC1	juvenile	F	16	5/10-5/15	NA	2021	5/10/21	Plate 11-15-21	Lib8	NA	NA
MB1-J29	MB1-J29	WestGC1	juvenile	M	13	17-Aug	NA	2020	8/17/20	Plate 10-20-20	RSC8	NA	NA
MB1-J29-22	MB1-J29	WestGC1	juvenile	F	11	5/10-5/15	NA	2021	5/10/21	Plate 11-15-21	Lib8	NA	NA
MB1-J3	MB1-J3	WestGC1	juvenile	F	17	24-Aug	NA	2020	8/24/20	Plate 10-16-20	RSC6	NA	NA
MB1-J3-22	MB1-J3	WestGC1	juvenile	F	19	5/10-5/15	NA	2021	5/10/21	Plate 11-15-21	Lib8	NA	NA
MB1-J30-22	MB1-J30	WestGC1	juvenile	M	14	5/10-5/15	NA	2021	5/10/21	Plate 11-15-21	Lib8	NA	NA
MB1-J31	MB1-J31	WestGC1	juvenile	F	13	17-Aug	NA	2020	8/17/20	Plate 10-20-20	RSC8	NA	NA
MB1-J31-22	MB1-J31	WestGC1	juvenile	M	15	5/10-5/15	NA	2021	5/10/21	Plate 11-15-21	Lib8	NA	NA
MB1-J32-22	MB1-J32	WestGC1	juvenile	M	18	5/10-5/15	NA	2021	5/10/21	Plate 11-15-21	Lib8	NA	NA
MB1-J33	MB1-J33	WestGC1	juvenile	F	13	17-Aug	NA	2020	8/17/20	Plate 10-20-20	RSC9	NA	NA
MB1-J33-22	MB1-J33	WestGC1	juvenile	M	19	5/10-5/15	NA	2021	5/10/21	Plate 11-15-21	Lib8	NA	NA
MB1-J34	MB1-J34	WestGC1	juvenile	M	13	17-Aug	NA	2020	8/17/20	Plate 10-20-20	RSC9	NA	NA
MB1-J34-22	MB1-J34	WestGC1	juvenile	F	17	5/10-5/15	NA	2021	5/10/21	Plate 11-15-21	Lib8	NA	NA
MB1-J35	MB1-J35	WestGC1	juvenile	F	12	17-Aug	NA	2020	8/17/20	Plate 10-20-20	RSC9	NA	NA
MB1-J35-22	MB1-J35	WestGC1	juvenile	M	19	5/10-5/15	NA	2021	5/10/21	Plate 11-15-21	Lib8	NA	NA
MB1-J36	MB1-J36	WestGC1	juvenile	M	15	8/31-9/4	NA	2020	8/31/20	Plate 10-20-20	RSC9	NA	NA
MB1-J36-22	MB1-J36	WestGC1	juvenile	M	12	5/10-5/15	NA	2021	5/10/21	Plate 11-15-21	Lib8	NA	NA
MB1-J37-22	MB1-J37	WestGC1	juvenile	M	16	5/10-5/15	NA	2021	5/10/21	Plate 11-15-21	Lib8	NA	NA
MB1-J38	MB1-J38	WestGC1	juvenile	M	15	8/31-9/4	NA	2020	8/31/20	Plate 10-20-20	RSC9	NA	NA
MB1-J38-22	MB1-J38	WestGC1	juvenile	M	17	5/10-5/15	NA	2021	5/10/21	Plate 11-15-21	Lib8	NA	NA
MB1-J39	MB1-J39	WestGC1	juvenile	M	15	8/31-9/4	NA	2020	8/31/20	Plate 10-20-20	RSC9	NA	NA
MB1-J39-22	MB1-J39	WestGC1	juvenile	F	14	5/10-5/15	NA	2021	5/10/21	Plate 11-15-21	Lib8	NA	NA
MB1-J4	MB1-J4	WestGC1	juvenile	F	14	24-Aug	NA	2020	8/24/20	Plate 10-16-20	RSC6	NA	NA
MB1-J4-22	MB1-J4	WestGC1	juvenile	F	17	5/10-5/15	NA	2021	5/10/21	Plate 11-15-21	Lib8	NA	NA
MB1-J41	MB1-J41	WestGC1	juvenile	M	17	8/31-9/4	NA	2020	8/31/20	Plate 10-20-20	RSC11	NA	NA
MB1-J41-22	MB1-J41	WestGC1	juvenile	F	19	5/10-5/15	NA	2021	5/10/21	Plate 11-15-21	Lib8	NA	NA
MB1-J43	MB1-J43	WestGC1	juvenile	M	17	8/31-9/4	NA	2020	8/31/20	Plate 10-20-20	RSC11	NA	NA
MB1-J43-22	MB1-J43	WestGC1	juvenile	M	19	5/10-5/15	NA	2021	5/10/21	Plate 11-15-21	Lib8	NA	NA
MB1-J44	MB1-J44	WestGC1	juvenile	M	15	8/31-9/4	NA	2020	8/31/20	Plate 10-20-20	RSC11	NA	NA
MB1-J44-22	MB1-J44	WestGC1	juvenile	F	16	5/10-5/15	NA	2021	5/10/21	Plate 11-15-21	Lib8	NA	NA
MB1-J46-22	MB1-J46	WestGC1	juvenile	M	18	5/10-5/15	NA	2021	5/10/21	Plate 11-15-21	Lib8	NA	NA
MB1-J49	MB1-J49	WestGC1	juvenile	F	17	8/31-9/4	NA	2020	8/31/20	Plate 10-20-20	RSC12	NA	NA
MB1-J49-22	MB1-J49	WestGC1	juvenile	M	16	5/10-5/15	NA	2021	5/10/21	Plate 11-18-21	Lib9	NA	NA
MB1-J5-22	MB1-J5	WestGC1	juvenile	M	19	5/10-5/15	NA	2021	5/10/21	Plate 11-15-21	Lib8	NA	NA
MB1-J50-22	MB1-J50	WestGC1	juvenile	M	15	5/10-5/15	NA	2021	5/10/21	Plate 11-18-21	Lib9	NA	NA
MB1-J51	MB1-J51	WestGC1	juvenile	F	15	8/31-9/4	NA	2020	8/31/20	Plate 10-20-20	RSC12	NA	NA
MB1-J51-22	MB1-J51	WestGC1	juvenile	F	16	5/10-5/15	NA	2021	5/10/21	Plate 11-18-21	Lib9	NA	NA
MB1-J52-22	MB1-J52	WestGC1	juvenile	F	14	5/10-5/15	NA	2021	5/10/21	Plate 11-18-21	Lib9	NA	NA
MB1-J53	MB1-J53	WestGC1	juvenile	M	18	9/8-9/11	NA	2020	9/8/20	Plate 10-20-20	RSC12	NA	NA
MB1-J53-22	MB1-J53	WestGC1	juvenile	F	15	5/10-5/15	NA	2021	5/10/21	Plate 11-18-21	Lib9	NA	NA
MB1-J55	MB1-J55	WestGC1	juvenile	M	14	9/8-9/11	NA	2020	9/8/20	Plate 10-20-20	RSC12	NA	NA
MB1-J55-22	MB1-J55	WestGC1	juvenile	M	13	5/10-5/15	NA	2021	5/10/21	Plate 11-18-21	Lib9	NA	NA
MB1-J56-22	MB1-J56	WestGC1	juvenile	M	10	5/10-5/15	NA	2021	5/10/21	Plate 11-18-21	Lib9	NA	NA
MB1-J57	MB1-J57	WestGC1	juvenile	F	17	9/8-9/11	NA	2020	9/8/20	Plate 10-20-20	RSC10	NA	NA
MB1-J57-22	MB1-J57	WestGC1	juvenile	M	10	5/10-5/15	NA	2021	5/10/21	Plate 11-18-21	Lib9	NA	NA
MB1-J58	MB1-J58	WestGC1	juvenile	M	15	9/8-9/11	NA	2020	9/8/20	Plate 10-20-20	RSC10	NA	NA
MB1-J58-22	MB1-J58	WestGC1	juvenile	M	27	5/17-5/21	NA	2021	5/17/21	Plate 11-18-21	Lib9	NA	NA
MB1-J59	MB1-J59	WestGC1	juvenile	M	17	9/8-9/11	NA	2020	9/8/20	Plate 10-20-20	RSC10	NA	NA
MB1-J59-22	MB1-J59	WestGC1	juvenile	F	26	5/17-5/21	NA	2021	5/17/21	Plate 11-18-21	Lib9	NA	NA
MB1-J6	MB1-J6	WestGC1	juvenile	F	14	24-Aug	NA	2020	8/24/20	Plate 10-16-20	RSC6	NA	NA
MB1-J6-22	MB1-J6	WestGC1	juvenile	M	18	5/10-5/15	NA	2021	5/10/21	Plate 11-15-21	Lib8	NA	NA
MB1-J60	MB1-J60	WestGC1	juvenile	M	16	9/8-9/11	NA	2020	9/8/20	Plate 10-20-20	RSC10	NA	NA
MB1-J60-22	MB1-J60	WestGC1	juvenile	M	40	5/17-5/21	NA	2021	5/17/21	Plate 11-18-21	Lib9	NA	NA
MB1-J61	MB1-J61	WestGC1	juvenile	M	17	9/8-9/11	NA	2020	9/8/20	Plate 10-20-20	RSC10	NA	NA
MB1-J61-22	MB1-J61	WestGC1	juvenile	F	32	5/17-5/21	NA	2021	5/17/21	Plate 11-18-21	Lib9	NA	NA
MB1-J62-22	MB1-J62	WestGC1	juvenile	F	31	5/17-5/21	NA	2021	5/17/21	Plate 11-18-21	Lib9	NA	NA
MB1-J63	MB1-J63	WestGC1	juvenile	M	16	9/8-9/11	NA	2020	9/8/20	Plate 10-20-20	RSC10	NA	NA
MB1-J63-22	MB1-J63	WestGC1	juvenile	M	27	5/17-5/21	NA	2021	5/17/21	Plate 11-18-21	Lib9	NA	NA
MB1-J64	MB1-J64	WestGC1	juvenile	F	15	9/8-9/11	NA	2020	9/8/20	Plate 10-20-20	RSC12	NA	NA
MB1-J64-22	MB1-J64	WestGC1	juvenile	M	31	5/17-5/21	NA	2021	5/17/21	Plate 11-18-21	Lib9	NA	NA
MB1-J65	MB1-J65	WestGC1	juvenile	F	16	9/8-9/11	NA	2020	9/8/20	Plate 10-20-20	RSC12	NA	NA
MB1-J65-22	MB1-J65	WestGC1	juvenile	M	30	5/17-5/21	NA	2021	5/17/21	Plate 11-18-21	Lib9	NA	NA
MB1-J66-22	MB1-J66	WestGC1	juvenile	M	33	5/17-5/21	NA	2021	5/17/21	Plate 11-18-21	Lib9	NA	NA
MB1-J67-22	MB1-J67	WestGC1	juvenile	F	34	5/17-5/21	NA	2021	5/17/21	Plate 11-18-21	Lib9	NA	NA
MB1-J68	MB1-J68	WestGC1	juvenile	F	17	9/8-9/11	NA	2020	9/8/20	Plate 10-20-20	RSC12	NA	NA
MB1-J68-22	MB1-J68	WestGC1	juvenile	F	28	5/17-5/21	NA	2021	5/17/21	Plate 11-18-21	Lib9	NA	NA
MB1-J69-22	MB1-J69	WestGC1	juvenile	M	29	5/17-5/21	NA	2021	5/17/21	Plate 11-18-21	Lib9	NA	NA
MB1-J7	MB1-J7	WestGC1	juvenile	M	15	24-Aug	NA	2020	8/24/20	Plate 10-16-20	RSC6	NA	NA
MB1-J7-22	MB1-J7	WestGC1	juvenile	F	19	5/10-5/15	NA	2021	5/10/21	Plate 11-15-21	Lib8	NA	NA
MB1-J70	MB1-J70	WestGC1	juvenile	M	17	9/8-9/11	NA	2020	9/8/20	Plate 10-20-20	RSC12	NA	NA
MB1-J70-22	MB1-J70	WestGC1	juvenile	F	22	5/17-5/21	NA	2021	5/17/21	Plate 11-18-21	Lib9	NA	NA
MB1-J71-22	MB1-J71	WestGC1	juvenile	F	28	5/17-5/21	NA	2021	5/17/21	Plate 11-18-21	Lib9	NA	NA
MB1-J72-22	MB1-J72	WestGC1	juvenile	M	32	5/17-5/21	NA	2021	5/17/21	Plate 11-18-21	Lib9	NA	NA
MB1-J73	MB1-J73	WestGC1	juvenile	M	16	9/8-9/11	NA	2020	9/8/20	Plate 10-20-20	RSC5	NA	NA
MB1-J73-22	MB1-J73	WestGC1	juvenile	M	31	5/17-5/21	NA	2021	5/17/21	Plate 11-18-21	Lib9	NA	NA
MB1-J74	MB1-J74	WestGC1	juvenile	F	14	9/8-9/11	NA	2020	9/8/20	Plate 10-20-20	RSC5	NA	NA
MB1-J74-22	MB1-J74	WestGC1	juvenile	M	23	5/17-5/21	NA	2021	5/17/21	Plate 11-18-21	Lib9	NA	NA
MB1-J75	MB1-J75	WestGC1	juvenile	F	15	9/8-9/11	NA	2020	9/8/20	Plate 10-20-20	RSC5	NA	NA
MB1-J75-22	MB1-J75	WestGC1	juvenile	M	25	5/17-5/21	NA	2021	5/17/21	Plate 11-18-21	Lib9	NA	NA
MB1-J76	MB1-J76	WestGC1	juvenile	M	16	9/8-9/11	NA	2020	9/8/20	Plate 10-20-20	RSC5	NA	NA
MB1-J76-22	MB1-J76	WestGC1	juvenile	F	20	5/17-5/21	NA	2021	5/17/21	Plate 11-18-21	Lib9	NA	NA
MB1-J77	MB1-J77	WestGC1	juvenile	F	13	9/8-9/11	NA	2020	9/8/20	Plate 10-20-20	RSC5	NA	NA
MB1-J77-22	MB1-J77	WestGC1	juvenile	M	23	5/17-5/21	NA	2021	5/17/21	Plate 11-18-21	Lib9	NA	NA
MB1-J78	MB1-J78	WestGC1	juvenile	F	17	9/8-9/11	NA	2020	9/8/20	Plate 10-20-20	RSC5	NA	NA
MB1-J78-22	MB1-J78	WestGC1	juvenile	F	23	5/17-5/21	NA	2021	5/17/21	Plate 11-18-21	Lib9	NA	NA
MB1-J79	MB1-J79	WestGC1	juvenile	F	17	9/8-9/11	NA	2020	9/8/20	Plate 10-20-20	RSC5	NA	NA
MB1-J79-22	MB1-J79	WestGC1	juvenile	M	23	5/17-5/21	NA	2021	5/17/21	Plate 11-18-21	Lib9	NA	NA
MB1-J8	MB1-J8	WestGC1	juvenile	M	15	24-Aug	NA	2020	8/24/20	Plate 10-16-20	RSC6	NA	NA
MB1-J8-22	MB1-J8	WestGC1	juvenile	M	18	5/10-5/15	NA	2021	5/10/21	Plate 11-15-21	Lib8	NA	NA
MB1-J80	MB1-J80	WestGC1	juvenile	F	12	9/8-9/11	NA	2020	9/8/20	Plate 10-20-20	RSC6	NA	NA
MB1-J80-22	MB1-J80	WestGC1	juvenile	F	25	5/17-5/21	NA	2021	5/17/21	Plate 11-18-21	Lib9	NA	NA
MB1-J81	MB1-J81	WestGC1	juvenile	F	13	9/8-9/11	NA	2020	9/8/20	Plate 10-20-20	RSC6	NA	NA
MB1-J81-22	MB1-J81	WestGC1	juvenile	M	23	5/17-5/21	NA	2021	5/17/21	Plate 11-18-21	Lib9	NA	NA
MB1-J82	MB1-J82	WestGC1	juvenile	M	17	9/8-9/11	NA	2020	9/8/20	Plate 10-20-20	RSC6	NA	NA
MB1-J82-22	MB1-J82	WestGC1	juvenile	M	20	7/6/21	NA	2021	7/6/21	Plate 11-18-21	Lib9	NA	NA
MB1-J83	MB1-J83	WestGC1	juvenile	F	16	9/8-9/11	NA	2020	9/8/20	Plate 10-20-20	RSC6	NA	NA
MB1-J83-22	MB1-J83	WestGC1	juvenile	F	19	7-Jun	NA	2021	6/7/21	Plate 11-29-21	Lib10	NA	NA
MB1-J84	MB1-J84	WestGC1	juvenile	M	14	9/8-9/11	NA	2020	9/8/20	Plate 10-20-20	RSC6	NA	NA
MB1-J84-22	MB1-J84	WestGC1	juvenile	M	19	7-Jun	NA	2021	6/7/21	Plate 11-29-21	Lib10	NA	NA
MB1-J85	MB1-J85	WestGC1	juvenile	M	15	9/8-9/11	NA	2020	9/8/20	Plate 10-20-20	RSC6	NA	NA
MB1-J85-22	MB1-J85	WestGC1	juvenile	M	20	7-Jun	NA	2021	6/7/21	Plate 11-29-21	Lib10	NA	NA
MB1-J86	MB1-J86	WestGC1	juvenile	F	10	9/8-9/11	NA	2020	9/8/20	Plate 10-20-20	RSC6	NA	NA
MB1-J86-22	MB1-J86	WestGC1	juvenile	M	17	7-Jun	NA	2021	6/7/21	Plate 11-29-21	Lib10	NA	NA
MB1-J87	MB1-J87	WestGC1	juvenile	M	12	28-Sep	NA	2020	9/28/20	Plate 10-20-20	RSC6	NA	NA
MB1-J87-22	MB1-J87	WestGC1	juvenile	F	18	7-Jun	NA	2021	6/7/21	Plate 11-29-21	Lib10	NA	NA
MB1-J88-22	MB1-J88	WestGC1	juvenile	F	17	7-Jun	NA	2021	6/7/21	Plate 11-29-21	Lib10	NA	NA
MB1-J89-22	MB1-J89	WestGC1	juvenile	M	19	7-Jun	NA	2021	6/7/21	Plate 11-29-21	Lib10	NA	NA
MB1-J9	MB1-J9	WestGC1	juvenile	F	16	24-Aug	NA	2020	8/24/20	Plate 10-20-20	RSC5	NA	NA
MB1-J9-22	MB1-J9	WestGC1	juvenile	M	20	5/10-5/15	NA	2021	5/10/21	Plate 11-15-21	Lib8	NA	NA
MB1-J90-22	MB1-J90	WestGC1	juvenile	F	18	7-Jun	NA	2021	6/7/21	Plate 11-29-21	Lib10	NA	NA
MB1-J91-22	MB1-J91	WestGC1	juvenile	F	17	7-Jun	NA	2021	6/7/21	Plate 11-29-21	Lib10	NA	NA
MB1-J92	MB1-J92	WestGC1	juvenile	F	17	28-Sep	NA	2020	9/28/20	Plate 10-20-20	RSC8	NA	NA
MB1-J92-22	MB1-J92	WestGC1	juvenile	M	16	7-Jun	NA	2021	6/7/21	Plate 11-29-21	Lib10	NA	NA
MB1-J93-22	MB1-J93	WestGC1	juvenile	M	17	7-Jun	NA	2021	6/7/21	Plate 11-29-21	Lib10	NA	NA
MB1-J94-22	MB1-J94	WestGC1	juvenile	M	16	7-Jun	NA	2021	6/7/21	Plate 11-29-21	Lib10	NA	NA
MB1-J95-22	MB1-J95	WestGC1	juvenile	M	17	7-Jun	NA	2021	6/7/21	Plate 11-29-21	Lib10	NA	NA
MB1-J96-22	MB1-J96	WestGC1	juvenile	F	18	1-Jun	NA	2021	6/1/21	Plate 11-29-21	Lib10	NA	NA
MB1-J97	MB1-J97	WestGC1	juvenile	F	13	28-Sep	NA	2020	9/28/20	Plate 10-20-20	RSC7	NA	NA
MB1-J97-22	MB1-J97	WestGC1	juvenile	F	20	1-Jun	NA	2021	6/1/21	Plate 11-29-21	Lib10	NA	NA
MB1-J98-22	MB1-J98	WestGC1	juvenile	M	19	1-Jun	NA	2021	6/1/21	Plate 11-29-21	Lib10	NA	NA
MB1-J99-22	MB1-J99	WestGC1	juvenile	M	15	1-Jun	NA	2021	6/1/21	Plate 11-29-21	Lib10	NA	NA
FC17b-M4-212	FC17b-M4-212	EastGC4	berriedFemale	F	43.4	2-Oct	NA	2020	NA	Plate 12-6-2021(1)	Lib19	NA	NA
