# Supplementary material for: Genomic Data Characterize Reproductive Ecology Patterns in Michigan Invasive Red Swamp Crayfish (Procambarus clarkii)
Source: Evol Appl. 2024 Sep 15;17(9):e70007. doi: 10.1111/eva.70007 (PMC11403126; doi:10.1111/eva.70007)
Supplement: Supplementary file 1 — Appendix S1. [file EVA-17-e70007-s001.zip › TableS4_EastGC2-EastGC4_sibship.xlsx]

## Sheet: table4ms
Table S4. Inferred parents with juvenile offspring in both East golf course 2 and East golf course 4. Colored bands indicate sibling groups - yellow groups have the same inferred parent 1 and red band groups have the same inferred parent 1. Full sibling pairs EastGC4-J172-22 and EastGC2-J22 and EastGC4-J172-22 and EastGC2-J46 had full sibling probabilities of 0.733 and 0.569, respectively.
Juvenile ID	Site Abbrev	Parent 1 ID	Parent 2 ID	Time collected	Carapace length (mm)	Cluster Index	Probability	Sibship
EastGC2-J1	EastGC2	#1	*1	Fall 2020	8	1	0.4763	half
EastGC4-J189-22	EastGC4	#1	*119	Spring 2021	17	1	0.4763
EastGC4-J54	EastGC4	#1	*102	Fall 2020	15	1	0.4763
EastGC2-J16	EastGC2	#12	*13	Fall 2020	15	8	0.8486	half
EastGC4-J45	EastGC4	#12	*50	Fall 2020	8	8	0.8486
EastGC2-J19-22	EastGC2	#19	*18	Spring 2021	13	1	0.4763	half
EastGC4-J100	EastGC4	#19	*64	Fall 2020	16	1	0.4763
EastGC2-J21-22	EastGC2	#23	*22	Spring 2021	14	12	0.5545	half
EastGC4-J169-22	EastGC4	#23	*65	Spring 2021	18	12	0.5545
EastGC2-J22	EastGC2	#24	*23	Fall 2020	13	13	0.9948	full
EastGC2-J46	EastGC2	#24	*23	Fall 2020	18	13	0.9948
EastGC2-J63	EastGC2	#24	*51	Fall 2020	10	13	0.9948
EastGC4-J172-22	EastGC4	#24	*23	Spring 2021	19	13	0.9948
EastGC2-J24-22	EastGC2	#26	*26	Spring 2021	17	2	0.885	half
EastGC4-J23	EastGC4	#26	*2	Fall 2020	12	2	0.885
EastGC4-J93	EastGC4	#26	*2	Fall 2020	15	2	0.885
EastGC2-J3-22	EastGC2	#29	*30	Spring 2021	18	15	0.3713	half
EastGC4-J159-22	EastGC4	#29	*108	Spring 2021	19	15	0.3713
EastGC4-J45-22	EastGC4	#29	*136	Spring 2021	18	15	0.3713
EastGC2-J10	EastGC2	#3	*3	Fall 2020	17	3	0.6016	half
EastGC2-J33	EastGC2	#3	*35	Fall 2020	15	3	0.6016
EastGC4-J73	EastGC4	#3	*53	Fall 2020	10	3	0.6016
EastGC4-J79	EastGC4	#3	*52	Fall 2020	10	3	0.6016
EastGC2-J31	EastGC2	#30	*31	Fall 2020	14	16	0.058	half
EastGC4-J12-22	EastGC4	#30	*80	Spring 2021	17	16	0.058
EastGC4-J128-22	EastGC4	#30	*88	Spring 2021	21	16	0.058
EastGC4-J150-22	EastGC4	#30	*88	Spring 2021	21	16	0.058
EastGC4-J206-22	EastGC4	#30	*125	Spring 2021	18	16	0.058
EastGC4-J32-22	EastGC4	#30	*125	Spring 2021	19	16	0.058
EastGC4-J81-22	EastGC4	#30	*80	Spring 2021	18	16	0.058
EastGC2-J31-22	EastGC2	#31	*32	Spring 2021	20	17	0.9966	half
EastGC4-J183-22	EastGC4	#31	*85	Spring 2021	16	17	0.9966
EastGC4-J31-22	EastGC4	#31	*77	Spring 2021	18	17	0.9966
EastGC2-J38	EastGC2	#36	*23	Fall 2020	15	13	0.9948	half
EastGC4-J37	EastGC4	#36	*131	Fall 2020	16	13	0.9948
EastGC4-J69	EastGC4	#36	*131	Fall 2020	18	13	0.9948
EastGC2-J40	EastGC2	#37	*41	Fall 2020	13	18	1	half
EastGC4-J16	EastGC4	#37	*109	Summer 2020	7	18	1
EastGC4-J2	EastGC4	#37	*109	Fall 2020	11	18	1
EastGC4-J21	EastGC4	#37	*109	Fall 2020	14	18	1
EastGC4-J25	EastGC4	#37	*109	Fall 2020	17	18	1
EastGC4-J32	EastGC4	#37	*109	Fall 2020	16	18	1
EastGC4-J92-22	EastGC4	#37	*76	Spring 2021	15	18	1
EastGC2-J45-22	EastGC2	#41	*30	Spring 2021	13	15	0.3713	half
EastGC4-J76-22	EastGC4	#41	*136	Spring 2021	15	15	0.3713
EastGC2-J48	EastGC2	#43	*47	Fall 2020	15	5	0.9936	half
EastGC4-J75	EastGC4	#43	*6	Fall 2020	10	5	0.9936
EastGC2-J56-22	EastGC2	#47	*44	Spring 2021	16	9	0.6348	half
EastGC2-J57-22	EastGC2	#47	*44	Spring 2021	13	9	0.6348
EastGC2-J76	EastGC2	#47	*38	Fall 2020	14	9	0.6348
EastGC4-J97	EastGC4	#47	*45	Fall 2020	14	9	0.6348
EastGC2-J6-22	EastGC2	#48	*39	Spring 2021	18	6	1	half
EastGC4-J132-22	EastGC4	#48	*92	Spring 2021	15	6	1
EastGC4-J55-22	EastGC4	#48	*92	Spring 2021	18	6	1
EastGC2-J61-22	EastGC2	#49	*32	Spring 2021	12	17	0.9966	half
EastGC4-J124-22	EastGC4	#49	*85	Spring 2021	15	17	0.9966
EastGC4-J71	EastGC4	#49	*84	Fall 2020	14	17	0.9966
EastGC2-J9	EastGC2	#56	*58	Fall 2020	16	8	0.8486	half
EastGC4-J212-22	EastGC4	#56	*127	Spring 2021	17	8	0.8486
EastGC2-J13	EastGC2	#8	*8	Fall 2020	15	5	0.9936	half
EastGC2-J30	EastGC2	#8	*8	Fall 2020	12	5	0.9936
EastGC4-J168-22	EastGC4	#8	*111	Spring 2021	17	5	0.9936
EastGC2-J16	EastGC2	#12	*13	Fall 2020	15	8	0.8486	half
EastGC4-J79-22	EastGC4	#90	*13	Spring 2021	20	8	0.8486
EastGC2-J1-22	EastGC2	#2	*2	Spring 2021	21	2	0.885	half
EastGC4-J5	EastGC4	#139	*2	Fall 2020	13	2	0.885
EastGC4-J6	EastGC4	#139	*2	Fall 2020	9	2	0.885
EastGC4-J7	EastGC4	#139	*2	Fall 2020	11	2	0.885
EastGC4-J23	EastGC4	#26	*2	Fall 2020	12	2	0.885
EastGC4-J93	EastGC4	#26	*2	Fall 2020	15	2	0.885
EastGC2-J20	EastGC2	#21	*20	Fall 2020	13	11	0.71	half
EastGC2-J57	EastGC2	#34	*20	Fall 2020	17	11	0.71
EastGC4-J38-22	EastGC4	#131	*20	Spring 2021	17	11	0.71
EastGC2-J20-22	EastGC2	#22	*21	Spring 2021	10	4	1	half
EastGC4-J70-22	EastGC4	#101	*21	Spring 2021	20	4	1
EastGC2-J21-22	EastGC2	#23	*22	Spring 2021	14	12	0.5545	half
EastGC4-J29-22	EastGC4	#62	*22	Spring 2021	16	12	0.5545
EastGC2-J22	EastGC2	#24	*23	Fall 2020	13	13	0.9948	full (same as parent 1 #24)
EastGC2-J46	EastGC2	#24	*23	Fall 2020	18	13	0.9948
EastGC2-J38	EastGC2	#36	*23	Fall 2020	15	13	0.9948
EastGC4-J172-22	EastGC4	#24	*23	Spring 2021	19	13	0.9948
EastGC2-J26	EastGC2	#28	*28	Fall 2020	17	14	1	half
EastGC4-J167-22	EastGC4	#108	*28	Spring 2021	18	14	1
EastGC4-J23-22	EastGC4	#108	*28	Spring 2021	18	14	1
EastGC2-J27	EastGC2	#11	*29	Fall 2020	11	7	0.858	half
EastGC4-J15-22	EastGC4	#98	*29	Spring 2021	14	7	0.858
EastGC2-J3-22	EastGC2	#29	*30	Spring 2021	18	15	0.3713	half
EastGC2-J45-22	EastGC2	#41	*30	Spring 2021	13	15	0.3713
EastGC4-J42-22	EastGC4	#134	*30	Spring 2021	14	15	0.3713
EastGC4-J78-22	EastGC4	#134	*30	Spring 2021	20	15	0.3713
EastGC2-J8-22	EastGC2	#11	*34	Spring 2021	19	7	0.858	half
EastGC2-J32-22	EastGC2	#33	*34	Spring 2021	19	7	0.858
EastGC4-J96	EastGC4	#98	*34	Fall 2020	14	7	0.858
EastGC2-J34-22	EastGC2	#34	*36	Spring 2021	18	11	0.71	half
EastGC4-J43	EastGC4	#135	*36	Fall 2020	9	11	0.71
EastGC4-J92	EastGC4	#135	*36	Fall 2020	16	11	0.71
EastGC4-J98	EastGC4	#138	*36	Fall 2020	14	11	0.71
EastGC2-J36	EastGC2	#35	*38	Fall 2020	9	9	0.6348	half
EastGC2-J76	EastGC2	#47	*38	Fall 2020	14	9	0.6348
EastGC4-J135-22	EastGC4	#87	*38	Spring 2021	20	9	0.6348
EastGC2-J44-22	EastGC2	#18	*45	Spring 2021	18	9	0.6348	half
EastGC4-J66	EastGC4	#148	*45	Fall 2020	14	9	0.6348
EastGC4-J97	EastGC4	#47	*45	Fall 2020	14	9	0.6348
EastGC2-J53-22	EastGC2	#45	*50	Spring 2021	14	8	0.8486	half
EastGC4-J57-22	EastGC4	#112	*50	Spring 2021	16	8	0.8486
EastGC4-J45	EastGC4	#12	*50	Fall 2020	8	8	0.8486
EastGC2-J63	EastGC2	#24	*51	Fall 2020	10	13	0.9948	half
EastGC4-J35-22	EastGC4	#130	*51	Spring 2021	17	13	0.9948
EastGC4-J91	EastGC4	#145	*51	Fall 2020	14	13	0.9948
EastGC4-J33-22	EastGC4	#75	*51	Spring 2021	18	13	0.9948
EastGC2-J71	EastGC2	#7	*52	Fall 2020	10	3	0.6016	half
EastGC2-J87	EastGC2	#7	*52	Fall 2020	6	3	0.6016
EastGC4-J85	EastGC4	#158	*52	Fall 2020	9	3	0.6016
EastGC4-J79	EastGC4	#3	*52	Fall 2020	10	3	0.6016
EastGC2-J73	EastGC2	#52	*53	Fall 2020	15	3	0.6016	half
EastGC4-J73	EastGC4	#3	*53	Fall 2020	10	3	0.6016
EastGC2-J82	EastGC2	#13	*57	Fall 2020	9	9	0.6348	half
EastGC4-J161-22	EastGC4	#104	*57	Spring 2021	19	9	0.6348
EastGC4-J2-22	EastGC4	#120	*57	Spring 2021	20	9	0.6348
EastGC4-J138-22	EastGC4	#89	*57	Spring 2021	18	9	0.6348
EastGC2-J9	EastGC2	#56	*58	Fall 2020	16	8	0.8486	half
EastGC4-J83-22	EastGC4	#121	*58	Spring 2021	16	8	0.8486
EastGC4-J139-22	EastGC4	#90	*58	Spring 2021	16	8	0.8486
EastGC2-J11-22	EastGC2	#5	*6	Spring 2021	15	5	0.9936	half
EastGC2-J59	EastGC2	#5	*6	Fall 2020	14	5	0.9936
EastGC4-J75	EastGC4	#43	*6	Fall 2020	10	5	0.9936
EastGC2-J94	EastGC2	#4	*9	Fall 2020	7	4	1	half
EastGC2-J13-22	EastGC2	#9	*9	Spring 2021	15	4	1
EastGC2-J22-22	EastGC2	#9	*9	Spring 2021	15	4	1
EastGC4-J20-22	EastGC4	#101	*9	Spring 2021	19	4	1
